# Supplementary material for: Cultivable Winogradskyella species are genomically distinct from the sympatric abundant candidate species
Source: ISME Commun. 2021 Sep 29;1:51. doi: 10.1038/s43705-021-00052-w (PMC9723794; doi:10.1038/s43705-021-00052-w)
Supplement: Supplementary file 2 — Supplementary Tables [file 43705_2021_52_MOESM2_ESM.xlsx]

## Sheet: Sup. Table 1
Supplementary Table 1
Statistics of Winogradskyella genomes used in this study
				North Sea Winogradskyella isolates sequenced with Illumina
				North Sea Winogradskyella isolates sequenced with PacBio
				Available Winogradskyella genomes from isolates in databases
				North Sea Winogradskyella metagenome-assembled genomes
				Available Winogradskyella Metagenome-Assembled Genomes in databases
Genome	Type strain	Phylogenetic group	Contigs	Coverage	Bases (Mb)	%GC	N50	Ns	longest	Num. Proteins	Completeness	Contamination	Genome accession number	CAZymes	Peptidases	CAZymes:peptidases ratio	Rhodopsins	Sampling time	Media of isolation	Origin	Publication
Winogradskyella pacifica R3187 (OPU02)		PGI	94	230X	4.03	33.71	177273	182	440263	3470	99.0%.	0.0%.	JABFDI000000000	70	155	0.451613	No	7th April, 3rd sampling	R2A112	Seawater	Alejandre-Colomo et al. 2020
Winogradskyella pacifica CECT 7948	T	PGI	49	---	4.29	33.33	557238	911	978777	3733	99.0%.	0.0%.	QREI01000000	143	159	0.899371	No			Coastal seawater	Kim et al. 2010
Winogradskyella psychrotolerans RS-3	T	PGI	219	---	4.34	33.49	138300	10	246492	4068	91.2%.	4.9%.	ATMR00000000	76	164	0.463415	No			Arctic sediment	Begum et al. 2013; Kumar Pinnaka et al. 2013
Winogradskyella thalassocola DSM 15363	T	PGI	30	---	4.57	33.28	471346	1266	1685921	3955	98.0%.	0.0%	FNCZ01000000	117	173	0.676301	No			Algae	Nedashkovskaya et al. 2005
Winogradskyella costae Z3138 (OPU04)	T	PGI	51	250X	4.13	33.4	383975	0	1698847	3520	99.0%.	0.0%.	JABFDK000000000	47	154	0.305195	No	7th April, 3rd sampling	Marine Agar 2216	Seawater	Alejandre-Colomo et al. 2020
Winogradskyella helgolandensis Z354 (OPU05)		PGI	1	240X	4.53	33.2	0	0	4533039	3845	99.0%.	0.0%.	CP053352	85	172	0.494186	No	7th April, 3rd sampling	Marine Agar 2216	Seawater	Alejandre-Colomo et al. 2020
Winogradskyella helgolandensis Z963 (OPU05)	T	PGI	2	205X	4.6	33.13	4356360	0	4356360	3932	99.0%.	0.0%.	JABFHO000000000	71	175	0.405714	No	26th May, 9th sampling	Marine Agar 2216	Seawater	Alejandre-Colomo et al. 2020
Winogradskyella schleiferi HL116 (OPU03)	T	PGI	29	290X	4	32.45	517325	0	1381567	3468	99.0%.	0.0%.	JABFDF000000000	57	148	0.385135	No	24th March, 1st sampling	HaHa Laminarin	Seawater	Alejandre-Colomo et al. 2020
Winogradskyella undariae Ha325 (OPU01)		PGI	79	230X	4.09	31.7	447420	0	778700	3569	98.0%.	0.0%.	JABFDC000000000	55	129	0.426357	No	7th April, 3rd sampling	HaHa	Seawater	Alejandre-Colomo et al. 2020
Winogradskyella undariae CCUG 63832	T	PGI	60	140X	4.2	31.79	261864	0	566947	3717	0.972	0.009	JABTEL000000000	112	137	0.818	No			Seaweed	Park et al. 2013
Winogradskyella undariae Z3185 (OPU01)		PGI	62	250X	4	31.76	428704	0	651500	3455	98.0%.	0.0%.	JABFDD000000000	50	130	0.384615	No	7th April, 3rd sampling	Marine Agar 2216	Seawater	Alejandre-Colomo et al. 2020
Winogradskyella wilchesiae Z738 (OPU10)	T	PGI	57	250X	3.9	32.28	449921	0	847039	3424	98.0%.	0.0%.	JABFDJ000000000	49	135	0.362963	No	12th May, 7th sampling	Marine Agar 2216	Seawater	Alejandre-Colomo et al. 2020
Winogradskyella arenosi CECT 7958		PGI	27	---	3.68	35.68	985656	296	1132290	3186	98.0%.	0.0%.	QPJO01000000	50	124	0.403226	No			Marine sediment	Romanenko et al. 2009
Winogradskyella vidalii HL634 (OPU06)	T	PGI	53	230X	4.33	33.4	392541	0	1592405	3668	99.0%.	0.0%.	JABFDG000000000	82	152	0.539474	No	28th April, 6th sampling	HaHa Laminarin	Seawater	Alejandre-Colomo et al. 2020
Winogradskyella sp. RHA_55		PGI	1	---	3.69	33.63	0	100	3688445	3200	99.0%.	0.0%.	LT629774	57	144	0.395833	No			Seawater	Unpublished
Winogradskyella sediminis DSM 28134	T	PGI	32	---	3.8	33.56	1212727	580	1723509	3340	99.0%.	1.0%.	QUNH00000000	69	143	0.482517	No			Marine sediment	Zhang et al. 2016
Winogradskyella forsetii Ha767 (OPU07)		PGII	66	170X	4.78	34.9	300643	0	849255	4189	99.0%.	0.0%.	JABFDE000000000	150	172	0.872093	No	12th May, 7th sampling	HaHa Laminarin	Seawater	Alejandre-Colomo et al. 2020
Winogradskyella forsetii SW133 (OPU07)		PGII	1	194X	4.81	34.85	0	0	4810040	4209	99.0%.	0.0%.	CP053350	150	174	0.862069	No	24th March, 1st sampling	Salt Water 3%	Seawater	Alejandre-Colomo et al. 2020
Winogradskyella forsetii HL6110 (OPU07)		PGII	1	180X	4.5	34.77	0	0	4501581	3929	99.0%.	0.0%.	CP053349	113	176	0.642045	No	28th April, 6th sampling	HaHa Laminarin	Seawater	Alejandre-Colomo et al. 2020
Winogradskyella forsetii HL857 (OPU07)	T	PGII	1	190X	4.51	34.73	0	0	4512651	3945	99.0%.	0.0%.	CP053348	202	175	1.15429	No	19th May, 8th sampling	HaHa Laminarin	Seawater	Alejandre-Colomo et al. 2020
Winogradskyella ludwigii Z215 (OPU08)	T	PGII	1	250X	4.56	34.63	0	0	4560973	3995	99.0%.	0.0%.	CP053351	90	166	0.542169	Yes	31st March, 2nd sampling	Marine Agar 2216	Seawater	Alejandre-Colomo et al. 2020
Winogradskyella eximia CECT 7946	T	PGII	27	---	4.24	32.36	362212	1205	1370662	3680	99.0%.	0.0%.	QRDV00000000	101	176	0.573864	No			Seaweed	Nedashkovskaya et al. 2005
Winogradskyella epiphytica CECT 7945	T		47	---	3.38	34.2	838243	983	1218875	3002	99.0%.	2.0%.	QJTD01000000	24	136	0.176471	No			Seaweed	Nedashkovskaya et al. 2005
MAG_UBA3174		PGIII	90	---	3.42	32.36	92990	20668	232954	3140	95.1%.	0.0%.	ASM236433v1	34	156	0.217949	Yes			Saline water	Parks et al. 2017
Winogradskyella sp. ALC-1		PGIII	8	---	3.83	32.4	1029779	0	1212026	3413	99.0%.	1.0%.	ASM17187v1	66	197	0.335025	No			Unknown	Unpublished
Winogradskyella sp. PG-2		PGIII	1	---	3.81	32.18	0	0	3811479	3490	99.0%.	0.0%.	AP014583	86	183	0.469945	Yes			Seawater	Kumagai et al. 2014
Candidatus "W. atlantica" 20160517_Bin_72_4		PGIV	44	---	2.28	33.03	87293	0	164400	2110	95.1%.	0.0%.	20160517_Bin_72_4	22	127	0.173228	Yes			Seawater	Kruger et al. 2019
Candidatus "W. atlantica" 20100518_Bin_91		PGIV	171	---	2.31	32.96	21309	0	91172	2228	96.1%.	0.0%.	20100518_Bin_91	25	131	0.19084	Yes			Seawater	Kruger et al. 2019
Candidatus "W. atlantica" 20160502_Bin_42_1		PGIV	46	---	2.31	32.98	83561	0	157775	2145	99.0%.	0.0%.	20160502_Bin_42_1	22	127	0.173228	Yes			Seawater	Kruger et al. 2019
Candidatus "W. atlantica" 20160426_Bin_77_1		PGIV	46	---	2.3	33	78267	0	299350	2135	99.0%.	0.0%.	20160426_Bin_77_1	22	127	0.173228	Yes			Seawater	Kruger et al. 2019
Candidatus "W. atlantica" 20160512_Bin_61_3		PGIV	41	---	2.3	33.01	92894	0	299349	2132	99.0%.	0.0%.	20160512_Bin_61_3	22	127	0.173228	Yes			Seawater	Kruger et al. 2019
Candidatus "W. atlantica" 20110428_Bin_112_1		PGIV	92	---	2.4	32.9	51999	0	152110	2271	98.0%.	0.0%.	20110428_Bin_112_1	21	130	0.161538	Yes			Seawater	Kruger et al. 2019
Candidatus "W. atlantica" 20120524_Bin_70_1		PGIV	206	---	2.21	33	14645	0	103618	2180	95.1%.	0.0%.	20120524_Bin_70_1	22	122	0.180328	Yes			Seawater	Kruger et al. 2019
Candidatus "W. atlantica" 20110512_Bin_69_1	T	PGIV	146	---	2.36	32.97	25510	0	107385	2260	97.1%.	0.0%.	20110512_Bin_69_1	24	130	0.184615	Yes			Seawater	Kruger et al. 2019
Candidatus "W. atlantica" 20110506_Bin_72_1		PGIV	77	---	2.18	33.04	49820	0	139549	2053	97.1%.	0.0%.	20110506_Bin_72_1	20	122	0.163934	Yes			Seawater	Kruger et al. 2019
Candidatus "W. atlantica" 20100511_Bin_78		PGIV	99	---	2.28	32.99	40952	0	117803	2172	97.1%.	1.0%.	20100511_Bin_78	17	128	0.132812	Yes			Seawater	Kruger et al. 2019
Candidatus "W. atlantica" 20100504_Bin_31_1		PGIV	299	---	1.91	33.06	7029	0	29649	1939	68.6%.	2.9%.	20100504_Bin_31_1	22	116	0.19	Yes			Seawater	Kruger et al. 2019
Candidatus "W. atlantica" 20110516_Bin_40_1		PGIV	288	---	1.22	33.15	4224	0	13254	1293	41.2%.	0.0%.	20110516_Bin_40_1	18	70	0.257	Yes			Seawater	Kruger et al. 2019
Candidatus "W. atlantica" 20110519_Bin_46_1		PGIV	277	---	1.16	33.02	4254	0	10856	1245	37.3%.	0.0%.	20110519_Bin_46_1	11	68	0.162	Yes			Seawater	Kruger et al. 2019
Candidatus "W. atlantica" 20110526_Bin_71_1		PGIV	301	---	1.39	32.93	4715	0	15902	1459	45.1%.	1.0%.	20110526_Bin_71_1	17	87	0.195	Yes			Seawater	Kruger et al. 2019
Winogradskyella sp. PC-19		PGIV	1	---	2.98	32.99	0	7964	2977523	2760	99.0%.	0.0%.	CP019332	28	153	0.183007	Yes			Seawater	Unpublished
Winogradskyella jejuensis DSM 25330	T	PGIV	13	---	3.03	34.48	1662580	0	1662580	2804	98.0%.	0.0%.	FQWS00000000	35	145	0.241379	Yes			Seaweed	Kim et al. 2012
Winogradskyella aurantia WNB302	T		20	---	3.2	36.97	487698	0	733988	2792	98.0%.	0.0%.	GJN00000000	58	152	0.381579	Yes			Solar saltern sediment	Sun et al. 2017
Winogradskyella aurantiaca IMCC20180	T		25	---	3.1	37.75	350571	0	916346	2901	98.0%.	0.0%.	QKTV00000000	55	153	0.359477	Yes			Seawater	Song et al. 2018
Winogradskyella tangerina M1309	T		16	---	3.52	36.1	341524	0	617984	3190	99.0%.	2.0%.	QERF00000000	53	160	0.33125	Yes			Coastal sediments	Wang et al. 2018
MAG_Tara_CPC98		PGV	88	---	3.48	33.53	59970	5	433729	3139	70.6%.	0.0%.	ASM268293v1	60	145	0.413793	No			Seawater	Pesant et al. 2015
TARA_PSE_MAG_00013		PGV	32	---	3.51	33.55	160470	0	346570	3167	99.0%.	0.0%.	TARA PSE MAG 00013	130	142	0.915493	No			Seawater	Tully et al. 2018
MAG_Tara_ SP247		PGV	17	---	3.21	33.77	284301	2989	1092566	2901	94.1%.	0.0%.	ASM272225v1	68	125	0.544	No			Seawater	Pesant et al. 2015
Winogradskyella sp. J14-2		PGV	1	---	3.35	34.43	0	0	3349669	2994	99.0%.	0.0%.	CP019388	54	136	0.397059	Yes			Seawater	Unpublished
Winogradskyella algicola IMCC33238	T	PGV	44	---	3.36	33.91	277790	277790	0	3030	0.981	0.009	SZQF00000000	110	145	0.759	Yes			Algae	Song et al. 2019
MAG_Tara_SAT96			122	270X	2.82	33.39	26040	6785	66006	2579	43.1%.	0.0%.	ASM270604v1	30	127	0.23622	No			Seawater	Pesant et al. 2015
Winogradskyella ursingii HL4150 (OPU09)	T		21	---	3.48	35.01	644646	0	845177	3153	99.0%.	0.0%.	JABFDH000000000	44	158	0.278481	No	14th April, 4th sampling	HaHa Laminarin	Seawater	Alejandre-Colomo et al. 2020

## Sheet: Sup. Table 2
	Supplementary Table 2
	Average Nucleotide Index (ANI) and Average Amino Acid Index (AAI) values for (A) the genomes studied (B) North Sea MAGs
		ANI	AAI
	A: All genomes included in the study
		Winogradskyella pacifica R3187 (OPU02)	Winogradskyella pacifica CECT 7948	Winogradskyella psychrotolerans RS-3	Winogradskyella thalassocola DSM 15363	Winogradskyella costae Z3138 (OPU04)	Winogradskyella helgolandensis Z354 (OPU05)*	Winogradskyella helgolandensis Z963 (OPU05)*	Winogradskyella schleiferi HL116 (OPU03)	Winogradskyella undariae Ha325 (OPU01)	Winogradskyella undariae WS-MY5	Winogradskyella undariae Z3185 (OPU01)	Winogradskyella wilchesiae Z738 (OPU10)	Winogradskyella arenosi CECT 7958	Winogradskyella vidalii HL634 (OPU06)	Winogradskyella sp. RHA_55	Winogradskyella sediminis DSM 28134	Winogradskyella forsetii Ha767 (OPU07)	Winogradskyella forsetii SW133 (OPU07)*	Winogradskyella forsetii HL6110 (OPU07)*	Winogradskyella forsetii HL857 (OPU07)	Winogradskyella ludwigii Z215 (OPU08)*	Winogradskyella eximia CECT 7946	Winogradskyella epiphytica CECT 7945	MAG_UBA3174	Flavobacteriales bacterium ALC-1	Winogradskyella sp. PG-2	Candidatus "W. atlantica" 20110512_Bin_69_1	Winogradskyella sp. PC-19	Winogradskyella jejuensis DSM 25330	Winogradskyella aurantia WNB302	Winogradskyella aurantiaca IMCC20180	Winogradskyella tangerina M1309	MAG_Tara_CPC98	TARA_PSE_MAG_00013	MAG_Tara_ SP247	Winogradskyella sp. J14-2	Winogradskyella algicola IMCC33238	MAG_Tara_SAT96	Winogradskyella ursingii HL4150 (OPU09)	Psychroserpens burtonensis	Psychroserpens mesophilus
OPU 02	Winogradskyella pacifica R3187 (OPU02)	100	97.52	93.17	89.79	89.54	86.27	86.31	82.78	81.42	80.82	81.57	82.1	79.63	81.01	83.61	83.54	79.59	79.66	79.83	79.76	80.32	82.56	79.15	76.01	77.2	76.03	72.44	71.67	71.61	72.9	67.22	73.31	74.37	74.99	74.03	74.32	73.91	73.49	74.97	68.75	69.39
	Winogradskyella pacifica CECT 7948	97.61	100	93	89.54	89.38	85.69	85.48	82.24	81.11	80.81	81.31	81.93	79.58	80.73	83.31	83.43	79.38	79.4	79.58	79.52	79.58	81.99	78.78	75.74	77.3	75.97	72.42	71.51	71.32	72.68	66.81	73	73.97	74.63	73.38	74.12	73.41	72.96	74.47	68.67	69.13
	Winogradskyella psychrotolerans RS-3	91.42	91.54	100	88.81	89.83	85.92	85.76	82.79	81.41	80.92	81.71	82.06	79.72	80.59	83.39	83.45	79.34	79.26	79.62	79.49	79.54	82.18	78.71	75.64	76.7	75.74	72.37	71.6	71.22	72.35	66.94	72.82	74.01	74.57	73.48	74.06	73.5	73	74.41	68.57	68.94
	Winogradskyella thalassocola DSM 15363	88.48	88.64	87.75	100	86.92	87.44	87.27	82.28	81.1	80.09	81.25	81.14	78.87	80.41	84.61	84.79	79.22	79.31	79.2	79.17	79.67	82.62	78.82	75.88	76.9	75.48	72.18	71.43	71.38	72.43	66.91	72.95	73.88	74.38	73.76	74.08	73.97	72.58	74.53	68.47	69.2
OPU04	Winogradskyella costae Z3138 (OPU04)	86.67	86.67	87.39	84.92	100	86.78	86.56	83.49	82.11	81.2	81.78	82.73	79.23	80.82	83.25	83.07	78.81	78.94	79.33	79.17	79.74	81.57	78.45	75.41	76.77	75.78	72.22	71.54	71.27	72.4	67.08	72.85	73.77	74.31	73.89	73.91	73.88	72.91	74.3	68.32	69.32
OPU05	Winogradskyella helgolandensis Z354 (OPU05)	84.17	83.83	84.39	85.48	86.33	100	97.94	83.22	81.8	80.62	81.65	82.09	79.16	81.33	84.4	84.23	78.8	79.07	79.07	79.07	79.68	81.75	78.6	75.35	76.35	75.3	72.04	71.26	70.78	71.98	66.92	72.87	74.24	74.66	73.43	73.63	73.65	72.96	74.21	68.18	69.13
	Winogradskyella helgolandensis Z963 (OPU05)	84.14	83.81	84.24	85.47	86.54	97.74	100	83.21	81.44	80.44	81.45	82.04	79.03	81.15	84.24	84.2	78.29	78.74	78.74	78.71	79.35	81.74	78.43	75.33	76.34	75.03	72.06	70.99	70.86	71.92	66.88	72.75	73.99	74.56	73.5	73.74	73.51	72.53	74	68.04	69.04
OPU03	Winogradskyella schleiferi HL116 (OPU03)	82.63	82.37	83.24	82.39	83.93	84.13	84.24	100	81.71	80.67	81.48	81.58	78.66	79.74	80.67	80.91	78.69	78.68	78.91	78.89	79.19	82.2	78.34	75.63	76.9	75.86	72.24	71.58	71.24	72.37	67.07	73.08	73.69	74.31	73.36	73.93	73.56	72.61	74.12	68.62	69.24
OPU01	Winogradskyella undariae Ha325 (OPU01)	82.14	82	82.31	81.68	84.08	82.78	82.86	83.47	100	97.83	96.19	90.15	81.87	80.69	80.29	79.97	77.07	77.15	77.42	77.41	77.8	79.36	77.59	74.67	75.65	74.78	71.88	71.2	70.93	72.07	66.92	72.62	73.82	74.42	73.07	73.38	73.32	72.18	73.73	67.68	69.09
	Winogradskyella undariae CCUG 63832	81.42	81.98	81.91	81.45	82.82	81.86	81.89	82.39	98.3	100	95.67	89.5	81.41	80.49	79.45	79.1	76.13	76.04	76.46	76.47	76.73	78.65	76.42	73.68	74.62	73.87	71.05	69.87	69.82	71	65.94	71.52	72.33	73.1	71.48	72.34	72.85	70.59	72.47	66.93	67.85
	Winogradskyella undariae Z3185 (OPU01)	82.02	82.16	82.57	81.85	83.2	82.25	82.23	83.04	96.4	96.29	100	89.75	81.92	80.79	80.28	80.23	77.38	77.31	77.47	77.48	77.98	79.41	77.98	75.19	75.72	75.44	71.86	71.14	71.09	71.85	66.96	72.81	73.61	74.2	73.15	73.74	73.31	72.23	73.86	68.14	68.89
OPU10	Winogradskyella wilchesiae Z738 (OPU10)	82.36	82.15	82.49	81.68	84.82	82.84	83.13	83.6	90.19	89.79	89.94	100	82.63	80.94	80.29	80.17	77.52	77.45	77.85	77.78	77.96	79.6	78.03	74.77	76.02	74.99	71.72	71.37	71.16	71.91	66.81	72.89	73.6	74.16	73.16	73.7	73.53	72.46	74.01	68.13	69.06
	Winogradskyella arenosi CECT 7958	80.29	80.53	80.43	80.04	79.85	79.7	79.74	79.6	81.04	80.7	80.89	80.86	100	78.72	79.13	79.02	76.23	76.24	76.45	76.43	76.48	77.63	77.19	73.77	74.65	74.2	71.33	70.63	70.71	71.46	67.27	72.23	72.61	73.26	72.96	73.18	72.75	71.95	73.3	67.43	68.74
OPU06	Winogradskyella vidalii HL634 (OPU06)	81.21	81.3	81.27	80.99	82.11	82.39	82.64	81.5	82.15	81.85	81.9	82.15	79.95	100	80.24	80.08	78.38	78.32	78.47	78.48	79.06	79.86	78.11	74.53	75.85	75.21	71.48	70.91	70.75	72.01	66.71	72.78	73.75	74.44	72.98	73.48	73.23	72.53	74.01	67.68	69.01
	Winogradskyella sp. RHA_55	81.44	81.38	81.62	82	81.72	82.46	82.62	81.07	80.85	80.16	80.75	80.62	79.98	80.67	100	98.22	78.91	78.91	78.98	78.96	79.54	80.72	78.54	75.36	76.66	76.04	72.2	71.77	71.27	72.66	67.4	73.41	74.63	75.22	74.19	74.43	74.32	72.96	74.51	67.96	69.57
	Winogradskyella sediminis DSM 28134	81.45	81.34	81.59	82.3	81.82	82.57	82.64	81.16	80.92	80.21	80.67	80.7	79.91	80.55	98.71	100	78.74	78.77	78.74	78.72	79.12	80.52	78.19	75.37	76.91	75.64	72.28	71.76	71.41	72.54	67.36	73.48	74.08	74.7	74.28	74.31	74	73.06	74.63	68.07	69.67
OPU07	Winogradskyella forsetii Ha767 (OPU07)	80.41	80.27	80.28	80.1	79.98	80.32	80.41	79.95	79.7	79.54	79.82	79.56	78.72	79.76	79.57	79.54	100	99.98	96.02	96.01	90.76	80.77	77.69	75.47	77.04	75.61	72.18	71.42	71.37	72.97	66.97	73.51	74.24	74.79	74.26	74.29	73.88	73.41	75.64	67.72	68.87
	Winogradskyella forsetii SW133 (OPU07)	80.45	80.27	80.27	80.1	79.97	80.34	80.42	79.94	79.71	79.57	79.81	79.56	78.72	79.76	79.57	79.52	99.99	100	96.03	96.02	90.62	80.77	77.82	75.39	77.05	75.55	72.13	71.47	71.37	72.89	67.03	73.5	74.25	74.79	74.28	74.24	73.96	73.34	75.5	67.73	68.84
	Winogradskyella forsetii HL6110 (OPU07)	80.52	80.37	80.39	80.36	80.06	80.37	80.51	79.84	79.83	79.46	79.84	79.47	78.63	79.96	79.34	79.46	96.69	96.7	100	99.99	91.06	80.74	78.05	75.67	76.78	75.83	72.15	71.27	71.34	73.14	66.88	73.44	74.15	74.76	73.78	74.21	74.01	73.17	75.46	67.83	68.65
	Winogradskyella forsetii HL857 (OPU07)	80.52	80.37	80.39	80.35	80.06	80.39	80.52	79.84	79.83	79.52	79.85	79.47	78.62	79.96	79.34	79.46	96.69	96.69	99.98	100	91.03	80.76	78.01	75.68	76.76	75.86	72.16	71.27	71.34	73.18	66.91	73.43	74.14	74.75	73.74	74.23	74.05	73.2	75.45	67.79	68.66
OPU08	Winogradskyella ludwigii Z215 (OPU08)	80.27	80.16	80.43	80.51	80.21	80.67	80.78	80.41	80	79.6	79.82	79.97	79.02	80.15	80.42	80.41	89.6	89.61	90	89.99	100	81.59	78.39	75.87	76.79	76.12	72.4	71.48	71.49	73.16	67.24	73.39	74.11	74.77	74.3	74.62	74.4	73.56	75.73	68.31	69.4
	Winogradskyella eximia CECT 7946	83.44	83.26	83.16	84.46	82.14	82.47	82.49	82.67	81.43	80.91	81.55	81.55	79.82	80.86	81.01	80.84	80.69	80.7	80.75	80.75	80.85	100	78.8	75.74	77.58	76.18	72.63	71.6	71.64	72.53	67.07	73.52	74.39	74.8	74.18	74.4	74.4	73.49	74.3	68.44	69.64
	Winogradskyella epiphytica CECT 7945	79.47	79.64	79.76	79.58	79.74	79.76	79.62	79.41	79.38	79.21	79.62	79.41	78.7	79.39	79.61	79.51	79.54	79.54	79.29	79.29	79.6	79.95	100	75.54	76.95	75.98	72.41	72.04	71.83	73.29	67.66	73.61	74.7	75.48	74.5	74.69	74.03	72.78	74.97	68.66	69.69
	MAG_UBA3174	79.53	79.57	79.85	79.5	79.33	79.57	79.52	79.62	79.62	79.03	79.46	79.29	78.37	78.61	78.74	78.74	78.81	78.77	78.9	78.91	79.06	79.85	78.55	100	77.78	77.19	73.29	72.62	72.44	74.07	67.46	74.62	74.25	74.9	74.03	75.04	74.72	71.69	75.51	69.07	69.48
	Flavobacteriales bacterium ALC-1	79.51	79.47	79.58	79.45	79.52	79.53	79.49	79.87	79.68	79.33	79.48	79.3	78.43	78.93	78.87	78.87	79.07	79.05	78.77	78.77	78.98	80.02	78.93	79.59	100	80.54	73.91	73.02	72.89	73.87	68.32	75.73	75.9	76.36	75.52	76.22	76.16	74	75.51	68.99	70.09
	Winogradskyella sp. PG-2	79.38	79.52	79.79	79.28	79.26	79.34	79.3	79.35	79.3	79.07	79.28	79.32	78.28	78.94	78.8	78.73	79.01	79.02	78.83	78.84	78.7	79.74	78.53	79.49	81.08	100	73.7	72.94	72.63	73.95	68.07	76.07	75.46	76.03	74.93	75.95	75.8	72.9	75.25	68.01	69.18
	Candidatus "W. atlantica" 20110512_Bin_69_1	78.36	78.06	78.09	78.04	77.79	77.95	77.72	77.95	77.96	77.6	78.02	77.92	77.72	78.28	77.71	77.68	78.05	78.05	77.78	77.79	77.91	78.12	77.71	77.59	78.42	78.08	100	86.14	81.13	72.64	69.02	72.92	72.49	73.12	72.18	72.97	73.09	69.35	73.04	68.65	70.32
	Winogradskyella sp. PC-19	78.16	78.09	78.05	78.3	78.09	78.55	78.54	77.95	77.99	77.98	78.1	78.31	77.62	77.59	78.34	78.38	77.73	77.7	77.73	77.74	78.65	78.19	77.78	77.57	78.63	78.3	83.25	100	81.14	71.51	68.17	72.12	71.28	71.98	71.32	72.17	72.06	72.94	72.33	67.73	68.97
	Winogradskyella jejuensis DSM 25330	77.71	77.45	77.26	77.51	77.39	77.6	77.5	77.2	77.64	77.74	77.48	77.41	77.27	77.53	77.29	77.37	77.04	77.07	76.8	76.8	76.94	77.5	77.44	77.31	77.81	77.81	79.04	79.23	100	72.51	68.96	72.94	72.24	72.88	71.56	73.05	72.71	69.21	72.31	67.72	69.32
	Winogradskyella aurantia WNB302	75.71	75.76	76.05	75.59	75.92	75.48	75.35	75.56	76.13	76.45	75.86	75.84	75.44	76.05	75.98	75.85	76.72	76.72	76.22	76.23	76.25	76.27	75.81	75.68	76.14	76.16	75.59	76.08	76.21	100	68.72	74.89	73.97	74.46	73.63	74.76	74.36	71.04	73.28	67.05	69.07
	Winogradskyella aurantiaca IMCC20180	74.93	75.11	75.75	75.54	75.18	74.17	74.54	75.08	74.45	76.48	74.51	75.33	74.6	74.86	75.53	75.48	75.41	75.42	75.34	75.34	74.99	74.98	75.48	74.67	75.36	76.05	75.21	74.95	75.22	74.67	100	69.23	68.28	68.82	67.94	68.74	68.27	65.8	67.8	64.61	66.3
	Winogradskyella tangerina M1309	76.82	76.66	76.68	76.32	76.36	76.83	76.6	76.59	76.18	76.74	76.2	76.24	76.2	76.9	76.76	76.83	76.61	76.62	76.57	76.59	76.67	76.86	76.67	76.43	76.89	76.73	76.44	76.74	76.93	75.87	75.96	100	77.85	78.41	77.18	78.5	77.95	72.47	73.81	67.25	68.33
	MAG_Tara_CPC98	77.7	77.81	77.81	77.6	77.66	77.59	77.52	77.72	78.13	77.48	77.74	77.86	76.99	77.51	78.14	78.09	77.46	77.48	77.5	77.51	77.67	77.87	77.6	77.72	78.08	77.79	77.31	77.37	77.12	75.16	75	77.45	100	99.98	87.81	85.78	86.4	75.53	74.18	67.19	69.16
	TARA_PSE_MAG_00013	78.12	78.22	78.28	77.87	78.03	77.97	77.84	78.07	78.38	78.04	78.04	78.22	77.6	77.85	78.69	78.34	77.81	77.83	77.89	77.9	78.24	78.16	78.01	78.13	78.41	78.15	77.87	77.73	77.65	76.12	75.83	77.85	99.99	100	87.3	86.39	86.88	76.11	74.86	67.72	69.46
	MAG_Tara_ SP247	78.23	78.3	78.29	77.85	77.89	77.79	77.98	77.87	78.12	78.18	78.13	78.08	77.46	78.21	78.73	78.9	77.99	78	78.04	78.04	78.04	78.42	78.18	77.95	78.75	78.21	77.81	77.67	77.73	76.43	75.74	78.03	86.33	86.47	100	85.3	86.43	75.01	74.31	67.3	69.01
	Winogradskyella sp. J14-2	77.57	77.46	77.55	77.36	77.23	77.24	77.39	77.44	77.5	77.68	77.65	77.39	77.18	77.51	77.59	77.53	77.29	77.26	77.27	77.26	77.32	77.83	77.7	77.31	78.22	77.66	76.83	77.3	77.21	76.3	75.75	77.74	83.5	83.58	85.04	100	89.85	74.29	75.08	67.65	69.46
	Winogradskyella algicola IMCC33238	77.93	77.99	77.81	78.02	79.06	79.07	79.39	77.87	78.89	77.97	77.87	79.08	77.7	77.86	78.51	78.47	77.48	77.3	77.72	77.55	78.06	78.07	77.61	77.38	78.47	78.05	77.28	78.21	77.64	76.43	76.59	77.95	84.18	84.34	86.34	78.21	100	74.43	74.91	67.31	69.07
	MAG_Tara_SAT96	77.97	77.9	77.65	77.43	77.5	77.38	77.62	77.84	77.86	77.68	77.86	77.61	77.18	77.67	77.52	77.54	77.2	77.23	77.23	77.22	77.57	77.95	77.54	77.34	78.39	78.03	77.35	76.52	77.15	76.39	75.66	76.57	81.96	81.83	81.36	79.2	79.86	100	72.2	65.21	66.78
OPU09	Winogradskyella ursingii HL4150 (OPU09)	78	77.93	77.94	77.79	78	77.7	77.8	77.93	77.97	78.04	78.13	77.37	77.15	77.58	77.46	77.66	78.51	78.24	78.08	78.08	79.15	78.21	77.93	77.57	77.86	77.76	77.24	76.79	77.98	76.03	74.87	76.25	76.87	77.33	77.47	77.04	77.24	77.23	100	68.39	69.65
	Psychroserpens burtonensis DSM 12212	77.9	77.85	78.19	77.5	77.74	77.55	77.67	77.62	77.72	77.75	77.66	77.61	77.13	77.09	77.08	77.18	76.96	76.96	76.89	76.92	77.02	77.91	77.65	78.2	77.48	76.97	76.27	76.64	76.32	75.02	74.05	75.35	75.72	76.18	76.3	75.82	77.49	76.35	76.1	100	74.71
	Psychroserpens mesophilus JCM 13413	77.4	77.46	77.56	78.21	77.62	77.67	77.73	77.31	77.36	77.82	77.51	77.97	77.89	77.26	77.37	77.37	77.02	77.02	77.42	77.44	78.31	77.83	77.49	77.35	77.46	77.45	76.94	77.2	76.91	75.74	74.41	76.15	77.05	77.38	77	76.55	78.47	76.15	76.78	78.42	100
	B: All North Sea MAGs
		20160517_Bin_72_4	20100518_Bin_91	20160502_Bin_42_1	20160426_Bin_77_1	20160512_Bin_61_3	20110428_Bin_112_1	20120524_Bin_70_1	20110512_Bin_69_1	20110506_Bin_72_1	20100511_Bin_78	20100504_Bin_31_1	20110516_Bin_40_1	20110519_Bin_46_1	20110526_Bin_71_1
	20160517_Bin_72_4	100	99.8	99.92	99.9	99.91	99.79	99.78	99.58	99.69	99.85	99.7	99.44	99.55	99.41
	20100518_Bin_91	99.92	100	99.85	99.83	99.85	99.77	99.67	99.54	99.63	99.68	99.65	99.27	99.4	99.35
	20160502_Bin_42_1	99.94	99.91	100	99.91	99.93	99.81	99.75	99.59	99.69	99.82	99.75	99.43	99.54	99.47
	20160426_Bin_77_1	99.95	99.92	99.95	100	99.92	99.78	99.74	99.56	99.68	99.82	99.76	99.44	99.54	99.44
	20160512_Bin_61_3	99.94	99.92	99.95	99.95	100	99.8	99.76	99.59	99.91	99.82	99.76	99.42	99.54	99.46
	20110428_Bin_112_1	99.9	99.91	99.92	99.91	99.91	100	99.66	99.6	99.67	99.73	99.66	99.36	99.49	99.31
	20120524_Bin_70_1	99.9	99.88	99.91	99.9	99.9	99.88	100	99.35	99.51	99.68	99.53	99.31	99.32	99.09
	20110512_Bin_69_1	99.69	99.73	99.7	99.69	99.69	99.79	99.69	100	99.69	99.58	99.57	99.55	99.56	99.32
	20110506_Bin_72_1	99.77	99.81	99.77	99.78	99.94	99.9	99.9	99.69	100	99.85	99.61	99.39	99.51	99.4
	20100511_Bin_78	99.9	99.89	99.89	99.9	99.89	99.89	99.86	99.7	99.78	100	99.66	99.3	99.51	99.44
	20100504_Bin_31_1	99.91	99.91	99.9	99.89	99.89	99.91	99.85	99.69	99.79	99.88	100	98.6	98.97	98.71
	20110516_Bin_40_1	99.76	99.8	99.77	99.75	99.74	99.81	99.78	99.78	99.84	99.8	99.79	100	97.1	96.52
	20110519_Bin_46_1	99.8	99.81	99.8	99.8	99.78	99.81	99.77	99.83	99.87	99.8	99.82	99.81	100	97.2
	20110526_Bin_71_1	99.81	99.85	99.79	99.83	99.82	99.84	99.81	99.78	99.79	99.86	99.84	99.82	99.84	100

## Sheet: Sup. Table 3
Suplementary Table 3
All-versus-all blastp analysis between Winogradskyella genomes with a completness major than 95%.
Z738	Z3138	HL4150	HL857	HL634	Z215	Bin_72_1	W_sediminis	W_algicola	Bin_61_3	W_aurantiaca	Ha767	Ha325	R3187	Z354	TARA_PSE_MAG_00013	Bin_112_1	Bin_69_1	MAG_UBA3174	HL6110	W_tangerina	W_sp_RHA_55	HL116	W_psychrotolerans	W_aurantia	Bin_77_1	W_jejuensis	SW133	W_undariae	W_eximia	Bin_42_1	W_epiphytica	W_thalassocola	W_sp_J14_2	Z3185	W_sp_PG_2	W_arenosi_1	MAG_Tara_SP247	W_pacifica	W_sp_PC19	Z963	W_sp_ALC-1	Bin_91	Bin_78
Wsp_ZB_7_38_01172,Wsp_ZB_7_38_01171	Wsp_ZB_3_138_03301	Wsp_SW_HL_4_150_00961,Wsp_SW_HL_4_150_00960	Wsp_L_hybrid_02599,Wsp_L_hybrid_02600	Wsp_SW_HL_6_34_03417,Wsp_SW_HL_6_34_03416	Wsp_M_hybrid_02498,Wsp_M_hybrid_02499	Wsp_Bin_72_1_01952	Wwin_sediminis_02299,Wwin_sediminis_02300	Walgicola_01659,Walgicola_01660	Wsp_Bin_61_3_00554	-	Wsp_HaHa_7_67_02520,Wsp_HaHa_7_67_02519	Wsp_HaHa_3_25_01734,Wsp_HaHa_3_25_01735	-	Wsp_F_hybrid_00723	TARA_PSE_MAG_00013_01003,TARA_PSE_MAG_00013_01004	Wsp_Bin_112_1_01248	Wsp_Bin_69_1_02178	MAG_UBA3174_00550	Wsp_J_hybrid_03698,Wsp_J_hybrid_03699	Wwin_tangerina_00134,Wwin_tangerina_00133	RHA_00628,RHA_00629	Wsp_SW_HL_1_16_03451	Wwin_psychrotolerans_02664	Wwin_aurantia_01864,Wwin_aurantia_01863	Wsp_Bin_77_1_01574	Wwin_jejuensis_01444,Wwin_jejuensis_01443	Wsp_I_hybrid_01557,Wsp_I_hybrid_01558	Wundariae_01971,Wundariae_01972	Wwin_eximia_03450	Wsp_Bin_42_1_00345	Wwin_epiphytica_02530	Wwin_thalassocola_01300	J14-2_02650,J14-2_02649	Wsp_ZB_3_185_02975,Wsp_ZB_3_185_02976	PG-2_00291,PG-2_00292	Wwin_arenosi_02182,Wwin_arenosi_02181	MAG_Tara_SP247_01675	-	PC-19_02613,PC-19_02612	Wsp_G_hybrid_03504	-	Wsp_Bin_91_02102	Wsp_Bin_78_02146
Wsp_ZB_7_38_01283,Wsp_ZB_7_38_00022	Wsp_ZB_3_138_00601	Wsp_SW_HL_4_150_00845	Wsp_L_hybrid_01896	Wsp_SW_HL_6_34_01449,Wsp_SW_HL_6_34_02142	Wsp_M_hybrid_02937	Wsp_Bin_72_1_01036	Wwin_sediminis_00100	Walgicola_03003	Wsp_Bin_61_3_00303	Wwin_aurantiaca_01233	Wsp_HaHa_7_67_02278,Wsp_HaHa_7_67_03869	Wsp_HaHa_3_25_02578	Wsp_R2A112_3_187_02651	Wsp_F_hybrid_00490	TARA_PSE_MAG_00013_00902,TARA_PSE_MAG_00013_01309	Wsp_Bin_112_1_00850	Wsp_Bin_69_1_00783	MAG_UBA3174_01739	Wsp_J_hybrid_03003	Wwin_tangerina_03242	RHA_03140	Wsp_SW_HL_1_16_01359	Wwin_psychrotolerans_04027,Wwin_psychrotolerans_01443	Wwin_aurantia_00014	Wsp_Bin_77_1_01778	Wwin_jejuensis_01684	Wsp_I_hybrid_01799,Wsp_I_hybrid_00924	Wundariae_02840,Wundariae_03235	Wwin_eximia_00010	Wsp_Bin_42_1_00598	Wwin_epiphytica_02462,Wwin_epiphytica_02893	Wwin_thalassocola_01519,Wwin_thalassocola_03705	J14-2_00135	Wsp_ZB_3_185_01725	PG-2_02253,PG-2_03069	Wwin_arenosi_03174	MAG_Tara_SP247_00976,MAG_Tara_SP247_02306	Wwin_pacifica_01645,Wwin_pacifica_01083	PC-19_02182,PC-19_00236	Wsp_G_hybrid_03765,Wsp_G_hybrid_04042	W_sp_ALC-1_02530	Wsp_Bin_91_01768	Wsp_Bin_78_01518
Wsp_ZB_7_38_01758	Wsp_ZB_3_138_02419	Wsp_SW_HL_4_150_02648	Wsp_L_hybrid_03707	Wsp_SW_HL_6_34_02459	Wsp_M_hybrid_03939	Wsp_Bin_72_1_00961,Wsp_Bin_72_1_01170	Wwin_sediminis_01451	Walgicola_00392	Wsp_Bin_61_3_00699,Wsp_Bin_61_3_01240	-	Wsp_HaHa_7_67_01349	Wsp_HaHa_3_25_00753	Wsp_R2A112_3_187_03290	Wsp_F_hybrid_03569	TARA_PSE_MAG_00013_01998,TARA_PSE_MAG_00013_03094	Wsp_Bin_112_1_00194,Wsp_Bin_112_1_01433	Wsp_Bin_69_1_01275,Wsp_Bin_69_1_00203	MAG_UBA3174_02027	Wsp_J_hybrid_00818	Wwin_tangerina_02422	RHA_01466	Wsp_SW_HL_1_16_02541	Wwin_psychrotolerans_01650	-	Wsp_Bin_77_1_00298,Wsp_Bin_77_1_01866	Wwin_jejuensis_02168,Wwin_jejuensis_00667	Wsp_I_hybrid_02825	Wundariae_01446	Wwin_eximia_02562,Wwin_eximia_02394	Wsp_Bin_42_1_01555,Wsp_Bin_42_1_01264	Wwin_epiphytica_01285	Wwin_thalassocola_02329	J14-2_01944,J14-2_01799	Wsp_ZB_3_185_01783	PG-2_01253	Wwin_arenosi_01323	MAG_Tara_SP247_00478	Wwin_pacifica_02810	PC-19_00642,PC-19_01662	Wsp_G_hybrid_00661	W_sp_ALC-1_00944	Wsp_Bin_91_01443,Wsp_Bin_91_02024	Wsp_Bin_78_01568,Wsp_Bin_78_00438
Wsp_ZB_7_38_01652	Wsp_ZB_3_138_02285	Wsp_SW_HL_4_150_02622	Wsp_L_hybrid_03845,Wsp_L_hybrid_03846,Wsp_L_hybrid_03847	Wsp_SW_HL_6_34_02301	Wsp_M_hybrid_03793,Wsp_M_hybrid_03795,Wsp_M_hybrid_03794	Wsp_Bin_72_1_01195	Wwin_sediminis_01268	Walgicola_00267	Wsp_Bin_61_3_00724	Wwin_aurantiaca_02030	Wsp_HaHa_7_67_01486,Wsp_HaHa_7_67_01488,Wsp_HaHa_7_67_01487	Wsp_HaHa_3_25_00860	Wsp_R2A112_3_187_03412	Wsp_F_hybrid_03441	TARA_PSE_MAG_00013_01347	Wsp_Bin_112_1_00994	Wsp_Bin_69_1_00946	MAG_UBA3174_02055	Wsp_J_hybrid_00958,Wsp_J_hybrid_00956,Wsp_J_hybrid_00957	Wwin_tangerina_02454	RHA_01618	Wsp_SW_HL_1_16_02409	Wwin_psychrotolerans_01473	Wwin_aurantia_01153	Wsp_Bin_77_1_00273	Wwin_jejuensis_00641	Wsp_I_hybrid_02962,Wsp_I_hybrid_02964,Wsp_I_hybrid_02963	Wundariae_01604	Wwin_eximia_02432,Wwin_eximia_02433	Wsp_Bin_42_1_01580	Wwin_epiphytica_01382	Wwin_thalassocola_02476	J14-2_01917	Wsp_ZB_3_185_01939	PG-2_01385	-	MAG_Tara_SP247_00371	Wwin_pacifica_02951	PC-19_01690	Wsp_G_hybrid_00784	W_sp_ALC-1_03415,W_sp_ALC-1_03416	Wsp_Bin_91_02051	Wsp_Bin_78_00412
Wsp_ZB_7_38_01866	Wsp_ZB_3_138_02553,Wsp_ZB_3_138_00470	Wsp_SW_HL_4_150_00212,Wsp_SW_HL_4_150_02394	Wsp_L_hybrid_01771	Wsp_SW_HL_6_34_02582	Wsp_M_hybrid_01701	Wsp_Bin_72_1_01377	Wwin_sediminis_01554,Wwin_sediminis_00199	Walgicola_00524	Wsp_Bin_61_3_00950	Wwin_aurantiaca_02330	Wsp_HaHa_7_67_03996	Wsp_HaHa_3_25_01559	Wsp_R2A112_3_187_03168,Wsp_R2A112_3_187_02511	Wsp_F_hybrid_03705	TARA_PSE_MAG_00013_02957	Wsp_Bin_112_1_01903	Wsp_Bin_69_1_00012	MAG_UBA3174_02645	Wsp_J_hybrid_02877	Wwin_tangerina_02325	RHA_01360,RHA_03240	Wsp_SW_HL_1_16_02666	Wwin_psychrotolerans_01786,Wwin_psychrotolerans_01302	Wwin_aurantia_00937	Wsp_Bin_77_1_00133	Wwin_jejuensis_00405	Wsp_I_hybrid_00798	Wundariae_01336	Wwin_eximia_03288	Wsp_Bin_42_1_01341	Wwin_epiphytica_01189	Wwin_thalassocola_03578,Wwin_thalassocola_02197	J14-2_01665	Wsp_ZB_3_185_00369	PG-2_01131	Wwin_arenosi_01225	MAG_Tara_SP247_00610	Wwin_pacifica_00938,Wwin_pacifica_02694	PC-19_01930	Wsp_G_hybrid_00525	W_sp_ALC-1_00816	Wsp_Bin_91_01915	Wsp_Bin_78_00231
Wsp_ZB_7_38_01398	Wsp_ZB_3_138_01045	Wsp_SW_HL_4_150_02850	Wsp_L_hybrid_00787	Wsp_SW_HL_6_34_03212	Wsp_M_hybrid_00771	Wsp_Bin_72_1_01792,Wsp_Bin_72_1_01793	Wwin_sediminis_00585	Walgicola_02704	Wsp_Bin_61_3_01506,Wsp_Bin_61_3_01507	Wwin_aurantiaca_02634	Wsp_HaHa_7_67_00291	Wsp_HaHa_3_25_01872	Wsp_R2A112_3_187_01269	Wsp_F_hybrid_01398	TARA_PSE_MAG_00013_02350	Wsp_Bin_112_1_01625,Wsp_Bin_112_1_01624	Wsp_Bin_69_1_01824,Wsp_Bin_69_1_01825	MAG_UBA3174_00768	Wsp_J_hybrid_01893	Wwin_tangerina_01371	RHA_02328	Wsp_SW_HL_1_16_00458	Wwin_psychrotolerans_02766	Wwin_aurantia_00468	Wsp_Bin_77_1_00918,Wsp_Bin_77_1_00917	Wwin_jejuensis_02702	Wsp_I_hybrid_04134	Wundariae_01832	Wwin_eximia_02651	Wsp_Bin_42_1_00761,Wsp_Bin_42_1_00760	Wwin_epiphytica_02381	Wwin_thalassocola_00183	J14-2_02521	Wsp_ZB_3_185_03105	PG-2_00465	Wwin_arenosi_01919	MAG_Tara_SP247_02080	Wwin_pacifica_03755	PC-19_01120	Wsp_G_hybrid_01648	W_sp_ALC-1_00215	Wsp_Bin_91_00174,Wsp_Bin_91_00175	Wsp_Bin_78_01110,Wsp_Bin_78_01111
Wsp_ZB_7_38_02828	Wsp_ZB_3_138_03061	Wsp_SW_HL_4_150_01374	Wsp_L_hybrid_00681	Wsp_SW_HL_6_34_00582	Wsp_M_hybrid_00660	Wsp_Bin_72_1_00294	Wwin_sediminis_02069	Walgicola_01104	Wsp_Bin_61_3_01670	Wwin_aurantiaca_01223,Wwin_aurantiaca_01222	Wsp_HaHa_7_67_00393	Wsp_HaHa_3_25_00989	Wsp_R2A112_3_187_00919	Wsp_F_hybrid_00420	TARA_PSE_MAG_00013_02488	Wsp_Bin_112_1_00632	Wsp_Bin_69_1_01561	MAG_UBA3174_00964,MAG_UBA3174_00965	Wsp_J_hybrid_01787	Wwin_tangerina_03201,Wwin_tangerina_03202	RHA_00855	Wsp_SW_HL_1_16_03191	Wwin_psychrotolerans_02406	Wwin_aurantia_02514,Wwin_aurantia_02515	Wsp_Bin_77_1_01989	Wwin_jejuensis_01120,Wwin_jejuensis_01119	Wsp_I_hybrid_04032	Wundariae_01249	Wwin_eximia_01640	Wsp_Bin_42_1_01426	Wwin_epiphytica_02045	Wwin_thalassocola_01595	J14-2_01155	Wsp_ZB_3_185_02539	PG-2_02110,PG-2_02109	Wwin_arenosi_00561	MAG_Tara_SP247_02518	Wwin_pacifica_02163	PC-19_02402,PC-19_02401	Wsp_G_hybrid_03912	W_sp_ALC-1_01753,W_sp_ALC-1_01752	Wsp_Bin_91_00967	Wsp_Bin_78_00817
Wsp_ZB_7_38_02163	Wsp_ZB_3_138_03519	Wsp_SW_HL_4_150_02121,Wsp_SW_HL_4_150_02120	Wsp_L_hybrid_03197,Wsp_L_hybrid_03194	Wsp_SW_HL_6_34_02917	Wsp_M_hybrid_00545,Wsp_M_hybrid_00548	-	-	Walgicola_00760	Wsp_Bin_61_3_02009	Wwin_aurantiaca_01419,Wwin_aurantiaca_01422	Wsp_HaHa_7_67_00855,Wsp_HaHa_7_67_00858	Wsp_HaHa_3_25_01183,Wsp_HaHa_3_25_01186	Wsp_R2A112_3_187_00395	Wsp_F_hybrid_02959	TARA_PSE_MAG_00013_02721	-	Wsp_Bin_69_1_00916	MAG_UBA3174_02684,MAG_UBA3174_02687	Wsp_J_hybrid_00305,Wsp_J_hybrid_00308	Wwin_tangerina_02078	-	Wsp_SW_HL_1_16_00404	Wwin_psychrotolerans_00748	Wwin_aurantia_00720,Wwin_aurantia_00723	Wsp_Bin_77_1_00575	Wwin_jejuensis_00934	Wsp_I_hybrid_02336,Wsp_I_hybrid_02339	Wundariae_01058,Wundariae_01055	Wwin_eximia_02966	Wsp_Bin_42_1_00161	-	Wwin_thalassocola_02966	J14-2_02230	Wsp_ZB_3_185_00167,Wsp_ZB_3_185_00164	PG-2_00800	Wwin_arenosi_00958	MAG_Tara_SP247_01974,MAG_Tara_SP247_01972	Wwin_pacifica_03395	PC-19_01417	Wsp_G_hybrid_01271	W_sp_ALC-1_00555	Wsp_Bin_91_01248	-
Wsp_ZB_7_38_02291	Wsp_ZB_3_138_03385	Wsp_SW_HL_4_150_02771,Wsp_SW_HL_4_150_01977	Wsp_L_hybrid_03027	Wsp_SW_HL_6_34_03050	Wsp_M_hybrid_03100	Wsp_Bin_72_1_01688	Wwin_sediminis_00749,Wwin_sediminis_00653	Walgicola_00775,Walgicola_00899	Wsp_Bin_61_3_01785	Wwin_aurantiaca_01458	Wsp_HaHa_7_67_00691	Wsp_HaHa_3_25_00228	Wsp_R2A112_3_187_00953	Wsp_F_hybrid_02811	TARA_PSE_MAG_00013_00534,TARA_PSE_MAG_00013_02737	Wsp_Bin_112_1_01748	Wsp_Bin_69_1_02062	MAG_UBA3174_00449	Wsp_J_hybrid_00138	Wwin_tangerina_01933	RHA_02259,RHA_02153	Wsp_SW_HL_1_16_00268	Wwin_psychrotolerans_00596	Wwin_aurantia_00608	Wsp_Bin_77_1_00798	Wwin_jejuensis_00039	Wsp_I_hybrid_02174	Wundariae_00461	Wwin_eximia_02824	Wsp_Bin_42_1_02134	Wwin_epiphytica_02227,Wwin_epiphytica_02311	Wwin_thalassocola_03119,Wwin_thalassocola_00106	J14-2_02362	Wsp_ZB_3_185_02502	PG-2_00644	Wwin_arenosi_00822	MAG_Tara_SP247_02051,MAG_Tara_SP247_01984	Wwin_pacifica_03538	PC-19_01279	Wsp_G_hybrid_01419	W_sp_ALC-1_00398	Wsp_Bin_91_01181	Wsp_Bin_78_01226
Wsp_ZB_7_38_01678,Wsp_ZB_7_38_01677	Wsp_ZB_3_138_02313	Wsp_SW_HL_4_150_02597	Wsp_L_hybrid_03819	Wsp_SW_HL_6_34_02327	Wsp_M_hybrid_03817	Wsp_Bin_72_1_01219	Wwin_sediminis_01294,Wwin_sediminis_01293	Walgicola_00293	Wsp_Bin_61_3_02174	Wwin_aurantiaca_02052	Wsp_HaHa_7_67_01457	Wsp_HaHa_3_25_00833	Wsp_R2A112_3_187_03383,Wsp_R2A112_3_187_03382	Wsp_F_hybrid_03467,Wsp_F_hybrid_03468	TARA_PSE_MAG_00013_01370	Wsp_Bin_112_1_02186	Wsp_Bin_69_1_00970	MAG_UBA3174_01753	Wsp_J_hybrid_00930	Wwin_tangerina_02479	RHA_01593	Wsp_SW_HL_1_16_02437	Wwin_psychrotolerans_01505,Wwin_psychrotolerans_01506	Wwin_aurantia_01126	Wsp_Bin_77_1_02176	Wwin_jejuensis_00614	Wsp_I_hybrid_02933	Wundariae_01577	Wwin_eximia_02454	Wsp_Bin_42_1_02186	Wwin_epiphytica_01356	Wwin_thalassocola_02450	J14-2_01891	Wsp_ZB_3_185_01913	PG-2_01358,PG-2_01359	Wwin_arenosi_01425,Wwin_arenosi_01426	MAG_Tara_SP247_00394	Wwin_pacifica_02921,Wwin_pacifica_02922	PC-19_01717	Wsp_G_hybrid_00757,Wsp_G_hybrid_00758	W_sp_ALC-1_03394	Wsp_Bin_91_02088	-
Wsp_ZB_7_38_03454,Wsp_ZB_7_38_00169	Wsp_ZB_3_138_00504,Wsp_ZB_3_138_03510	Wsp_SW_HL_4_150_01186	Wsp_L_hybrid_03171	Wsp_SW_HL_6_34_02927	Wsp_M_hybrid_00560,Wsp_M_hybrid_02841	Wsp_Bin_72_1_00755	Wwin_sediminis_02692	Walgicola_02484	Wsp_Bin_61_3_01310	Wwin_aurantiaca_01033	Wsp_HaHa_7_67_00836	Wsp_HaHa_3_25_00178,Wsp_HaHa_3_25_02362	Wsp_R2A112_3_187_00384,Wsp_R2A112_3_187_02557	Wsp_F_hybrid_02948	TARA_PSE_MAG_00013_01982	Wsp_Bin_112_1_01187	Wsp_Bin_69_1_01694	MAG_UBA3174_01459	Wsp_J_hybrid_00282	Wwin_tangerina_01654	RHA_02436	Wsp_SW_HL_1_16_01031,Wsp_SW_HL_1_16_01889	Wwin_psychrotolerans_01340,Wwin_psychrotolerans_00730	Wwin_aurantia_02709	Wsp_Bin_77_1_01118	Wwin_jejuensis_01390	Wsp_I_hybrid_02317	Wundariae_03332	Wwin_eximia_02953	Wsp_Bin_42_1_00978	Wwin_epiphytica_00950	Wwin_thalassocola_02986	J14-2_00966	Wsp_ZB_3_185_01515	PG-2_02499	Wwin_arenosi_00435	MAG_Tara_SP247_01587	Wwin_pacifica_03407,Wwin_pacifica_00990	PC-19_02561	Wsp_G_hybrid_01282	W_sp_ALC-1_03436	Wsp_Bin_91_01087	Wsp_Bin_78_01926
Wsp_ZB_7_38_02905	Wsp_ZB_3_138_03120	Wsp_SW_HL_4_150_02929	Wsp_L_hybrid_02854	Wsp_SW_HL_6_34_00646	Wsp_M_hybrid_02901	Wsp_Bin_72_1_01887	Wwin_sediminis_02136	Walgicola_01553,Walgicola_02373	Wsp_Bin_61_3_01475	Wwin_aurantiaca_00767	Wsp_HaHa_7_67_02115	Wsp_HaHa_3_25_00195	Wsp_R2A112_3_187_00858	Wsp_F_hybrid_00520	TARA_PSE_MAG_00013_03167,TARA_PSE_MAG_00013_01618	Wsp_Bin_112_1_01270	Wsp_Bin_69_1_01905	MAG_UBA3174_01848	Wsp_J_hybrid_03953	Wwin_tangerina_00025	RHA_00789	Wsp_SW_HL_1_16_03243	Wwin_psychrotolerans_02481	Wwin_aurantia_01982	Wsp_Bin_77_1_00951	Wwin_jejuensis_02668	Wsp_I_hybrid_01898	Wundariae_02930	Wwin_eximia_01570	Wsp_Bin_42_1_00845	Wwin_epiphytica_03013	Wwin_thalassocola_01469	J14-2_02561,J14-2_00176	Wsp_ZB_3_185_02599	PG-2_00417	Wwin_arenosi_02008	MAG_Tara_SP247_01920,MAG_Tara_SP247_02614	Wwin_pacifica_02101	PC-19_01083	Wsp_G_hybrid_03737	W_sp_ALC-1_01820	Wsp_Bin_91_01860	Wsp_Bin_78_02011
Wsp_ZB_7_38_02451	Wsp_ZB_3_138_02034,Wsp_ZB_3_138_02033	Wsp_SW_HL_4_150_02271	Wsp_L_hybrid_03437	Wsp_SW_HL_6_34_00115	Wsp_M_hybrid_00329	Wsp_Bin_72_1_01079	Wwin_sediminis_01013	Walgicola_00593	Wsp_Bin_61_3_00879	Wwin_aurantiaca_02405	Wsp_HaHa_7_67_01096	Wsp_HaHa_3_25_01368	Wsp_R2A112_3_187_00185,Wsp_R2A112_3_187_00184	Wsp_F_hybrid_03146,Wsp_F_hybrid_03147	TARA_PSE_MAG_00013_02875	Wsp_Bin_112_1_00337	Wsp_Bin_69_1_01325	MAG_UBA3174_01559	Wsp_J_hybrid_00548	Wwin_tangerina_02233	RHA_01879	Wsp_SW_HL_1_16_00126,Wsp_SW_HL_1_16_00127	Wwin_psychrotolerans_03643,Wwin_psychrotolerans_03642	Wwin_aurantia_00862	Wsp_Bin_77_1_00413	Wwin_jejuensis_00329	Wsp_I_hybrid_02574	Wundariae_02260	Wwin_eximia_03194,Wwin_eximia_03193	Wsp_Bin_42_1_00327	Wwin_epiphytica_01110	Wwin_thalassocola_02789	J14-2_01568	Wsp_ZB_3_185_00542	PG-2_01009	Wwin_arenosi_01681	MAG_Tara_SP247_00699	Wwin_pacifica_03238,Wwin_pacifica_03239	PC-19_02007	Wsp_G_hybrid_01082,Wsp_G_hybrid_01083	W_sp_ALC-1_00709	Wsp_Bin_91_01615	Wsp_Bin_78_02067
Wsp_ZB_7_38_01586,Wsp_ZB_7_38_01587	Wsp_ZB_3_138_02218,Wsp_ZB_3_138_02217	Wsp_SW_HL_4_150_02673	Wsp_L_hybrid_03901,Wsp_L_hybrid_03900	Wsp_SW_HL_6_34_02243,Wsp_SW_HL_6_34_02244	Wsp_M_hybrid_03734,Wsp_M_hybrid_03736	-	Wwin_sediminis_01214,Wwin_sediminis_01213	Walgicola_00210	-	Wwin_aurantiaca_01978	Wsp_HaHa_7_67_01545,Wsp_HaHa_7_67_01544	Wsp_HaHa_3_25_00929,Wsp_HaHa_3_25_00930	Wsp_R2A112_3_187_03469,Wsp_R2A112_3_187_03468	Wsp_F_hybrid_03379,Wsp_F_hybrid_03380	TARA_PSE_MAG_00013_02025	-	-	-	Wsp_J_hybrid_01011,Wsp_J_hybrid_01012	Wwin_tangerina_02393	RHA_01677,RHA_01676	Wsp_SW_HL_1_16_02353,Wsp_SW_HL_1_16_02354	Wwin_psychrotolerans_03866,Wwin_psychrotolerans_03867	-	-	-	Wsp_I_hybrid_03019,Wsp_I_hybrid_03020	Wundariae_01669,Wundariae_01668	Wwin_eximia_02338,Wwin_eximia_02337	-	Wwin_epiphytica_00880	Wwin_thalassocola_02539,Wwin_thalassocola_02540	J14-2_01968	Wsp_ZB_3_185_02011,Wsp_ZB_3_185_02010	PG-2_01455	Wwin_arenosi_01511,Wwin_arenosi_01513,Wwin_arenosi_01512	MAG_Tara_SP247_00315	Wwin_pacifica_03021,Wwin_pacifica_03020	-	Wsp_G_hybrid_00846,Wsp_G_hybrid_00847	-	-	-
Wsp_ZB_7_38_00589	Wsp_ZB_3_138_01799	Wsp_SW_HL_4_150_00793	Wsp_L_hybrid_01302	Wsp_SW_HL_6_34_03625	Wsp_M_hybrid_01403	Wsp_Bin_72_1_01908	Wwin_sediminis_02556	Walgicola_02058	Wsp_Bin_61_3_00266,Wsp_Bin_61_3_00267	Wwin_aurantiaca_02694	Wsp_HaHa_7_67_00253	Wsp_HaHa_3_25_03439	Wsp_R2A112_3_187_00410	Wsp_F_hybrid_01016	TARA_PSE_MAG_00013_00198	Wsp_Bin_112_1_00824,Wsp_Bin_112_1_02242	Wsp_Bin_69_1_02208,Wsp_Bin_69_1_02250	MAG_UBA3174_03024	Wsp_J_hybrid_02407	Wwin_tangerina_01113	RHA_00373	Wsp_SW_HL_1_16_01256	Wwin_psychrotolerans_03387	Wwin_aurantia_01571	Wsp_Bin_77_1_01815,Wsp_Bin_77_1_01814	Wwin_jejuensis_01737	Wsp_I_hybrid_00335	Wundariae_00556	Wwin_eximia_01153	Wsp_Bin_42_1_00635,Wsp_Bin_42_1_00634	Wwin_epiphytica_02735	Wwin_thalassocola_01030	J14-2_02962	Wsp_ZB_3_185_00688	PG-2_02753	Wwin_arenosi_00090	MAG_Tara_SP247_01417	Wwin_pacifica_01270	PC-19_00272	Wsp_G_hybrid_03205	W_sp_ALC-1_02261	Wsp_Bin_91_01255	Wsp_Bin_78_01808
Wsp_ZB_7_38_02752	Wsp_ZB_3_138_02977,Wsp_ZB_3_138_02979	Wsp_SW_HL_4_150_01444	Wsp_L_hybrid_00589	Wsp_SW_HL_6_34_00498	Wsp_M_hybrid_03222	Wsp_Bin_72_1_00365	Wwin_sediminis_01989,Wwin_sediminis_01992	Walgicola_01186	Wsp_Bin_61_3_01599	Wwin_aurantiaca_01547	Wsp_HaHa_7_67_00484	Wsp_HaHa_3_25_01085	Wsp_R2A112_3_187_02701,Wsp_R2A112_3_187_02703	Wsp_F_hybrid_00318	TARA_PSE_MAG_00013_00567	Wsp_Bin_112_1_00561	Wsp_Bin_69_1_01154	MAG_UBA3174_01054	Wsp_J_hybrid_01695	Wwin_tangerina_03121	RHA_00932,RHA_00935	Wsp_SW_HL_1_16_03095	Wwin_psychrotolerans_02278,Wwin_psychrotolerans_02280	Wwin_aurantia_02445	Wsp_Bin_77_1_02060	Wwin_jejuensis_01042	Wsp_I_hybrid_03939	Wundariae_01154	Wwin_eximia_01736	Wsp_Bin_42_1_01497	-	Wwin_thalassocola_01703,Wwin_thalassocola_01700	J14-2_01238	Wsp_ZB_3_185_00258	PG-2_02022	Wwin_arenosi_00633	MAG_Tara_SP247_02431	Wwin_pacifica_02242,Wwin_pacifica_02240	PC-19_02314	Wsp_G_hybrid_04012	W_sp_ALC-1_01668	Wsp_Bin_91_00894	Wsp_Bin_78_00745
Wsp_ZB_7_38_02651	Wsp_ZB_3_138_02890	Wsp_SW_HL_4_150_01514	Wsp_L_hybrid_00481	Wsp_SW_HL_6_34_00391	Wsp_M_hybrid_03322	Wsp_Bin_72_1_00026	Wwin_sediminis_01904	Walgicola_02959	Wsp_Bin_61_3_02106	Wwin_aurantiaca_01630	Wsp_HaHa_7_67_03739	Wsp_HaHa_3_25_00379	Wsp_R2A112_3_187_02804,Wsp_R2A112_3_187_02803	Wsp_F_hybrid_00205,Wsp_F_hybrid_00206	TARA_PSE_MAG_00013_02405	Wsp_Bin_112_1_00517	Wsp_Bin_69_1_01198	MAG_UBA3174_01118	Wsp_J_hybrid_01587	Wwin_tangerina_03044	RHA_01019	Wsp_SW_HL_1_16_03008	Wwin_psychrotolerans_02181	Wwin_aurantia_02361	Wsp_Bin_77_1_00672	Wwin_jejuensis_00995	Wsp_I_hybrid_03701	Wundariae_00318	Wwin_eximia_01878	Wsp_Bin_42_1_01978	Wwin_epiphytica_01864,Wwin_epiphytica_01865	Wwin_thalassocola_01802	J14-2_01320	Wsp_ZB_3_185_02356	PG-2_01941	Wwin_arenosi_00728	MAG_Tara_SP247_02357	Wwin_pacifica_02330,Wwin_pacifica_02331	PC-19_02246	Wsp_G_hybrid_00119,Wsp_G_hybrid_00118	W_sp_ALC-1_01586	Wsp_Bin_91_02204	Wsp_Bin_78_00699
Wsp_ZB_7_38_01808	Wsp_ZB_3_138_02498,Wsp_ZB_3_138_00193	-	Wsp_L_hybrid_03626	Wsp_SW_HL_6_34_00007	Wsp_M_hybrid_04003	Wsp_Bin_72_1_01319	Wwin_sediminis_01503	Walgicola_00450	Wsp_Bin_61_3_01017	-	Wsp_HaHa_7_67_01277	Wsp_HaHa_3_25_00003	Wsp_R2A112_3_187_03227	Wsp_F_hybrid_03003,Wsp_F_hybrid_03631	TARA_PSE_MAG_00013_03027	Wsp_Bin_112_1_00875	Wsp_Bin_69_1_01935	MAG_UBA3174_00759	Wsp_J_hybrid_00737	Wwin_tangerina_02634	RHA_01415	Wsp_SW_HL_1_16_02605,Wsp_SW_HL_1_16_00002	Wwin_psychrotolerans_01719	Wwin_aurantia_00992	Wsp_Bin_77_1_00047	-	Wsp_I_hybrid_02754	Wundariae_02392,Wundariae_01390	Wwin_eximia_01443	Wsp_Bin_42_1_00047	Wwin_epiphytica_01234	Wwin_thalassocola_02270	J14-2_01736,J14-2_01733	Wsp_ZB_3_185_01726,Wsp_ZB_3_185_00087	PG-2_01202	Wwin_arenosi_01274	MAG_Tara_SP247_00535,MAG_Tara_SP247_00541	Wwin_pacifica_02748,Wwin_pacifica_00147	PC-19_01866	Wsp_G_hybrid_01227,Wsp_G_hybrid_00601	W_sp_ALC-1_00895	Wsp_Bin_91_00084	Wsp_Bin_78_00287
Wsp_ZB_7_38_02611	Wsp_ZB_3_138_02842	-	Wsp_L_hybrid_00413,Wsp_L_hybrid_00415	Wsp_SW_HL_6_34_00337	Wsp_M_hybrid_03410,Wsp_M_hybrid_03412	Wsp_Bin_72_1_01685	Wwin_sediminis_01839	Walgicola_02976	Wsp_Bin_61_3_00079	Wwin_aurantiaca_02152	Wsp_HaHa_7_67_03809,Wsp_HaHa_7_67_03811	Wsp_HaHa_3_25_00420	Wsp_R2A112_3_187_02874	Wsp_F_hybrid_00126	TARA_PSE_MAG_00013_01503	Wsp_Bin_112_1_01461	Wsp_Bin_69_1_00241	MAG_UBA3174_01339	Wsp_J_hybrid_01519,Wsp_J_hybrid_01521	Wwin_tangerina_02980	RHA_01076	Wsp_SW_HL_1_16_02964	Wwin_psychrotolerans_02132	Wwin_aurantia_02347	Wsp_Bin_77_1_01188	Wwin_jejuensis_02109	Wsp_I_hybrid_03565,Wsp_I_hybrid_03563	Wundariae_00277	Wwin_eximia_01963,Wwin_eximia_01965	Wsp_Bin_42_1_01929	-	Wwin_thalassocola_01868	J14-2_01334	Wsp_ZB_3_185_02314	PG-2_01880,PG-2_01878	Wwin_arenosi_00772	MAG_Tara_SP247_02333	Wwin_pacifica_02400	PC-19_00585	Wsp_G_hybrid_00198	W_sp_ALC-1_01540	Wsp_Bin_91_01483	Wsp_Bin_78_00983
Wsp_ZB_7_38_00210	Wsp_ZB_3_138_00458	Wsp_SW_HL_4_150_00256,Wsp_SW_HL_4_150_00217	Wsp_L_hybrid_01750,Wsp_L_hybrid_01809	Wsp_SW_HL_6_34_00866	Wsp_M_hybrid_01683,Wsp_M_hybrid_01736	Wsp_Bin_72_1_00751	-	Walgicola_01622,Walgicola_01882	Wsp_Bin_61_3_01306	Wwin_aurantiaca_00194,Wwin_aurantiaca_00706	Wsp_HaHa_7_67_03954,Wsp_HaHa_7_67_04017	Wsp_HaHa_3_25_02306	Wsp_R2A112_3_187_02498	Wsp_F_hybrid_02425	-	Wsp_Bin_112_1_01183	Wsp_Bin_69_1_01698	MAG_UBA3174_00365,MAG_UBA3174_00504	Wsp_J_hybrid_02916,Wsp_J_hybrid_02856	Wwin_tangerina_00088	-	Wsp_SW_HL_1_16_01013	Wwin_psychrotolerans_01290	Wwin_aurantia_02030,Wwin_aurantia_00076	Wsp_Bin_77_1_01122	Wwin_jejuensis_01405	Wsp_I_hybrid_00841,Wsp_I_hybrid_00777	Wundariae_03053	-	Wsp_Bin_42_1_00974	-	Wwin_thalassocola_03565	J14-2_02615	Wsp_ZB_3_185_01456	PG-2_00349	Wwin_arenosi_03031	MAG_Tara_SP247_01631	Wwin_pacifica_00926	PC-19_02576	Wsp_G_hybrid_02683	W_sp_ALC-1_01871	Wsp_Bin_91_01091	Wsp_Bin_78_01922
Wsp_ZB_7_38_03375	Wsp_ZB_3_138_01395	Wsp_SW_HL_4_150_03008	Wsp_L_hybrid_01077,Wsp_L_hybrid_01078	Wsp_SW_HL_6_34_00825	Wsp_M_hybrid_01012,Wsp_M_hybrid_01011	Wsp_Bin_72_1_01928	Wwin_sediminis_02752	Walgicola_02571	Wsp_Bin_61_3_01383	Wwin_aurantiaca_00976	Wsp_HaHa_7_67_03229,Wsp_HaHa_7_67_03228	Wsp_HaHa_3_25_01624	Wsp_R2A112_3_187_01444	Wsp_F_hybrid_01611	TARA_PSE_MAG_00013_01906	Wsp_Bin_112_1_01358	Wsp_Bin_69_1_00829	MAG_UBA3174_01612	Wsp_J_hybrid_02183,Wsp_J_hybrid_02182	Wwin_tangerina_01727	RHA_02496	Wsp_SW_HL_1_16_01964	Wwin_psychrotolerans_02969	Wwin_aurantia_02761	Wsp_Bin_77_1_01043	Wwin_jejuensis_02549	Wsp_I_hybrid_00127,Wsp_I_hybrid_00126	Wundariae_02084	Wwin_eximia_03382	Wsp_Bin_42_1_00871	Wwin_epiphytica_00815	Wwin_thalassocola_00754	J14-2_00881	Wsp_ZB_3_185_02865	PG-2_00219	Wwin_arenosi_00378	MAG_Tara_SP247_01709	Wwin_pacifica_01820	PC-19_00965	Wsp_G_hybrid_01871	W_sp_ALC-1_03278	Wsp_Bin_91_01510	Wsp_Bin_78_01827
Wsp_ZB_7_38_03229	Wsp_ZB_3_138_01682	Wsp_SW_HL_4_150_01704	Wsp_L_hybrid_02493	Wsp_SW_HL_6_34_03572	Wsp_M_hybrid_02174,Wsp_M_hybrid_00181	Wsp_Bin_72_1_00979	Wwin_sediminis_02438	Walgicola_02157	Wsp_Bin_61_3_00432	Wwin_aurantiaca_00819	Wsp_HaHa_7_67_02620,Wsp_HaHa_7_67_02051	Wsp_HaHa_3_25_03518	Wsp_R2A112_3_187_00535	Wsp_F_hybrid_01864	TARA_PSE_MAG_00013_00086	Wsp_Bin_112_1_01089	Wsp_Bin_69_1_01507	MAG_UBA3174_00413	Wsp_J_hybrid_03592	Wwin_tangerina_01874	RHA_00491	Wsp_SW_HL_1_16_01146	Wwin_psychrotolerans_03265,Wwin_psychrotolerans_00852	Wwin_aurantia_02200	Wsp_Bin_77_1_01452	Wwin_jejuensis_02381	Wsp_I_hybrid_01458,Wsp_I_hybrid_01962	Wundariae_02344	Wwin_eximia_01044	Wsp_Bin_42_1_00468	Wwin_epiphytica_01724	Wwin_thalassocola_00872	J14-2_02867	Wsp_ZB_3_185_02782	PG-2_02647,PG-2_00054	Wwin_arenosi_00227	MAG_Tara_SP247_02738	Wwin_pacifica_00550,Wwin_pacifica_01389	-	-	W_sp_ALC-1_03017	Wsp_Bin_91_00249	Wsp_Bin_78_00102
Wsp_ZB_7_38_01007	Wsp_ZB_3_138_01455	-	Wsp_L_hybrid_01686	Wsp_SW_HL_6_34_03190,Wsp_SW_HL_6_34_00907,Wsp_SW_HL_6_34_01591	Wsp_M_hybrid_00743,Wsp_M_hybrid_01617,Wsp_M_hybrid_02265	-	Wwin_sediminis_00259,Wwin_sediminis_00257,Wwin_sediminis_02810	Walgicola_01939	-	Wwin_aurantiaca_01578	Wsp_HaHa_7_67_04058	Wsp_HaHa_3_25_01125,Wsp_HaHa_3_25_03562	-	Wsp_F_hybrid_01664	TARA_PSE_MAG_00013_01863	-	-	-	Wsp_J_hybrid_02792	Wwin_tangerina_00752	RHA_00058,RHA_02560,RHA_00060	Wsp_SW_HL_1_16_00966,Wsp_SW_HL_1_16_00964	Wwin_psychrotolerans_03072,Wwin_psychrotolerans_01237	Wwin_aurantia_00160	-	-	Wsp_I_hybrid_00735	Wundariae_02120	Wwin_eximia_00218,Wwin_eximia_01775,Wwin_eximia_03682	-	Wwin_epiphytica_00515,Wwin_epiphytica_00074,Wwin_epiphytica_00077	Wwin_thalassocola_00219,Wwin_thalassocola_03513	J14-2_00404	Wsp_ZB_3_185_02830	PG-2_00817,PG-2_00172,PG-2_03266	Wwin_arenosi_00343	-	-	-	Wsp_G_hybrid_01956,Wsp_G_hybrid_01920,Wsp_G_hybrid_02508	W_sp_ALC-1_03120	-	-
Wsp_ZB_7_38_00727	Wsp_ZB_3_138_00206	Wsp_SW_HL_4_150_00394	Wsp_L_hybrid_02227	Wsp_SW_HL_6_34_01534	Wsp_M_hybrid_01139	Wsp_Bin_72_1_00930	Wwin_sediminis_03223	Walgicola_01311	Wsp_Bin_61_3_00057,Wsp_Bin_61_3_01138	Wwin_aurantiaca_00307	Wsp_HaHa_7_67_02887	Wsp_HaHa_3_25_03020	Wsp_R2A112_3_187_01988	Wsp_F_hybrid_02542	TARA_PSE_MAG_00013_00710	Wsp_Bin_112_1_01439,Wsp_Bin_112_1_01413	Wsp_Bin_69_1_00219	MAG_UBA3174_02325	Wsp_J_hybrid_03326	Wwin_tangerina_00595	RHA_02984	Wsp_SW_HL_1_16_01540	Wwin_psychrotolerans_00241	Wwin_aurantia_00218	Wsp_Bin_77_1_01186,Wsp_Bin_77_1_01886	Wwin_jejuensis_02143	Wsp_I_hybrid_01190	Wundariae_03366	Wwin_eximia_00305	Wsp_Bin_42_1_01283	Wwin_epiphytica_00448	Wwin_thalassocola_03879	J14-2_00574	Wsp_ZB_3_185_01101	PG-2_03329	Wwin_arenosi_02706	-	Wwin_pacifica_00370	PC-19_00617	Wsp_G_hybrid_02799	W_sp_ALC-1_02376	Wsp_Bin_91_01463	Wsp_Bin_78_01548
Wsp_ZB_7_38_01809	Wsp_ZB_3_138_02499,Wsp_ZB_3_138_00192	Wsp_SW_HL_4_150_02453	Wsp_L_hybrid_03625	Wsp_SW_HL_6_34_00008	Wsp_M_hybrid_04004	Wsp_Bin_72_1_01320	Wwin_sediminis_01504	Walgicola_00451	Wsp_Bin_61_3_01016	Wwin_aurantiaca_02224	Wsp_HaHa_7_67_01276	-	Wsp_R2A112_3_187_03226	Wsp_F_hybrid_03632	TARA_PSE_MAG_00013_03026	Wsp_Bin_112_1_00874	Wsp_Bin_69_1_01936	MAG_UBA3174_00758	Wsp_J_hybrid_00736	Wwin_tangerina_02635	RHA_01414	Wsp_SW_HL_1_16_02606,Wsp_SW_HL_1_16_00003	Wwin_psychrotolerans_01721,Wwin_psychrotolerans_00223	Wwin_aurantia_00991	Wsp_Bin_77_1_00046	Wwin_jejuensis_00470	Wsp_I_hybrid_02753	Wundariae_01389,Wundariae_02391	Wwin_eximia_01442	Wsp_Bin_42_1_00046	Wwin_epiphytica_01233	Wwin_thalassocola_02269	J14-2_01735	Wsp_ZB_3_185_00086	PG-2_01201	Wwin_arenosi_01273	MAG_Tara_SP247_00542	Wwin_pacifica_02747,Wwin_pacifica_00148	PC-19_01867	Wsp_G_hybrid_01226	W_sp_ALC-1_00894	Wsp_Bin_91_00083	Wsp_Bin_78_00286
Wsp_ZB_7_38_02906	Wsp_ZB_3_138_03121	Wsp_SW_HL_4_150_02930,Wsp_SW_HL_4_150_01690	Wsp_L_hybrid_02853	Wsp_SW_HL_6_34_01146,Wsp_SW_HL_6_34_00647	Wsp_M_hybrid_02900	Wsp_Bin_72_1_01886	Wwin_sediminis_02137	Walgicola_02372	Wsp_Bin_61_3_01474	Wwin_aurantiaca_00766	Wsp_HaHa_7_67_02116	Wsp_HaHa_3_25_00194	Wsp_R2A112_3_187_00857	Wsp_F_hybrid_00521	TARA_PSE_MAG_00013_01619	Wsp_Bin_112_1_01271	Wsp_Bin_69_1_01906	MAG_UBA3174_01847	Wsp_J_hybrid_03952	Wwin_tangerina_00967	RHA_00788	Wsp_SW_HL_1_16_03244	Wwin_psychrotolerans_02482	Wwin_aurantia_01983	Wsp_Bin_77_1_00952	Wwin_jejuensis_02667	Wsp_I_hybrid_01897	Wundariae_02929	Wwin_eximia_01569	Wsp_Bin_42_1_00844	Wwin_epiphytica_03014	Wwin_thalassocola_01468	J14-2_00175	Wsp_ZB_3_185_02600	PG-2_00416	Wwin_arenosi_02009	MAG_Tara_SP247_01921	Wwin_pacifica_02100	PC-19_01082	Wsp_G_hybrid_03736	W_sp_ALC-1_01821	Wsp_Bin_91_01869	Wsp_Bin_78_02012
Wsp_ZB_7_38_00694	Wsp_ZB_3_138_00246	Wsp_SW_HL_4_150_00489	Wsp_L_hybrid_02009	Wsp_SW_HL_6_34_01690,Wsp_SW_HL_6_34_01702	Wsp_M_hybrid_01352	Wsp_Bin_72_1_00114	Wwin_sediminis_03259	Walgicola_01400	Wsp_Bin_61_3_01277	Wwin_aurantiaca_00384	Wsp_HaHa_7_67_03094	Wsp_HaHa_3_25_02525	Wsp_R2A112_3_187_01951	Wsp_F_hybrid_02499	TARA_PSE_MAG_00013_01115	Wsp_Bin_112_1_01942,Wsp_Bin_112_1_01985	Wsp_Bin_69_1_00095	MAG_UBA3174_00941	Wsp_J_hybrid_03108	Wwin_tangerina_00464	RHA_03018	Wsp_SW_HL_1_16_01579	Wwin_psychrotolerans_00280	Wwin_aurantia_01760	Wsp_Bin_77_1_01612	Wwin_jejuensis_02319	Wsp_I_hybrid_00983	Wundariae_02787	Wwin_eximia_00393	Wsp_Bin_42_1_01162	Wwin_epiphytica_00691	Wwin_thalassocola_03917	J14-2_00652	Wsp_ZB_3_185_01672	PG-2_03444	Wwin_arenosi_02736	MAG_Tara_SP247_01309	Wwin_pacifica_00419,Wwin_pacifica_00408	PC-19_00776	Wsp_G_hybrid_02757	W_sp_ALC-1_03191	Wsp_Bin_91_01805	Wsp_Bin_78_02114
-	Wsp_ZB_3_138_03276	Wsp_SW_HL_4_150_00707,Wsp_SW_HL_4_150_00990,Wsp_SW_HL_4_150_00143	Wsp_L_hybrid_02832	Wsp_SW_HL_6_34_03386	Wsp_M_hybrid_02746	Wsp_Bin_72_1_00958	-	Walgicola_02329	Wsp_Bin_61_3_01242	Wwin_aurantiaca_00683,Wwin_aurantiaca_00045	Wsp_HaHa_7_67_02289	-	Wsp_R2A112_3_187_00729	Wsp_F_hybrid_00694,Wsp_F_hybrid_01833	-	Wsp_Bin_112_1_01431	Wsp_Bin_69_1_00201	MAG_UBA3174_02197,MAG_UBA3174_00518	Wsp_J_hybrid_03931	Wwin_tangerina_00993	-	Wsp_SW_HL_1_16_03424	Wwin_psychrotolerans_02634,Wwin_psychrotolerans_02326,Wwin_psychrotolerans_02635	Wwin_aurantia_01676,Wwin_aurantia_01830,Wwin_aurantia_02560	Wsp_Bin_77_1_01868	Wwin_jejuensis_02166	Wsp_I_hybrid_01789	-	Wwin_eximia_03477	Wsp_Bin_42_1_01266	-	Wwin_thalassocola_01330,Wwin_thalassocola_00382	J14-2_00166	-	PG-2_02875,PG-2_00324	Wwin_arenosi_02362	MAG_Tara_SP247_01522	Wwin_pacifica_01581	PC-19_00640	Wsp_G_hybrid_02091,Wsp_G_hybrid_03533	W_sp_ALC-1_02967	Wsp_Bin_91_01445	Wsp_Bin_78_01565
Wsp_ZB_7_38_01065	Wsp_ZB_3_138_01240,Wsp_ZB_3_138_03265	Wsp_SW_HL_4_150_02989	Wsp_L_hybrid_02659	Wsp_SW_HL_6_34_03375,Wsp_SW_HL_6_34_00993	Wsp_M_hybrid_02554,Wsp_M_hybrid_03875	-	-	Walgicola_01605	Wsp_Bin_61_3_01895	-	Wsp_HaHa_7_67_02463	Wsp_HaHa_3_25_03321,Wsp_HaHa_3_25_01782	Wsp_R2A112_3_187_00740,Wsp_R2A112_3_187_01305	Wsp_F_hybrid_00680,Wsp_F_hybrid_01455	TARA_PSE_MAG_00013_03113	Wsp_Bin_112_1_00290	Wsp_Bin_69_1_00745	MAG_UBA3174_02125	Wsp_J_hybrid_03758	-	-	Wsp_SW_HL_1_16_03368,Wsp_SW_HL_1_16_03409	Wwin_psychrotolerans_02825,Wwin_psychrotolerans_02622	-	Wsp_Bin_77_1_00461	Wwin_jejuensis_00806	Wsp_I_hybrid_01614	Wundariae_00684,Wundariae_01924	-	Wsp_Bin_42_1_00275	-	Wwin_thalassocola_01342,Wwin_thalassocola_00615	J14-2_02603	Wsp_ZB_3_185_00803	PG-2_01297	Wwin_arenosi_02140,Wwin_arenosi_02287	MAG_Tara_SP247_01615	Wwin_pacifica_01592,Wwin_pacifica_01966	PC-19_01540	Wsp_G_hybrid_03547,Wsp_G_hybrid_01705	W_sp_ALC-1_00146	Wsp_Bin_91_01648	Wsp_Bin_78_00534
Wsp_ZB_7_38_02271,Wsp_ZB_7_38_00201	Wsp_ZB_3_138_03408,Wsp_ZB_3_138_00468	Wsp_SW_HL_4_150_01998	Wsp_L_hybrid_03060,Wsp_L_hybrid_01764	Wsp_SW_HL_6_34_03030	Wsp_M_hybrid_03129,Wsp_M_hybrid_01696	-	Wwin_sediminis_00770	Walgicola_00865	-	-	Wsp_HaHa_7_67_04003,Wsp_HaHa_7_67_00722	Wsp_HaHa_3_25_00247,Wsp_HaHa_3_25_02315	Wsp_R2A112_3_187_02509,Wsp_R2A112_3_187_00976	Wsp_F_hybrid_02414,Wsp_F_hybrid_02842	-	-	-	MAG_UBA3174_00424,MAG_UBA3174_02843	Wsp_J_hybrid_00171,Wsp_J_hybrid_02870	Wwin_tangerina_01167	RHA_02131	Wsp_SW_HL_1_16_00295,Wsp_SW_HL_1_16_01025	Wwin_psychrotolerans_00620,Wwin_psychrotolerans_01300	Wwin_aurantia_00633	-	Wwin_jejuensis_00064	Wsp_I_hybrid_02204,Wsp_I_hybrid_00791	Wundariae_00442,Wundariae_03062	Wwin_eximia_00165,Wwin_eximia_02855	-	Wwin_epiphytica_02199	Wwin_thalassocola_03092,Wwin_thalassocola_03576	J14-2_02330	Wsp_ZB_3_185_01465,Wsp_ZB_3_185_02481	PG-2_00677	Wwin_arenosi_00841	-	Wwin_pacifica_03515,Wwin_pacifica_00936	-	Wsp_G_hybrid_01387,Wsp_G_hybrid_02672	W_sp_ALC-1_02616,W_sp_ALC-1_00430	-	-
Wsp_ZB_7_38_02513	Wsp_ZB_3_138_01969	Wsp_SW_HL_4_150_02228	Wsp_L_hybrid_03374	Wsp_SW_HL_6_34_00185	Wsp_M_hybrid_00395	Wsp_Bin_72_1_00605	Wwin_sediminis_00958	Walgicola_00056	Wsp_Bin_61_3_01918	Wwin_aurantiaca_02448	Wsp_HaHa_7_67_01033	Wsp_HaHa_3_25_01299	Wsp_R2A112_3_187_00251	Wsp_F_hybrid_03068,Wsp_F_hybrid_03067	TARA_PSE_MAG_00013_02223	Wsp_Bin_112_1_00313	Wsp_Bin_69_1_01428	MAG_UBA3174_01971	Wsp_J_hybrid_00486	Wwin_tangerina_02195	RHA_01948	Wsp_SW_HL_1_16_00057	Wwin_psychrotolerans_03566	Wwin_aurantia_00818	Wsp_Bin_77_1_00484	Wwin_jejuensis_00830	Wsp_I_hybrid_02511	Wundariae_00924	Wwin_eximia_03114	Wsp_Bin_42_1_00252	Wwin_epiphytica_01042	Wwin_thalassocola_02867	J14-2_02108	Wsp_ZB_3_185_00604	PG-2_00941	Wwin_arenosi_01728	MAG_Tara_SP247_00062	Wwin_pacifica_03305	PC-19_01512	Wsp_G_hybrid_01161,Wsp_G_hybrid_01162	W_sp_ALC-1_00666	Wsp_Bin_91_00388	Wsp_Bin_78_00557
Wsp_ZB_7_38_01934	Wsp_ZB_3_138_02619	Wsp_SW_HL_4_150_01887	Wsp_L_hybrid_00095	Wsp_SW_HL_6_34_02702	Wsp_M_hybrid_03582	Wsp_Bin_72_1_00608	Wwin_sediminis_01625	Walgicola_00074	Wsp_Bin_61_3_01915	Wwin_aurantiaca_01843	Wsp_HaHa_7_67_01691	Wsp_HaHa_3_25_00646	Wsp_R2A112_3_187_03094	Wsp_F_hybrid_03770	TARA_PSE_MAG_00013_02201	Wsp_Bin_112_1_00310	Wsp_Bin_69_1_00766,Wsp_Bin_69_1_01431	MAG_UBA3174_02173	Wsp_J_hybrid_01201	Wwin_tangerina_02752	RHA_01289	Wsp_SW_HL_1_16_02731	Wwin_psychrotolerans_01862	Wwin_aurantia_01311	Wsp_Bin_77_1_00481	Wwin_jejuensis_00827	Wsp_I_hybrid_03170	Wundariae_00051	Wwin_eximia_02234	Wsp_Bin_42_1_00255	Wwin_epiphytica_01581	Wwin_thalassocola_02131	J14-2_02091	Wsp_ZB_3_185_02091	PG-2_01630	Wwin_arenosi_01162	MAG_Tara_SP247_00085	Wwin_pacifica_02619	PC-19_01515	Wsp_G_hybrid_00461	W_sp_ALC-1_01299	Wsp_Bin_91_01628,Wsp_Bin_91_00391	Wsp_Bin_78_00554
Wsp_ZB_7_38_02232	Wsp_ZB_3_138_03448	Wsp_SW_HL_4_150_02031	Wsp_L_hybrid_03064	Wsp_SW_HL_6_34_03028	Wsp_M_hybrid_03131	Wsp_Bin_72_1_01733	Wwin_sediminis_00803	Walgicola_00835	Wsp_Bin_61_3_01831	Wwin_aurantiaca_01347	Wsp_HaHa_7_67_00726	Wsp_HaHa_3_25_00284	Wsp_R2A112_3_187_01018	Wsp_F_hybrid_02877	TARA_PSE_MAG_00013_02796	Wsp_Bin_112_1_01794	Wsp_Bin_69_1_02196	MAG_UBA3174_01307	Wsp_J_hybrid_00175	Wwin_tangerina_01995	RHA_02101	Wsp_SW_HL_1_16_00327	Wwin_psychrotolerans_00659	Wwin_aurantia_00659	Wsp_Bin_77_1_00751	Wwin_jejuensis_00093	Wsp_I_hybrid_02208	Wundariae_00405	Wwin_eximia_02856	Wsp_Bin_42_1_02087	Wwin_epiphytica_02169	Wwin_thalassocola_03061	J14-2_02302	Wsp_ZB_3_185_02444	PG-2_00706	Wwin_arenosi_00883	MAG_Tara_SP247_00909	Wwin_pacifica_03472	PC-19_01338	Wsp_G_hybrid_01353	W_sp_ALC-1_00474	Wsp_Bin_91_00716,Wsp_Bin_91_02139	Wsp_Bin_78_01272
Wsp_ZB_7_38_02907	Wsp_ZB_3_138_03122	Wsp_SW_HL_4_150_02931,Wsp_SW_HL_4_150_00681	Wsp_L_hybrid_02852	Wsp_SW_HL_6_34_00648	Wsp_M_hybrid_02899,Wsp_M_hybrid_01925	Wsp_Bin_72_1_01885	Wwin_sediminis_02138	Walgicola_01554	Wsp_Bin_61_3_01473	Wwin_aurantiaca_00765	Wsp_HaHa_7_67_02117	Wsp_HaHa_3_25_00193	Wsp_R2A112_3_187_00856	Wsp_F_hybrid_00522	TARA_PSE_MAG_00013_03166	Wsp_Bin_112_1_01272	Wsp_Bin_69_1_01907	MAG_UBA3174_01846	Wsp_J_hybrid_03951	Wwin_tangerina_00026	RHA_00787	Wsp_SW_HL_1_16_03245	Wwin_psychrotolerans_02483	Wwin_aurantia_01984	Wsp_Bin_77_1_00953	Wwin_jejuensis_02666	Wsp_I_hybrid_01896	Wundariae_02928	Wwin_eximia_01568	Wsp_Bin_42_1_00843	Wwin_epiphytica_03015	Wwin_thalassocola_01467	J14-2_02562	Wsp_ZB_3_185_02601	PG-2_00415	Wwin_arenosi_02010	MAG_Tara_SP247_02613	Wwin_pacifica_02099	PC-19_01081	Wsp_G_hybrid_03735	W_sp_ALC-1_01822	Wsp_Bin_91_01868	Wsp_Bin_78_02013
Wsp_ZB_7_38_02986	Wsp_ZB_3_138_03160	Wsp_SW_HL_4_150_01256	Wsp_L_hybrid_00855	Wsp_SW_HL_6_34_03263	Wsp_M_hybrid_00838	Wsp_Bin_72_1_00815	Wwin_sediminis_02174	Walgicola_00961	Wsp_Bin_61_3_01370	Wwin_aurantiaca_01098	Wsp_HaHa_7_67_02193	Wsp_HaHa_3_25_00125	Wsp_R2A112_3_187_00821	Wsp_F_hybrid_00578	TARA_PSE_MAG_00013_00782	Wsp_Bin_112_1_01247,Wsp_Bin_112_1_01153	Wsp_Bin_69_1_01644	MAG_UBA3174_01384	Wsp_J_hybrid_01960	Wwin_tangerina_01585	RHA_00752	Wsp_SW_HL_1_16_03283	Wwin_psychrotolerans_02521,Wwin_psychrotolerans_02520	Wwin_aurantia_02641	Wsp_Bin_77_1_01058	Wwin_jejuensis_01322	Wsp_I_hybrid_04201	Wundariae_02856	Wwin_eximia_02631	Wsp_Bin_42_1_01038	Wwin_epiphytica_00892	Wwin_thalassocola_01430	J14-2_01034	Wsp_ZB_3_185_02637	PG-2_02420	Wwin_arenosi_02040	MAG_Tara_SP247_01114	Wwin_pacifica_02044	PC-19_02497	Wsp_G_hybrid_03678	W_sp_ALC-1_01947	Wsp_Bin_91_01028	Wsp_Bin_78_01969
Wsp_ZB_7_38_01937	Wsp_ZB_3_138_02623	-	Wsp_L_hybrid_00130	Wsp_SW_HL_6_34_02212	Wsp_M_hybrid_01948,Wsp_M_hybrid_03548	Wsp_Bin_72_1_01316	Wwin_sediminis_01628	-	Wsp_Bin_61_3_01020	Wwin_aurantiaca_01797	Wsp_HaHa_7_67_01723	Wsp_HaHa_3_25_00643	Wsp_R2A112_3_187_03090	Wsp_F_hybrid_03774	TARA_PSE_MAG_00013_01644,TARA_PSE_MAG_00013_01219	Wsp_Bin_112_1_00878	Wsp_Bin_69_1_01932	MAG_UBA3174_02126	Wsp_J_hybrid_01236	Wwin_tangerina_00723	RHA_01286	Wsp_SW_HL_1_16_02734	Wwin_psychrotolerans_01866	Wwin_aurantia_00167	Wsp_Bin_77_1_00050	Wwin_jejuensis_00240	Wsp_I_hybrid_03202	Wundariae_00054	Wwin_eximia_01843,Wwin_eximia_02230	Wsp_Bin_42_1_00050	Wwin_epiphytica_01585	Wwin_thalassocola_02128	-	Wsp_ZB_3_185_02094	-	Wwin_arenosi_01159,Wwin_arenosi_01950	MAG_Tara_SP247_00782	Wwin_pacifica_02615	PC-19_02091	Wsp_G_hybrid_00457	W_sp_ALC-1_02427,W_sp_ALC-1_02245	Wsp_Bin_91_00087	Wsp_Bin_78_00290
Wsp_ZB_7_38_01852	Wsp_ZB_3_138_02538	Wsp_SW_HL_4_150_02408	Wsp_L_hybrid_03577	Wsp_SW_HL_6_34_02568	Wsp_M_hybrid_04050	Wsp_Bin_72_1_01365	Wwin_sediminis_01542	Walgicola_00505	Wsp_Bin_61_3_02147	Wwin_aurantiaca_02322	Wsp_HaHa_7_67_01226	Wsp_HaHa_3_25_01572	Wsp_R2A112_3_187_03186	Wsp_F_hybrid_03673	TARA_PSE_MAG_00013_02973	Wsp_Bin_112_1_02197	Wsp_Bin_69_1_01079	MAG_UBA3174_00711	Wsp_J_hybrid_00688	Wwin_tangerina_02681	RHA_01372	Wsp_SW_HL_1_16_02646	Wwin_psychrotolerans_01765	Wwin_aurantia_00944	Wsp_Bin_77_1_02168	Wwin_jejuensis_00418	Wsp_I_hybrid_02703	Wundariae_01349	Wwin_eximia_03316	Wsp_Bin_42_1_01352	Wwin_epiphytica_01198	Wwin_thalassocola_02222	J14-2_01684	Wsp_ZB_3_185_00357	PG-2_01157	Wwin_arenosi_01235	MAG_Tara_SP247_00596	Wwin_pacifica_02708	PC-19_01917	Wsp_G_hybrid_00558	W_sp_ALC-1_00840	Wsp_Bin_91_01926	Wsp_Bin_78_00239
Wsp_ZB_7_38_03297	Wsp_ZB_3_138_01599	Wsp_SW_HL_4_150_03047	Wsp_L_hybrid_02369	Wsp_SW_HL_6_34_03496	Wsp_M_hybrid_01063	Wsp_Bin_72_1_00545	Wwin_sediminis_02369	Walgicola_02226	Wsp_Bin_61_3_00489,Wsp_Bin_61_3_00488	Wwin_aurantiaca_00881	Wsp_HaHa_7_67_02749	Wsp_HaHa_3_25_03301	Wsp_R2A112_3_187_00607	Wsp_F_hybrid_00812	TARA_PSE_MAG_00013_00025	Wsp_Bin_112_1_01141,Wsp_Bin_112_1_01142	Wsp_Bin_69_1_01452	MAG_UBA3174_01695	Wsp_J_hybrid_03468	Wwin_tangerina_01813	RHA_00559	Wsp_SW_HL_1_16_01076	Wwin_psychrotolerans_03017	Wwin_aurantia_02097	Wsp_Bin_77_1_01508,Wsp_Bin_77_1_01509	Wwin_jejuensis_02446	Wsp_I_hybrid_01329	Wundariae_00764	Wwin_eximia_01313	Wsp_Bin_42_1_00412,Wsp_Bin_42_1_00411	-	Wwin_thalassocola_00791	J14-2_02807	Wsp_ZB_3_185_00827	PG-2_02580	Wwin_arenosi_00296	-	Wwin_pacifica_01459	PC-19_00884	Wsp_G_hybrid_03412	W_sp_ALC-1_03079	Wsp_Bin_91_00619	Wsp_Bin_78_00044
Wsp_ZB_7_38_01491	Wsp_ZB_3_138_01155	Wsp_SW_HL_4_150_02748	Wsp_L_hybrid_00682	Wsp_SW_HL_6_34_03112	Wsp_M_hybrid_00661	Wsp_Bin_72_1_01739,Wsp_Bin_72_1_01738	Wwin_sediminis_00690	Walgicola_02801	Wsp_Bin_61_3_01742	-	Wsp_HaHa_7_67_00392	Wsp_HaHa_3_25_02052	Wsp_R2A112_3_187_01139	Wsp_F_hybrid_01297	TARA_PSE_MAG_00013_01815	Wsp_Bin_112_1_01867	Wsp_Bin_69_1_01764,Wsp_Bin_69_1_01765	MAG_UBA3174_02531	Wsp_J_hybrid_01788	Wwin_tangerina_01274	RHA_02224	Wsp_SW_HL_1_16_00568	Wwin_psychrotolerans_00488,Wwin_psychrotolerans_00489	Wwin_aurantia_00555	Wsp_Bin_77_1_00841	Wwin_jejuensis_02794	Wsp_I_hybrid_04033	Wundariae_03161	Wwin_eximia_02765	Wsp_Bin_42_1_02177	Wwin_epiphytica_02294	Wwin_thalassocola_00074	J14-2_02422	Wsp_ZB_3_185_01177	PG-2_00575	-	MAG_Tara_SP247_02177	Wwin_pacifica_03650	PC-19_01218	Wsp_G_hybrid_01547	W_sp_ALC-1_00316	Wsp_Bin_91_01885	Wsp_Bin_78_01195,Wsp_Bin_78_01194
Wsp_ZB_7_38_02527	Wsp_ZB_3_138_01955	Wsp_SW_HL_4_150_02207	Wsp_L_hybrid_03355	Wsp_SW_HL_6_34_02804	Wsp_M_hybrid_00412	Wsp_Bin_72_1_00386	Wwin_sediminis_00943	Walgicola_00037	Wsp_Bin_61_3_01938	Wwin_aurantiaca_02467	Wsp_HaHa_7_67_01012	Wsp_HaHa_3_25_01285	Wsp_R2A112_3_187_00265	Wsp_F_hybrid_03052	TARA_PSE_MAG_00013_02246	Wsp_Bin_112_1_02074	Wsp_Bin_69_1_00845	MAG_UBA3174_01951	Wsp_J_hybrid_00466	Wwin_tangerina_02171	RHA_01963	Wsp_SW_HL_1_16_00042	Wwin_psychrotolerans_03551	Wwin_aurantia_00799	Wsp_Bin_77_1_00504	Wwin_jejuensis_00857	Wsp_I_hybrid_02492	Wundariae_00938	Wwin_eximia_03095	Wsp_Bin_42_1_00232	Wwin_epiphytica_01029	Wwin_thalassocola_02883	J14-2_02128	Wsp_ZB_3_185_00618	PG-2_00915	Wwin_arenosi_01742	MAG_Tara_SP247_00043	Wwin_pacifica_03319	PC-19_01492	Wsp_G_hybrid_01177	W_sp_ALC-1_00646	Wsp_Bin_91_00368	Wsp_Bin_78_01399
Wsp_ZB_7_38_02518	Wsp_ZB_3_138_01964	Wsp_SW_HL_4_150_02218	Wsp_L_hybrid_03365	Wsp_SW_HL_6_34_00189	Wsp_M_hybrid_00402	Wsp_Bin_72_1_00595	Wwin_sediminis_00952	Walgicola_00046	Wsp_Bin_61_3_01928	Wwin_aurantiaca_02458	Wsp_HaHa_7_67_01023	Wsp_HaHa_3_25_01294	Wsp_R2A112_3_187_00256	Wsp_F_hybrid_03061	TARA_PSE_MAG_00013_02237	Wsp_Bin_112_1_00323	Wsp_Bin_69_1_01418	MAG_UBA3174_01961	Wsp_J_hybrid_00477	Wwin_tangerina_02181	RHA_01954	Wsp_SW_HL_1_16_00051	Wwin_psychrotolerans_03561	Wwin_aurantia_00808	Wsp_Bin_77_1_00494	Wwin_jejuensis_00849	Wsp_I_hybrid_02502	Wundariae_00929	Wwin_eximia_03104	Wsp_Bin_42_1_00242	Wwin_epiphytica_01038	Wwin_thalassocola_02874	J14-2_02119	Wsp_ZB_3_185_00609	PG-2_00925	Wwin_arenosi_01733	MAG_Tara_SP247_00052	Wwin_pacifica_03310	PC-19_01502	Wsp_G_hybrid_01168	W_sp_ALC-1_00655	Wsp_Bin_91_00378	Wsp_Bin_78_00567
Wsp_ZB_7_38_02829	Wsp_ZB_3_138_03062	Wsp_SW_HL_4_150_01373	Wsp_L_hybrid_02953	Wsp_SW_HL_6_34_00583	Wsp_M_hybrid_03026	Wsp_Bin_72_1_00293	Wwin_sediminis_02070	Walgicola_01103	Wsp_Bin_61_3_01671	Wwin_aurantiaca_01224	Wsp_HaHa_7_67_01920	Wsp_HaHa_3_25_00988	Wsp_R2A112_3_187_00918	Wsp_F_hybrid_00421	TARA_PSE_MAG_00013_02487	Wsp_Bin_112_1_00633	Wsp_Bin_69_1_01562	MAG_UBA3174_00963	Wsp_J_hybrid_00064	Wwin_tangerina_03204	RHA_00854	Wsp_SW_HL_1_16_03192	Wwin_psychrotolerans_02407	Wwin_aurantia_02516	Wsp_Bin_77_1_01988	Wwin_jejuensis_01121	Wsp_I_hybrid_02094	Wundariae_01250	Wwin_eximia_01639	Wsp_Bin_42_1_01425	Wwin_epiphytica_02046	Wwin_thalassocola_01594	J14-2_01154	Wsp_ZB_3_185_02540	PG-2_02111	Wwin_arenosi_00560	MAG_Tara_SP247_02519	Wwin_pacifica_02162	PC-19_02403	Wsp_G_hybrid_03911	W_sp_ALC-1_01754	Wsp_Bin_91_00968	Wsp_Bin_78_00818
Wsp_ZB_7_38_02830	Wsp_ZB_3_138_03063	Wsp_SW_HL_4_150_01372	Wsp_L_hybrid_02952	Wsp_SW_HL_6_34_00584	Wsp_M_hybrid_03025	Wsp_Bin_72_1_00292	Wwin_sediminis_02071	Walgicola_01102	Wsp_Bin_61_3_01672	Wwin_aurantiaca_01225	Wsp_HaHa_7_67_01921	Wsp_HaHa_3_25_00987	Wsp_R2A112_3_187_00917	Wsp_F_hybrid_00422	TARA_PSE_MAG_00013_02486	Wsp_Bin_112_1_00634	Wsp_Bin_69_1_01563	MAG_UBA3174_00962	Wsp_J_hybrid_00063	Wwin_tangerina_03205	RHA_00853	Wsp_SW_HL_1_16_03193	Wwin_psychrotolerans_02408	Wwin_aurantia_02517	Wsp_Bin_77_1_01987	Wwin_jejuensis_01122	Wsp_I_hybrid_02093	Wundariae_01251	Wwin_eximia_01638	Wsp_Bin_42_1_01424	Wwin_epiphytica_02047	Wwin_thalassocola_01593	J14-2_01153	Wsp_ZB_3_185_02541	PG-2_02112	Wwin_arenosi_00559	MAG_Tara_SP247_02520	Wwin_pacifica_02161	PC-19_02404	Wsp_G_hybrid_03910	W_sp_ALC-1_01755	Wsp_Bin_91_00969	Wsp_Bin_78_00819
Wsp_ZB_7_38_02188	Wsp_ZB_3_138_03493	Wsp_SW_HL_4_150_02066	Wsp_L_hybrid_03149	Wsp_SW_HL_6_34_02947	Wsp_M_hybrid_00576	Wsp_Bin_72_1_00484	Wwin_sediminis_00850	Walgicola_00804	Wsp_Bin_61_3_02047	Wwin_aurantiaca_01381	Wsp_HaHa_7_67_00813	Wsp_HaHa_3_25_00334	Wsp_R2A112_3_187_00364	Wsp_F_hybrid_02928	TARA_PSE_MAG_00013_02761	Wsp_Bin_112_1_01830	Wsp_Bin_69_1_00996	MAG_UBA3174_01344	Wsp_J_hybrid_00260	Wwin_tangerina_02032	RHA_02055	Wsp_SW_HL_1_16_00378	Wwin_psychrotolerans_00711	Wwin_aurantia_00682	Wsp_Bin_77_1_00613	Wwin_jejuensis_00123	Wsp_I_hybrid_02295	Wundariae_00355	Wwin_eximia_02934	Wsp_Bin_42_1_02037	Wwin_epiphytica_02128	Wwin_thalassocola_03010	J14-2_02270	Wsp_ZB_3_185_02393	PG-2_00752	Wwin_arenosi_00927	MAG_Tara_SP247_02013	Wwin_pacifica_03426	PC-19_01377	Wsp_G_hybrid_01302	W_sp_ALC-1_00511	Wsp_Bin_91_00742	Wsp_Bin_78_01304
Wsp_ZB_7_38_02222	Wsp_ZB_3_138_03455	Wsp_SW_HL_4_150_02037	Wsp_L_hybrid_03102	Wsp_SW_HL_6_34_02989	Wsp_M_hybrid_03171	Wsp_Bin_72_1_00506	Wwin_sediminis_00811	Walgicola_00826	Wsp_Bin_61_3_02069	Wwin_aurantiaca_01354	Wsp_HaHa_7_67_00766	Wsp_HaHa_3_25_00293	Wsp_R2A112_3_187_01026	Wsp_F_hybrid_02888	TARA_PSE_MAG_00013_02788	Wsp_Bin_112_1_01807	Wsp_Bin_69_1_00975	MAG_UBA3174_01314	Wsp_J_hybrid_00213	Wwin_tangerina_02003	RHA_02093	Wsp_SW_HL_1_16_00338	Wwin_psychrotolerans_00668	Wwin_aurantia_00666	Wsp_Bin_77_1_00635	Wwin_jejuensis_00103	Wsp_I_hybrid_02249	Wundariae_00396	Wwin_eximia_02892	Wsp_Bin_42_1_02015	Wwin_epiphytica_02161	Wwin_thalassocola_03051	J14-2_02294	Wsp_ZB_3_185_02434	PG-2_00713	Wwin_arenosi_00891	MAG_Tara_SP247_02039	Wwin_pacifica_03464	PC-19_01348	Wsp_G_hybrid_01342	W_sp_ALC-1_00482	Wsp_Bin_91_00719	Wsp_Bin_78_01282
Wsp_ZB_7_38_02663	Wsp_ZB_3_138_02903	Wsp_SW_HL_4_150_01501	Wsp_L_hybrid_00493	Wsp_SW_HL_6_34_00403	Wsp_M_hybrid_03310	Wsp_Bin_72_1_00013	Wwin_sediminis_01917	Walgicola_02944	Wsp_Bin_61_3_02119	Wwin_aurantiaca_01617	Wsp_HaHa_7_67_03727	Wsp_HaHa_3_25_00367	Wsp_R2A112_3_187_02790	Wsp_F_hybrid_00220	TARA_PSE_MAG_00013_02391	Wsp_Bin_112_1_00530	Wsp_Bin_69_1_01185	MAG_UBA3174_01105	Wsp_J_hybrid_01599	Wwin_tangerina_03057	RHA_01006	Wsp_SW_HL_1_16_03020	Wwin_psychrotolerans_02196	Wwin_aurantia_02375	Wsp_Bin_77_1_00685	Wwin_jejuensis_01009	Wsp_I_hybrid_03713,Wsp_I_hybrid_04272	Wundariae_00330	Wwin_eximia_01866	Wsp_Bin_42_1_01965	Wwin_epiphytica_01878	Wwin_thalassocola_01788	J14-2_01305	Wsp_ZB_3_185_02368	PG-2_01954	Wwin_arenosi_00715	MAG_Tara_SP247_02372	Wwin_pacifica_02317	PC-19_02258	Wsp_G_hybrid_00102	W_sp_ALC-1_01599	Wsp_Bin_91_00863	Wsp_Bin_78_00712
Wsp_ZB_7_38_02649	Wsp_ZB_3_138_02888	Wsp_SW_HL_4_150_01515	Wsp_L_hybrid_00479	Wsp_SW_HL_6_34_00389	Wsp_M_hybrid_03324	Wsp_Bin_72_1_00027	Wwin_sediminis_01902	Walgicola_02961	Wsp_Bin_61_3_02105	Wwin_aurantiaca_01632,Wwin_aurantiaca_01484	Wsp_HaHa_7_67_03741	Wsp_HaHa_3_25_00381	Wsp_R2A112_3_187_02805	Wsp_F_hybrid_00204	TARA_PSE_MAG_00013_02407	Wsp_Bin_112_1_00516	Wsp_Bin_69_1_01199	MAG_UBA3174_01119	Wsp_J_hybrid_01585	Wwin_tangerina_03042	RHA_01021	Wsp_SW_HL_1_16_03006	Wwin_psychrotolerans_02179	Wwin_aurantia_02359	Wsp_Bin_77_1_00671	Wwin_jejuensis_00994	Wsp_I_hybrid_03699	Wundariae_00316	Wwin_eximia_01880	Wsp_Bin_42_1_01979	Wwin_epiphytica_01863	Wwin_thalassocola_01804	J14-2_01322	Wsp_ZB_3_185_02354	PG-2_01940	Wwin_arenosi_00730	MAG_Tara_SP247_02355	Wwin_pacifica_02332	PC-19_02245	Wsp_G_hybrid_00120	W_sp_ALC-1_01585	Wsp_Bin_91_02205	Wsp_Bin_78_00698
Wsp_ZB_7_38_02901	Wsp_ZB_3_138_03116	Wsp_SW_HL_4_150_02925	Wsp_L_hybrid_02865	Wsp_SW_HL_6_34_00641	Wsp_M_hybrid_02912	Wsp_Bin_72_1_01892	Wwin_sediminis_02131	Walgicola_01548	Wsp_Bin_61_3_01480	Wwin_aurantiaca_00771	Wsp_HaHa_7_67_02104	Wsp_HaHa_3_25_00200	Wsp_R2A112_3_187_00862	Wsp_F_hybrid_00515	TARA_PSE_MAG_00013_03173	Wsp_Bin_112_1_01265	Wsp_Bin_69_1_01900	MAG_UBA3174_00471	Wsp_J_hybrid_03964	Wwin_tangerina_00020	RHA_00794	Wsp_SW_HL_1_16_03238	Wwin_psychrotolerans_02477	Wwin_aurantia_01977	Wsp_Bin_77_1_00946	Wwin_jejuensis_02674	Wsp_I_hybrid_01909	Wundariae_02934	Wwin_eximia_01575	Wsp_Bin_42_1_00850	Wwin_epiphytica_03009	Wwin_thalassocola_01473	J14-2_02556	Wsp_ZB_3_185_02595	PG-2_00421	Wwin_arenosi_02005	MAG_Tara_SP247_02619	Wwin_pacifica_02105	PC-19_01089	Wsp_G_hybrid_03742	W_sp_ALC-1_01811	Wsp_Bin_91_01188,Wsp_Bin_91_01865	Wsp_Bin_78_02006
Wsp_ZB_7_38_00734	Wsp_ZB_3_138_00199	Wsp_SW_HL_4_150_00403	Wsp_L_hybrid_02235	Wsp_SW_HL_6_34_01527	Wsp_M_hybrid_01131	Wsp_Bin_72_1_00923	Wwin_sediminis_03215	Walgicola_01318	Wsp_Bin_61_3_01131	Wwin_aurantiaca_00313	Wsp_HaHa_7_67_02879	Wsp_HaHa_3_25_03013	Wsp_R2A112_3_187_01996	Wsp_F_hybrid_02551	TARA_PSE_MAG_00013_00718	Wsp_Bin_112_1_01421	Wsp_Bin_69_1_00211	MAG_UBA3174_02317	Wsp_J_hybrid_03334	Wwin_tangerina_00585	RHA_02976	Wsp_SW_HL_1_16_01530	Wwin_psychrotolerans_00232,Wwin_psychrotolerans_00233	Wwin_aurantia_00225	Wsp_Bin_77_1_01878	Wwin_jejuensis_02151	Wsp_I_hybrid_01198	Wundariae_03359	Wwin_eximia_00313	Wsp_Bin_42_1_01276	Wwin_epiphytica_00441	Wwin_thalassocola_03871	J14-2_00581	Wsp_ZB_3_185_01094	PG-2_03338	Wwin_arenosi_02699	-	Wwin_pacifica_00362	PC-19_00626	Wsp_G_hybrid_02808	W_sp_ALC-1_02367	Wsp_Bin_91_01455	Wsp_Bin_78_01555
Wsp_ZB_7_38_00565	Wsp_ZB_3_138_00750	Wsp_SW_HL_4_150_00007	Wsp_L_hybrid_01579	Wsp_SW_HL_6_34_01314	Wsp_M_hybrid_01492	Wsp_Bin_72_1_01517,Wsp_Bin_72_1_01516	Wwin_sediminis_03079	Walgicola_01784	Wsp_Bin_61_3_01205	Wwin_aurantiaca_00004	Wsp_HaHa_7_67_04167	Wsp_HaHa_3_25_03207	Wsp_R2A112_3_187_02234	Wsp_F_hybrid_01996	TARA_PSE_MAG_00013_00601	Wsp_Bin_112_1_00115	Wsp_Bin_69_1_00660	MAG_UBA3174_01266	Wsp_J_hybrid_02685	Wwin_tangerina_00889	RHA_02835	Wsp_SW_HL_1_16_02277	Wwin_psychrotolerans_00960	Wwin_aurantia_00343	Wsp_Bin_77_1_01953	Wwin_jejuensis_02213	Wsp_I_hybrid_00623	Wundariae_00859	Wwin_eximia_00881	Wsp_Bin_42_1_01229	Wwin_epiphytica_00349	Wwin_thalassocola_03279	J14-2_00267	Wsp_ZB_3_185_00923	PG-2_02955	Wwin_arenosi_02544	-	Wwin_pacifica_00652	PC-19_00679	Wsp_G_hybrid_02250	W_sp_ALC-1_02882	Wsp_Bin_91_02086	Wsp_Bin_78_00013
Wsp_ZB_7_38_01318	Wsp_ZB_3_138_01273	Wsp_SW_HL_4_150_01226	Wsp_L_hybrid_02740	Wsp_SW_HL_6_34_00716	Wsp_M_hybrid_02663	Wsp_Bin_72_1_00791	Wwin_sediminis_02658	Walgicola_00931	Wsp_Bin_61_3_01346	Wwin_aurantiaca_01067	Wsp_HaHa_7_67_02382	Wsp_HaHa_3_25_00059	Wsp_R2A112_3_187_01338	Wsp_F_hybrid_01498	TARA_PSE_MAG_00013_00746	Wsp_Bin_112_1_01223	Wsp_Bin_69_1_01657	MAG_UBA3174_01424	Wsp_J_hybrid_03839	Wwin_tangerina_01616	RHA_02402	Wsp_SW_HL_1_16_01853	Wwin_psychrotolerans_02858	Wwin_aurantia_02669	Wsp_Bin_77_1_01082	Wwin_jejuensis_01349	Wsp_I_hybrid_01693	Wundariae_00504	Wwin_eximia_01467	Wsp_Bin_42_1_01014	Wwin_epiphytica_00917	Wwin_thalassocola_00647	J14-2_01005	Wsp_ZB_3_185_02713	PG-2_02458	Wwin_arenosi_00471	MAG_Tara_SP247_01146	Wwin_pacifica_01932	PC-19_01050	Wsp_G_hybrid_01751	W_sp_ALC-1_01978	Wsp_Bin_91_01054	Wsp_Bin_78_01950
Wsp_ZB_7_38_01154	Wsp_ZB_3_138_03321	Wsp_SW_HL_4_150_00941	Wsp_L_hybrid_02576	Wsp_SW_HL_6_34_03434	Wsp_M_hybrid_02478	Wsp_Bin_72_1_01970	Wwin_sediminis_02317	Walgicola_01677	Wsp_Bin_61_3_00536	Wwin_aurantiaca_00641	Wsp_HaHa_7_67_02542	Wsp_HaHa_3_25_01717	Wsp_R2A112_3_187_00676	Wsp_F_hybrid_00742	TARA_PSE_MAG_00013_00985	Wsp_Bin_112_1_00787	Wsp_Bin_69_1_00152	MAG_UBA3174_00568	Wsp_J_hybrid_03675	Wwin_tangerina_00151	RHA_00611	Wsp_SW_HL_1_16_03471	Wwin_psychrotolerans_02688	Wwin_aurantia_01880	Wsp_Bin_77_1_01556	Wwin_jejuensis_01463	Wsp_I_hybrid_01536	Wundariae_01989	Wwin_eximia_01246	Wsp_Bin_42_1_00363	Wwin_epiphytica_02548	Wwin_thalassocola_01279	J14-2_02669,J14-2_02668	Wsp_ZB_3_185_02958	PG-2_00274	Wwin_arenosi_02199	MAG_Tara_SP247_01691	Wwin_pacifica_01529	PC-19_02635	Wsp_G_hybrid_03485	W_sp_ALC-1_00052	Wsp_Bin_91_00223	Wsp_Bin_78_02164
Wsp_ZB_7_38_01947	Wsp_ZB_3_138_02636	Wsp_SW_HL_4_150_01843	Wsp_L_hybrid_00121	Wsp_SW_HL_6_34_02714	Wsp_M_hybrid_03557	Wsp_Bin_72_1_01148	Wwin_sediminis_01645	Walgicola_00653	Wsp_Bin_61_3_00833	Wwin_aurantiaca_01806	Wsp_HaHa_7_67_01714	Wsp_HaHa_3_25_00633	Wsp_R2A112_3_187_03080	Wsp_F_hybrid_03785	TARA_PSE_MAG_00013_01202	Wsp_Bin_112_1_00406	Wsp_Bin_69_1_01394	MAG_UBA3174_02135	Wsp_J_hybrid_01227	Wwin_tangerina_02827	RHA_01269	Wsp_SW_HL_1_16_02752	Wwin_psychrotolerans_01881,Wwin_psychrotolerans_01882	Wwin_aurantia_01355	Wsp_Bin_77_1_02120	Wwin_jejuensis_00250	Wsp_I_hybrid_03193	Wundariae_00064	Wwin_eximia_02219	Wsp_Bin_42_1_01689	Wwin_epiphytica_01595	Wwin_thalassocola_02112	J14-2_01502	Wsp_ZB_3_185_02104	PG-2_01675	Wwin_arenosi_01143	MAG_Tara_SP247_00767	Wwin_pacifica_02605	PC-19_02080	Wsp_G_hybrid_00446	W_sp_ALC-1_01285	Wsp_Bin_91_01546	Wsp_Bin_78_00592
Wsp_ZB_7_38_01116	Wsp_ZB_3_138_01502	Wsp_SW_HL_4_150_01119	Wsp_L_hybrid_01165	Wsp_SW_HL_6_34_00948	Wsp_M_hybrid_02446	Wsp_Bin_72_1_01981	Wwin_sediminis_02850	Walgicola_01714	Wsp_Bin_61_3_00525	Wwin_aurantiaca_00615	Wsp_HaHa_7_67_03321	Wsp_HaHa_3_25_03370	Wsp_R2A112_3_187_01551	Wsp_F_hybrid_01736	TARA_PSE_MAG_00013_02575	Wsp_Bin_112_1_00775	Wsp_Bin_69_1_00144	MAG_UBA3174_00615	Wsp_J_hybrid_02272	Wwin_tangerina_00194	RHA_02599	Wsp_SW_HL_1_16_02049	Wwin_psychrotolerans_03154,Wwin_psychrotolerans_03155	Wwin_aurantia_02827	Wsp_Bin_77_1_01545	Wwin_jejuensis_01474	Wsp_I_hybrid_00218	Wundariae_00635	Wwin_eximia_00963	Wsp_Bin_42_1_00374	Wwin_epiphytica_00117	Wwin_thalassocola_00297	J14-2_02709	Wsp_ZB_3_185_00754	PG-2_00133	Wwin_arenosi_02241	MAG_Tara_SP247_02869	Wwin_pacifica_01724	PC-19_02648	Wsp_G_hybrid_01994	W_sp_ALC-1_02022	Wsp_Bin_91_00210	Wsp_Bin_78_01006
Wsp_ZB_7_38_02021	Wsp_ZB_3_138_02717	Wsp_SW_HL_4_150_01745	Wsp_L_hybrid_00248	Wsp_SW_HL_6_34_00192	Wsp_M_hybrid_00288	Wsp_Bin_72_1_00652	Wwin_sediminis_01716	Walgicola_00703	Wsp_Bin_61_3_01874	Wwin_aurantiaca_01752	Wsp_HaHa_7_67_03701	Wsp_HaHa_3_25_00554	Wsp_R2A112_3_187_02986	Wsp_F_hybrid_03868	TARA_PSE_MAG_00013_01254	Wsp_Bin_112_1_00450	Wsp_Bin_69_1_00607	MAG_UBA3174_00017	Wsp_J_hybrid_01355	Wwin_tangerina_02877	RHA_01197	Wsp_SW_HL_1_16_02825	Wwin_psychrotolerans_01976	Wwin_aurantia_02257	Wsp_Bin_77_1_00708	Wwin_jejuensis_00203	Wsp_I_hybrid_03271	Wundariae_00143	Wwin_eximia_02135	Wsp_Bin_42_1_01752	Wwin_epiphytica_01664	Wwin_thalassocola_02038	J14-2_01453	Wsp_ZB_3_185_02184	PG-2_01727	Wwin_arenosi_01070,Wwin_arenosi_01073	MAG_Tara_SP247_00820	Wwin_pacifica_02514	PC-19_02129	Wsp_G_hybrid_00363	W_sp_ALC-1_01396	Wsp_Bin_91_00795	Wsp_Bin_78_00637
Wsp_ZB_7_38_01890	Wsp_ZB_3_138_02584	Wsp_SW_HL_4_150_02368	Wsp_L_hybrid_03523	Wsp_SW_HL_6_34_02610	Wsp_M_hybrid_00046	Wsp_Bin_72_1_01396	Wwin_sediminis_01586	Walgicola_00546	Wsp_Bin_61_3_00919	Wwin_aurantiaca_02355	Wsp_HaHa_7_67_01178	Wsp_HaHa_3_25_00682	Wsp_R2A112_3_187_03140	Wsp_F_hybrid_03735	TARA_PSE_MAG_00013_02927	Wsp_Bin_112_1_01877	Wsp_Bin_69_1_00042	MAG_UBA3174_02616	Wsp_J_hybrid_00634	Wwin_tangerina_02302	RHA_01328	Wsp_SW_HL_1_16_02700	Wwin_psychrotolerans_01818,Wwin_psychrotolerans_01816	Wwin_aurantia_00915	Wsp_Bin_77_1_00163	Wwin_jejuensis_00382	Wsp_I_hybrid_02656	Wundariae_00015	Wwin_eximia_03256	Wsp_Bin_42_1_01316	Wwin_epiphytica_01167	Wwin_thalassocola_02163	J14-2_01643	Wsp_ZB_3_185_02049	PG-2_01104	Wwin_arenosi_01199	MAG_Tara_SP247_00641	Wwin_pacifica_02666	PC-19_01953	Wsp_G_hybrid_00495	W_sp_ALC-1_00787	Wsp_Bin_91_01901	Wsp_Bin_78_00202
Wsp_ZB_7_38_01853	Wsp_ZB_3_138_02539	Wsp_SW_HL_4_150_02407	Wsp_L_hybrid_03576	Wsp_SW_HL_6_34_02569	Wsp_M_hybrid_04051	Wsp_Bin_72_1_01366	Wwin_sediminis_01543	Walgicola_00506	Wsp_Bin_61_3_02146	Wwin_aurantiaca_02323	Wsp_HaHa_7_67_01225	Wsp_HaHa_3_25_01571	Wsp_R2A112_3_187_03185	Wsp_F_hybrid_03674	TARA_PSE_MAG_00013_02972	Wsp_Bin_112_1_02198	Wsp_Bin_69_1_00002	MAG_UBA3174_00710	Wsp_J_hybrid_00687	Wwin_tangerina_02682	RHA_01371	Wsp_SW_HL_1_16_02647	Wwin_psychrotolerans_01766	Wwin_aurantia_00943	Wsp_Bin_77_1_02169	Wwin_jejuensis_00417	Wsp_I_hybrid_02702	Wundariae_01348	Wwin_eximia_03315	Wsp_Bin_42_1_01351	Wwin_epiphytica_01197	Wwin_thalassocola_02221	J14-2_01683	Wsp_ZB_3_185_00358	PG-2_01156	Wwin_arenosi_01234	MAG_Tara_SP247_00597	Wwin_pacifica_02707	PC-19_01918	Wsp_G_hybrid_00557	W_sp_ALC-1_00839	Wsp_Bin_91_01925	Wsp_Bin_78_02121,Wsp_Bin_78_00238
Wsp_ZB_7_38_01674	Wsp_ZB_3_138_02310	Wsp_SW_HL_4_150_02600	Wsp_L_hybrid_03823	Wsp_SW_HL_6_34_02324	Wsp_M_hybrid_03814	Wsp_Bin_72_1_01216	Wwin_sediminis_01290	Walgicola_00290	Wsp_Bin_61_3_00745	Wwin_aurantiaca_02049	Wsp_HaHa_7_67_01460	Wsp_HaHa_3_25_00837	Wsp_R2A112_3_187_03386	Wsp_F_hybrid_03464	TARA_PSE_MAG_00013_01367	Wsp_Bin_112_1_00973	Wsp_Bin_69_1_00967	MAG_UBA3174_01750	Wsp_J_hybrid_00934	Wwin_tangerina_02476	RHA_01596	Wsp_SW_HL_1_16_02434	Wwin_psychrotolerans_01502	Wwin_aurantia_01130	Wsp_Bin_77_1_00252	Wwin_jejuensis_00617	Wsp_I_hybrid_02936	Wundariae_01580	Wwin_eximia_02451	Wsp_Bin_42_1_01601	Wwin_epiphytica_01359	Wwin_thalassocola_02453	J14-2_01894	Wsp_ZB_3_185_01916	PG-2_01362	Wwin_arenosi_01429	MAG_Tara_SP247_00391	Wwin_pacifica_02925	PC-19_01714	Wsp_G_hybrid_00761	W_sp_ALC-1_03397	Wsp_Bin_91_02072	Wsp_Bin_78_00391
Wsp_ZB_7_38_01673	Wsp_ZB_3_138_02309	Wsp_SW_HL_4_150_02601	Wsp_L_hybrid_03824	Wsp_SW_HL_6_34_02323	Wsp_M_hybrid_03813	Wsp_Bin_72_1_01215	Wwin_sediminis_01289	Walgicola_00289	Wsp_Bin_61_3_00744	Wwin_aurantiaca_02048	Wsp_HaHa_7_67_01461	Wsp_HaHa_3_25_00838	Wsp_R2A112_3_187_03387	Wsp_F_hybrid_03463	TARA_PSE_MAG_00013_01366	Wsp_Bin_112_1_00974	Wsp_Bin_69_1_00966	MAG_UBA3174_01749	Wsp_J_hybrid_00935	Wwin_tangerina_02475	RHA_01597	Wsp_SW_HL_1_16_02433	Wwin_psychrotolerans_01501	Wwin_aurantia_01131	Wsp_Bin_77_1_00253	Wwin_jejuensis_00618	Wsp_I_hybrid_02937	Wundariae_01581	Wwin_eximia_02450	Wsp_Bin_42_1_01600	Wwin_epiphytica_01360	Wwin_thalassocola_02454	J14-2_01895	Wsp_ZB_3_185_01917	PG-2_01363	Wwin_arenosi_01430	MAG_Tara_SP247_00390	Wwin_pacifica_02926	PC-19_01713	Wsp_G_hybrid_00762	W_sp_ALC-1_03398	Wsp_Bin_91_02071	Wsp_Bin_78_00392
Wsp_ZB_7_38_01672	Wsp_ZB_3_138_02308	Wsp_SW_HL_4_150_02602	Wsp_L_hybrid_03825	Wsp_SW_HL_6_34_02322	Wsp_M_hybrid_03812	Wsp_Bin_72_1_01214	Wwin_sediminis_01288	Walgicola_00288	Wsp_Bin_61_3_00743	Wwin_aurantiaca_02047	Wsp_HaHa_7_67_01462	Wsp_HaHa_3_25_00839	Wsp_R2A112_3_187_03388	Wsp_F_hybrid_03462	TARA_PSE_MAG_00013_01365	Wsp_Bin_112_1_00975	Wsp_Bin_69_1_00965	MAG_UBA3174_01748	Wsp_J_hybrid_00936	Wwin_tangerina_02474	RHA_01598	Wsp_SW_HL_1_16_02432	Wwin_psychrotolerans_01500	Wwin_aurantia_01132	Wsp_Bin_77_1_00254	Wwin_jejuensis_00619	Wsp_I_hybrid_02938	Wundariae_01582	Wwin_eximia_02449	Wsp_Bin_42_1_01599	Wwin_epiphytica_01361	Wwin_thalassocola_02455	J14-2_01896	Wsp_ZB_3_185_01918	PG-2_01364	Wwin_arenosi_01431	MAG_Tara_SP247_00389	Wwin_pacifica_02927	PC-19_01712	Wsp_G_hybrid_00763	W_sp_ALC-1_03399	Wsp_Bin_91_02070	Wsp_Bin_78_00393
Wsp_ZB_7_38_01668	Wsp_ZB_3_138_02304	Wsp_SW_HL_4_150_02606	Wsp_L_hybrid_03829	Wsp_SW_HL_6_34_02318	Wsp_M_hybrid_03808	Wsp_Bin_72_1_01210	Wwin_sediminis_01284	Walgicola_00284	Wsp_Bin_61_3_00739	Wwin_aurantiaca_02043	Wsp_HaHa_7_67_01466	Wsp_HaHa_3_25_00843	Wsp_R2A112_3_187_03392	Wsp_F_hybrid_03458	TARA_PSE_MAG_00013_01361	Wsp_Bin_112_1_00979	Wsp_Bin_69_1_00961	MAG_UBA3174_01744	Wsp_J_hybrid_00940	Wwin_tangerina_02469	RHA_01602	Wsp_SW_HL_1_16_02428	Wwin_psychrotolerans_01495,Wwin_psychrotolerans_01496	Wwin_aurantia_01136	Wsp_Bin_77_1_00258	Wwin_jejuensis_00624	Wsp_I_hybrid_02942	Wundariae_01586	Wwin_eximia_02415	Wsp_Bin_42_1_01595	Wwin_epiphytica_01365	Wwin_thalassocola_02459	J14-2_01900	Wsp_ZB_3_185_01922	PG-2_01368	Wwin_arenosi_01435	MAG_Tara_SP247_00385	Wwin_pacifica_02931	PC-19_01708	Wsp_G_hybrid_00767	W_sp_ALC-1_03403	Wsp_Bin_91_02066	Wsp_Bin_78_00397
Wsp_ZB_7_38_00456	Wsp_ZB_3_138_00632	Wsp_SW_HL_4_150_00242,Wsp_SW_HL_4_150_00735	Wsp_L_hybrid_01805,Wsp_L_hybrid_03129	Wsp_SW_HL_6_34_02964,Wsp_SW_HL_6_34_01839	Wsp_M_hybrid_01976	-	Wwin_sediminis_00360,Wwin_sediminis_01368	Walgicola_02120	-	Wwin_aurantiaca_01025	Wsp_HaHa_7_67_03958,Wsp_HaHa_7_67_00793	Wsp_HaHa_3_25_02179	Wsp_R2A112_3_187_02351	Wsp_F_hybrid_02659,Wsp_F_hybrid_02407	TARA_PSE_MAG_00013_01623	-	-	MAG_UBA3174_02067	Wsp_J_hybrid_00240,Wsp_J_hybrid_02912	-	RHA_00150,RHA_01520	Wsp_SW_HL_1_16_00853,Wsp_SW_HL_1_16_00365	Wwin_psychrotolerans_01093,Wwin_psychrotolerans_00694	Wwin_aurantia_00702	-	-	Wsp_I_hybrid_02276,Wsp_I_hybrid_00837	Wundariae_03090	Wwin_eximia_01226,Wwin_eximia_01810,Wwin_eximia_00518	-	-	Wwin_thalassocola_03025,Wwin_thalassocola_03267	-	Wsp_ZB_3_185_01311	PG-2_00780,PG-2_00779	Wwin_arenosi_02635	-	Wwin_pacifica_00781	PC-19_01398	Wsp_G_hybrid_02665,Wsp_G_hybrid_02920	W_sp_ALC-1_02628,W_sp_ALC-1_00534,W_sp_ALC-1_02602	-	-
Wsp_ZB_7_38_01055	Wsp_ZB_3_138_01553	Wsp_SW_HL_4_150_01082	Wsp_L_hybrid_01225	Wsp_SW_HL_6_34_01002	Wsp_M_hybrid_02409	Wsp_Bin_72_1_02003	Wwin_sediminis_02892	Walgicola_01737	Wsp_Bin_61_3_00503	Wwin_aurantiaca_00593	Wsp_HaHa_7_67_03357	Wsp_HaHa_3_25_03311	Wsp_R2A112_3_187_01603	Wsp_F_hybrid_01783	TARA_PSE_MAG_00013_02601	Wsp_Bin_112_1_00753	Wsp_Bin_69_1_00484	MAG_UBA3174_00634	Wsp_J_hybrid_02332	Wwin_tangerina_00226	RHA_02641	Wsp_SW_HL_1_16_02094	Wwin_psychrotolerans_03210,Wwin_psychrotolerans_03209	Wwin_aurantia_02854	Wsp_Bin_77_1_01523	Wwin_jejuensis_01498	Wsp_I_hybrid_00253	Wundariae_00694	Wwin_eximia_00993	Wsp_Bin_42_1_00396	Wwin_epiphytica_00163	Wwin_thalassocola_00331	J14-2_02733	Wsp_ZB_3_185_00817	PG-2_00111	Wwin_arenosi_02298	MAG_Tara_SP247_02923	Wwin_pacifica_01672	PC-19_02673	Wsp_G_hybrid_02041	W_sp_ALC-1_02048	Wsp_Bin_91_00395	Wsp_Bin_78_01028
Wsp_ZB_7_38_02434	Wsp_ZB_3_138_02049	Wsp_SW_HL_4_150_02288	Wsp_L_hybrid_03456	Wsp_SW_HL_6_34_00101	Wsp_M_hybrid_00265	Wsp_Bin_72_1_01424	Wwin_sediminis_01027	Walgicola_02284	Wsp_Bin_61_3_02163	Wwin_aurantiaca_01964,Wwin_aurantiaca_02392	Wsp_HaHa_7_67_01116	Wsp_HaHa_3_25_01385	Wsp_R2A112_3_187_00170	Wsp_F_hybrid_03163	TARA_PSE_MAG_00013_00261	Wsp_Bin_112_1_02083	Wsp_Bin_69_1_00072	MAG_UBA3174_01575	Wsp_J_hybrid_00567	Wwin_tangerina_02258	RHA_01865	Wsp_SW_HL_1_16_00144	Wwin_psychrotolerans_03661	Wwin_aurantia_00876	Wsp_Bin_77_1_00398	Wwin_jejuensis_00344	Wsp_I_hybrid_02593	Wundariae_02244	Wwin_eximia_03212	Wsp_Bin_42_1_01071	Wwin_epiphytica_01126	Wwin_thalassocola_02774	J14-2_03009	Wsp_ZB_3_185_00525	PG-2_01027	Wwin_arenosi_01665	MAG_Tara_SP247_01473	Wwin_pacifica_03222	PC-19_01988	Wsp_G_hybrid_01066	W_sp_ALC-1_00726	Wsp_Bin_91_01400	Wsp_Bin_78_02074
Wsp_ZB_7_38_00583	Wsp_ZB_3_138_01806	Wsp_SW_HL_4_150_00787	Wsp_L_hybrid_01582	Wsp_SW_HL_6_34_01317	Wsp_M_hybrid_01495	Wsp_Bin_72_1_01054	Wwin_sediminis_02563	Walgicola_02045	Wsp_Bin_61_3_00257	Wwin_aurantiaca_02706	Wsp_HaHa_7_67_04164	Wsp_HaHa_3_25_02005	Wsp_R2A112_3_187_01661	Wsp_F_hybrid_01025	TARA_PSE_MAG_00013_00208	Wsp_Bin_112_1_00815	Wsp_Bin_69_1_00411	MAG_UBA3174_03033	Wsp_J_hybrid_02688	Wwin_tangerina_01098	RHA_00366	Wsp_SW_HL_1_16_01261	Wwin_psychrotolerans_03394	Wwin_aurantia_01585	Wsp_Bin_77_1_01824	Wwin_jejuensis_01750	Wsp_I_hybrid_00626	Wundariae_01697	Wwin_eximia_00878	Wsp_Bin_42_1_00644	Wwin_epiphytica_02739	Wwin_thalassocola_01037	J14-2_02975	Wsp_ZB_3_185_03240	PG-2_02762	Wwin_arenosi_00084	MAG_Tara_SP247_01427	Wwin_pacifica_01263	PC-19_00283	Wsp_G_hybrid_03198	W_sp_ALC-1_02269	Wsp_Bin_91_01739	Wsp_Bin_78_01538
Wsp_ZB_7_38_03105	Wsp_ZB_3_138_01817	Wsp_SW_HL_4_150_00778	Wsp_L_hybrid_01993	Wsp_SW_HL_6_34_01610	Wsp_M_hybrid_01367	Wsp_Bin_72_1_01061	Wwin_sediminis_00569	Walgicola_02040	Wsp_Bin_61_3_00250	Wwin_aurantiaca_02713	Wsp_HaHa_7_67_03431	Wsp_HaHa_3_25_03433	Wsp_R2A112_3_187_01677	Wsp_F_hybrid_01074	TARA_PSE_MAG_00013_00213	Wsp_Bin_112_1_00808	Wsp_Bin_69_1_00418	MAG_UBA3174_03045	Wsp_J_hybrid_03092	Wwin_tangerina_01085	RHA_00347	Wsp_SW_HL_1_16_01266	Wwin_psychrotolerans_03442	Wwin_aurantia_01618	Wsp_Bin_77_1_01831	Wwin_jejuensis_01807	Wsp_I_hybrid_00965	Wundariae_00570	Wwin_eximia_00941	Wsp_Bin_42_1_00651	Wwin_epiphytica_02743	Wwin_thalassocola_01113	J14-2_02980	Wsp_ZB_3_185_00694	PG-2_02770	Wwin_arenosi_00071	MAG_Tara_SP247_01432	Wwin_pacifica_01246	PC-19_00309	Wsp_G_hybrid_03169	W_sp_ALC-1_02276	Wsp_Bin_91_01732	Wsp_Bin_78_01545
Wsp_ZB_7_38_03104	Wsp_ZB_3_138_01818	Wsp_SW_HL_4_150_00777	Wsp_L_hybrid_01992	Wsp_SW_HL_6_34_01611	Wsp_M_hybrid_01368	Wsp_Bin_72_1_01063	Wwin_sediminis_00568	Walgicola_02039	Wsp_Bin_61_3_00248	Wwin_aurantiaca_02715	Wsp_HaHa_7_67_03432	Wsp_HaHa_3_25_03432	Wsp_R2A112_3_187_01678	Wsp_F_hybrid_01075	TARA_PSE_MAG_00013_00214	Wsp_Bin_112_1_00806	Wsp_Bin_69_1_00420	MAG_UBA3174_03046	Wsp_J_hybrid_03091	Wwin_tangerina_01084	RHA_00346	Wsp_SW_HL_1_16_01267	Wwin_psychrotolerans_03443	Wwin_aurantia_01619	Wsp_Bin_77_1_01833	Wwin_jejuensis_01809	Wsp_I_hybrid_00964	Wundariae_00571	Wwin_eximia_00940	Wsp_Bin_42_1_00653	Wwin_epiphytica_02744	Wwin_thalassocola_01114	J14-2_02981	Wsp_ZB_3_185_00695	PG-2_02771	Wwin_arenosi_00070	MAG_Tara_SP247_01433	Wwin_pacifica_01245	PC-19_00311	Wsp_G_hybrid_03168	W_sp_ALC-1_02277	Wsp_Bin_91_01730	Wsp_Bin_78_01547
Wsp_ZB_7_38_03145	Wsp_ZB_3_138_00808	Wsp_SW_HL_4_150_00659	Wsp_L_hybrid_02294	Wsp_SW_HL_6_34_03592	Wsp_M_hybrid_01079	Wsp_Bin_72_1_01479	Wwin_sediminis_03028	Walgicola_02406	Wsp_Bin_61_3_01167	Wwin_aurantiaca_02788	Wsp_HaHa_7_67_02819	Wsp_HaHa_3_25_02929	Wsp_R2A112_3_187_02172	Wsp_F_hybrid_01946	TARA_PSE_MAG_00013_01570	Wsp_Bin_112_1_00077	Wsp_Bin_69_1_00698	MAG_UBA3174_02428	Wsp_J_hybrid_03393	Wwin_tangerina_00952	RHA_02789	Wsp_SW_HL_1_16_02211	Wwin_psychrotolerans_00898	Wwin_aurantia_01708	Wsp_Bin_77_1_01915	Wwin_jejuensis_02270	Wsp_I_hybrid_01259	Wundariae_02637	Wwin_eximia_00676	Wsp_Bin_42_1_01191	Wwin_epiphytica_00307	Wwin_thalassocola_00486	J14-2_00205	Wsp_ZB_3_185_01057	PG-2_02897	Wwin_arenosi_02498	MAG_Tara_SP247_01884	Wwin_pacifica_00592	PC-19_00725	Wsp_G_hybrid_02200	W_sp_ALC-1_02936	Wsp_Bin_91_00610,Wsp_Bin_91_00416	Wsp_Bin_78_01603
Wsp_ZB_7_38_03455	Wsp_ZB_3_138_01313	Wsp_SW_HL_4_150_01187	Wsp_L_hybrid_00944	Wsp_SW_HL_6_34_00749	Wsp_M_hybrid_00915	Wsp_Bin_72_1_00756	Wwin_sediminis_02691	Walgicola_02483	Wsp_Bin_61_3_01311	Wwin_aurantiaca_01034	Wsp_HaHa_7_67_03124	Wsp_HaHa_3_25_03455	Wsp_R2A112_3_187_01373	Wsp_F_hybrid_01532	TARA_PSE_MAG_00013_01983	Wsp_Bin_112_1_01188	Wsp_Bin_69_1_01693	MAG_UBA3174_01458	Wsp_J_hybrid_02049	Wwin_tangerina_01653	RHA_02435	Wsp_SW_HL_1_16_01888	Wwin_psychrotolerans_02895	Wwin_aurantia_02708	Wsp_Bin_77_1_01117	Wwin_jejuensis_01389	Wsp_I_hybrid_00020	Wundariae_00540	Wwin_eximia_01213	Wsp_Bin_42_1_00979	Wwin_epiphytica_00949	Wwin_thalassocola_00682	J14-2_00967	Wsp_ZB_3_185_00672	PG-2_02498	Wwin_arenosi_00436	MAG_Tara_SP247_01586	Wwin_pacifica_01894	PC-19_02560	Wsp_G_hybrid_01785	W_sp_ALC-1_03435	Wsp_Bin_91_01086	Wsp_Bin_78_01927
Wsp_ZB_7_38_00111	Wsp_ZB_3_138_01400	Wsp_SW_HL_4_150_03012	Wsp_L_hybrid_01082	Wsp_SW_HL_6_34_02046	Wsp_M_hybrid_01745	Wsp_Bin_72_1_00511	Wwin_sediminis_02756	Walgicola_02575	Wsp_Bin_61_3_01380	Wwin_aurantiaca_00974	Wsp_HaHa_7_67_03233	Wsp_HaHa_3_25_02192	Wsp_R2A112_3_187_01449	Wsp_F_hybrid_02377	TARA_PSE_MAG_00013_01902	Wsp_Bin_112_1_01361	Wsp_Bin_69_1_00826	MAG_UBA3174_01616	Wsp_J_hybrid_02187	Wwin_tangerina_01732	RHA_02500	Wsp_SW_HL_1_16_01719	Wwin_psychrotolerans_02976	Wwin_aurantia_02766	Wsp_Bin_77_1_01046	Wwin_jejuensis_02546	Wsp_I_hybrid_00131	Wundariae_03077	Wwin_eximia_00090	Wsp_Bin_42_1_00868	Wwin_epiphytica_00819	Wwin_thalassocola_00758,Wwin_thalassocola_03610	J14-2_00877	Wsp_ZB_3_185_01324	PG-2_00215	Wwin_arenosi_03079	MAG_Tara_SP247_01713	Wwin_pacifica_01815	PC-19_00962	Wsp_G_hybrid_02634	W_sp_ALC-1_03282	Wsp_Bin_91_01507	Wsp_Bin_78_01830
Wsp_ZB_7_38_00804	Wsp_ZB_3_138_00051	Wsp_SW_HL_4_150_00559	Wsp_L_hybrid_02084	Wsp_SW_HL_6_34_01970	Wsp_M_hybrid_01264	Wsp_Bin_72_1_00202	Wwin_sediminis_00426	Walgicola_01476	Wsp_Bin_61_3_00374	Wwin_aurantiaca_00450	Wsp_HaHa_7_67_03019	Wsp_HaHa_3_25_02474	Wsp_R2A112_3_187_01775	Wsp_F_hybrid_02753	TARA_PSE_MAG_00013_00951	Wsp_Bin_112_1_01071	Wsp_Bin_69_1_02128	MAG_UBA3174_01211	Wsp_J_hybrid_03183	Wwin_tangerina_00384	RHA_00215	Wsp_SW_HL_1_16_00689	Wwin_psychrotolerans_00064,Wwin_psychrotolerans_00065	Wwin_aurantia_00403	Wsp_Bin_77_1_01229	Wwin_jejuensis_01631	Wsp_I_hybrid_01057	Wundariae_02735	Wwin_eximia_00834	Wsp_Bin_42_1_00526	Wwin_epiphytica_00747	Wwin_thalassocola_03176	J14-2_00724	Wsp_ZB_3_185_01623	PG-2_03524	Wwin_arenosi_02871	MAG_Tara_SP247_01230	Wwin_pacifica_00293	PC-19_00048	Wsp_G_hybrid_03016	W_sp_ALC-1_02705	Wsp_Bin_91_00670	Wsp_Bin_78_00134
Wsp_ZB_7_38_00803	Wsp_ZB_3_138_00052	Wsp_SW_HL_4_150_00558	Wsp_L_hybrid_02083	Wsp_SW_HL_6_34_01971	Wsp_M_hybrid_01265	Wsp_Bin_72_1_00203	Wwin_sediminis_00425	Walgicola_01475	Wsp_Bin_61_3_00373	Wwin_aurantiaca_00449	Wsp_HaHa_7_67_03020	Wsp_HaHa_3_25_02473	Wsp_R2A112_3_187_01774	Wsp_F_hybrid_02752	TARA_PSE_MAG_00013_00952	Wsp_Bin_112_1_01070	Wsp_Bin_69_1_01251,Wsp_Bin_69_1_02129	MAG_UBA3174_01210	Wsp_J_hybrid_03182	Wwin_tangerina_00385	RHA_00214	Wsp_SW_HL_1_16_00690	Wwin_psychrotolerans_00066	Wwin_aurantia_00402	Wsp_Bin_77_1_01228	Wwin_jejuensis_01630	Wsp_I_hybrid_01056	Wundariae_02734	Wwin_eximia_00833	Wsp_Bin_42_1_00527	Wwin_epiphytica_00746	Wwin_thalassocola_03177	J14-2_00723	Wsp_ZB_3_185_01622	PG-2_03523	Wwin_arenosi_02872	MAG_Tara_SP247_01231	Wwin_pacifica_00292	PC-19_00049	Wsp_G_hybrid_03015	W_sp_ALC-1_02704	Wsp_Bin_91_00671	Wsp_Bin_78_00133
Wsp_ZB_7_38_00800	Wsp_ZB_3_138_00056	Wsp_SW_HL_4_150_00554	Wsp_L_hybrid_02078	Wsp_SW_HL_6_34_01974	Wsp_M_hybrid_01270	Wsp_Bin_72_1_00206	Wwin_sediminis_00421	Walgicola_01472	Wsp_Bin_61_3_00370	Wwin_aurantiaca_00446	Wsp_HaHa_7_67_03025	Wsp_HaHa_3_25_02469	Wsp_R2A112_3_187_01771	Wsp_F_hybrid_02747	TARA_PSE_MAG_00013_00955	Wsp_Bin_112_1_01067	Wsp_Bin_69_1_01254	MAG_UBA3174_01206	Wsp_J_hybrid_03177	Wwin_tangerina_00388	RHA_00210	Wsp_SW_HL_1_16_00696	Wwin_psychrotolerans_00070	Wwin_aurantia_00399	Wsp_Bin_77_1_01225	Wwin_jejuensis_01627	Wsp_I_hybrid_01051	Wundariae_02730	Wwin_eximia_00829	Wsp_Bin_42_1_00530	Wwin_epiphytica_00743	Wwin_thalassocola_03181	J14-2_00720	Wsp_ZB_3_185_01618	PG-2_03519	Wwin_arenosi_02876	MAG_Tara_SP247_01234	Wwin_pacifica_00288	PC-19_00053	Wsp_G_hybrid_03010	W_sp_ALC-1_02699	Wsp_Bin_91_01370,Wsp_Bin_91_00674	Wsp_Bin_78_00129
Wsp_ZB_7_38_03061	Wsp_ZB_3_138_01879	Wsp_SW_HL_4_150_00905	Wsp_L_hybrid_01517	Wsp_SW_HL_6_34_03649	Wsp_M_hybrid_01427	Wsp_Bin_72_1_02068	Wwin_sediminis_00508	Walgicola_02660	Wsp_Bin_61_3_00580	Wwin_aurantiaca_00518	Wsp_HaHa_7_67_03409	Wsp_HaHa_3_25_03144,Wsp_HaHa_3_25_03143	Wsp_R2A112_3_187_01724	Wsp_F_hybrid_01156	TARA_PSE_MAG_00013_00455	Wsp_Bin_112_1_00688	Wsp_Bin_69_1_00549	MAG_UBA3174_00888	Wsp_J_hybrid_02623	Wwin_tangerina_00306	RHA_00285	Wsp_SW_HL_1_16_01316	Wwin_psychrotolerans_03492	Wwin_aurantia_02928	Wsp_Bin_77_1_01729	Wwin_jejuensis_01574	Wsp_I_hybrid_00561	Wundariae_03552,Wundariae_03553	Wwin_eximia_01179	Wsp_Bin_42_1_00732	Wwin_epiphytica_02822	Wwin_thalassocola_01188	J14-2_00800	Wsp_ZB_3_185_00989	PG-2_00030	Wwin_arenosi_00033	MAG_Tara_SP247_01803	Wwin_pacifica_01199	PC-19_02783	Wsp_G_hybrid_03090	W_sp_ALC-1_02778	Wsp_Bin_91_01328	Wsp_Bin_78_00965
Wsp_ZB_7_38_02806	Wsp_ZB_3_138_03038	Wsp_SW_HL_4_150_01399	Wsp_L_hybrid_00658	Wsp_SW_HL_6_34_00558	Wsp_M_hybrid_00636	Wsp_Bin_72_1_00319	Wwin_sediminis_02046	Walgicola_01161	Wsp_Bin_61_3_01645	Wwin_aurantiaca_01504	Wsp_HaHa_7_67_00416	Wsp_HaHa_3_25_01013	Wsp_R2A112_3_187_00942	Wsp_F_hybrid_00397	TARA_PSE_MAG_00013_00592	Wsp_Bin_112_1_00607	Wsp_Bin_69_1_01108	MAG_UBA3174_00991	Wsp_J_hybrid_01764	Wwin_tangerina_03173	RHA_00878	Wsp_SW_HL_1_16_03168	Wwin_psychrotolerans_02381	Wwin_aurantia_02488	Wsp_Bin_77_1_02014	Wwin_jejuensis_01094	Wsp_I_hybrid_04008	Wundariae_01225	Wwin_eximia_01663	Wsp_Bin_42_1_01451	Wwin_epiphytica_02023	Wwin_thalassocola_01618	J14-2_01212	Wsp_ZB_3_185_02514	PG-2_02080	Wwin_arenosi_00584	MAG_Tara_SP247_02459	Wwin_pacifica_02186	PC-19_02376	Wsp_G_hybrid_03935	W_sp_ALC-1_01726	Wsp_Bin_91_00940,Wsp_Bin_91_00941	Wsp_Bin_78_00791
Wsp_ZB_7_38_02785	Wsp_ZB_3_138_03017	Wsp_SW_HL_4_150_01415	Wsp_L_hybrid_00641	Wsp_SW_HL_6_34_00537	Wsp_M_hybrid_00620	Wsp_Bin_72_1_00334	Wwin_sediminis_02028	Walgicola_01143	Wsp_Bin_61_3_01630	Wwin_aurantiaca_01519	Wsp_HaHa_7_67_00433	Wsp_HaHa_3_25_01033	Wsp_R2A112_3_187_02668	Wsp_F_hybrid_00376	TARA_PSE_MAG_00013_02527	Wsp_Bin_112_1_00592	Wsp_Bin_69_1_01123	MAG_UBA3174_01010	Wsp_J_hybrid_01747	Wwin_tangerina_03156	RHA_00895	Wsp_SW_HL_1_16_03148	Wwin_psychrotolerans_02357	Wwin_aurantia_02473	Wsp_Bin_77_1_02029	Wwin_jejuensis_01077	Wsp_I_hybrid_03991	Wundariae_01207	Wwin_eximia_01680	Wsp_Bin_42_1_01466	Wwin_epiphytica_02005	Wwin_thalassocola_01639	J14-2_01193	Wsp_ZB_3_185_00304	PG-2_02059	Wwin_arenosi_00604	MAG_Tara_SP247_02479	Wwin_pacifica_02207	PC-19_02359	Wsp_G_hybrid_03955	W_sp_ALC-1_01704	Wsp_Bin_91_00925	Wsp_Bin_78_00776
Wsp_ZB_7_38_02784	Wsp_ZB_3_138_03016	Wsp_SW_HL_4_150_01416	Wsp_L_hybrid_00639	Wsp_SW_HL_6_34_00535	Wsp_M_hybrid_00619	Wsp_Bin_72_1_00336	Wwin_sediminis_02027	Walgicola_01142	Wsp_Bin_61_3_01628	Wwin_aurantiaca_01520	Wsp_HaHa_7_67_00435	Wsp_HaHa_3_25_01035	Wsp_R2A112_3_187_02669	Wsp_F_hybrid_00374	TARA_PSE_MAG_00013_02526	Wsp_Bin_112_1_00590	Wsp_Bin_69_1_01125	MAG_UBA3174_01011,MAG_UBA3174_01012	Wsp_J_hybrid_01745	Wwin_tangerina_03155	RHA_00896	Wsp_SW_HL_1_16_03146	Wwin_psychrotolerans_02356	Wwin_aurantia_02472	Wsp_Bin_77_1_02031	Wwin_jejuensis_01075	Wsp_I_hybrid_03989	Wundariae_01205	Wwin_eximia_01682	Wsp_Bin_42_1_01468	Wwin_epiphytica_02004	Wwin_thalassocola_01640	J14-2_01192	Wsp_ZB_3_185_00302	PG-2_02058	Wwin_arenosi_00605	MAG_Tara_SP247_02480	Wwin_pacifica_02208	PC-19_02357	Wsp_G_hybrid_03957	W_sp_ALC-1_01703	Wsp_Bin_91_00923	Wsp_Bin_78_00774
Wsp_ZB_7_38_03260	Wsp_ZB_3_138_01647	Wsp_SW_HL_4_150_03074	Wsp_L_hybrid_02526	Wsp_SW_HL_6_34_03537	Wsp_M_hybrid_02214	Wsp_Bin_72_1_00567	Wwin_sediminis_02404	Walgicola_02190	Wsp_Bin_61_3_00466	Wwin_aurantiaca_00849	Wsp_HaHa_7_67_02587	Wsp_HaHa_3_25_03396	Wsp_R2A112_3_187_00568	Wsp_F_hybrid_00858	TARA_PSE_MAG_00013_00050	Wsp_Bin_112_1_01119	Wsp_Bin_69_1_01474	MAG_UBA3174_01893	Wsp_J_hybrid_03625	Wwin_tangerina_01845	RHA_00523	Wsp_SW_HL_1_16_01112	Wwin_psychrotolerans_03061	Wwin_aurantia_02172	Wsp_Bin_77_1_01486	Wwin_jejuensis_02416	Wsp_I_hybrid_01491	Wundariae_00609	Wwin_eximia_01008,Wwin_eximia_02630	Wsp_Bin_42_1_00434	Wwin_epiphytica_02607	Wwin_thalassocola_00835	J14-2_02833,J14-2_01033	Wsp_ZB_3_185_00728	PG-2_02615	Wwin_arenosi_00263	MAG_Tara_SP247_01116	Wwin_pacifica_01422	PC-19_00862	Wsp_G_hybrid_03366	W_sp_ALC-1_03055	Wsp_Bin_91_00283	Wsp_Bin_78_00067
Wsp_ZB_7_38_01472	Wsp_ZB_3_138_01129	Wsp_SW_HL_4_150_02765,Wsp_SW_HL_4_150_02766	Wsp_L_hybrid_00705	Wsp_SW_HL_6_34_03133	Wsp_M_hybrid_00679	Wsp_Bin_72_1_01865	Wwin_sediminis_00658	Walgicola_02786,Walgicola_02785	Wsp_Bin_61_3_01579	Wwin_aurantiaca_02558	Wsp_HaHa_7_67_00369	Wsp_HaHa_3_25_01947	Wsp_R2A112_3_187_01111	Wsp_F_hybrid_01321	TARA_PSE_MAG_00013_01834	Wsp_Bin_112_1_01697	Wsp_Bin_69_1_01809	MAG_UBA3174_02513	Wsp_J_hybrid_01811	Wwin_tangerina_01288	RHA_02254	Wsp_SW_HL_1_16_00535	Wwin_psychrotolerans_00459	Wwin_aurantia_00540	Wsp_Bin_77_1_00845	Wwin_jejuensis_02776	Wsp_I_hybrid_04056	Wundariae_01755	Wwin_eximia_02736	Wsp_Bin_42_1_00833	Wwin_epiphytica_02304	Wwin_thalassocola_00101	J14-2_02441	Wsp_ZB_3_185_03181	PG-2_00554,PG-2_00553	Wwin_arenosi_01845	MAG_Tara_SP247_02158	Wwin_pacifica_03674	PC-19_01198	Wsp_G_hybrid_01571	-	Wsp_Bin_91_01873	Wsp_Bin_78_01184
Wsp_ZB_7_38_02558	Wsp_ZB_3_138_01919	Wsp_SW_HL_4_150_02168	Wsp_L_hybrid_03308	Wsp_SW_HL_6_34_02835	Wsp_M_hybrid_00466	Wsp_Bin_72_1_00420	Wwin_sediminis_00907	Walgicola_00002	Wsp_Bin_61_3_01973	Wwin_aurantiaca_02501	Wsp_HaHa_7_67_00965	Wsp_HaHa_3_25_01250	Wsp_R2A112_3_187_00297	Wsp_F_hybrid_03008	TARA_PSE_MAG_00013_02281	Wsp_Bin_112_1_02039	Wsp_Bin_69_1_00880	MAG_UBA3174_01918	Wsp_J_hybrid_00419	Wwin_tangerina_02134	RHA_01999	Wsp_SW_HL_1_16_00007	Wwin_psychrotolerans_03514	Wwin_aurantia_00765	Wsp_Bin_77_1_00539	Wwin_jejuensis_00894	Wsp_I_hybrid_02444	Wundariae_00973	Wwin_eximia_03052	Wsp_Bin_42_1_00197	Wwin_epiphytica_00996	Wwin_thalassocola_02924	J14-2_02164	Wsp_ZB_3_185_00653	PG-2_00877	Wwin_arenosi_01776	MAG_Tara_SP247_00001	Wwin_pacifica_03350	PC-19_01457	Wsp_G_hybrid_01222	W_sp_ALC-1_00610	Wsp_Bin_91_00333	Wsp_Bin_78_01364
Wsp_ZB_7_38_02557	Wsp_ZB_3_138_01923	Wsp_SW_HL_4_150_02171	Wsp_L_hybrid_03310	Wsp_SW_HL_6_34_02833	Wsp_M_hybrid_00463	Wsp_Bin_72_1_00418	Wwin_sediminis_00909	Walgicola_00004	Wsp_Bin_61_3_01971	Wwin_aurantiaca_02500	Wsp_HaHa_7_67_00967	Wsp_HaHa_3_25_01252	Wsp_R2A112_3_187_00295	Wsp_F_hybrid_03011	TARA_PSE_MAG_00013_02279	Wsp_Bin_112_1_02041	Wsp_Bin_69_1_00878	MAG_UBA3174_01919	Wsp_J_hybrid_00421	Wwin_tangerina_02137	RHA_01997	Wsp_SW_HL_1_16_00011	Wwin_psychrotolerans_03518	Wwin_aurantia_00766	Wsp_Bin_77_1_00537	Wwin_jejuensis_00891	Wsp_I_hybrid_02446	Wundariae_00971	Wwin_eximia_03056	Wsp_Bin_42_1_00199	Wwin_epiphytica_00998	Wwin_thalassocola_02922	J14-2_02161	Wsp_ZB_3_185_00651	PG-2_00879	Wwin_arenosi_01775	MAG_Tara_SP247_00003	Wwin_pacifica_03348	PC-19_01459	Wsp_G_hybrid_01219	W_sp_ALC-1_00612	Wsp_Bin_91_00335	Wsp_Bin_78_01366
Wsp_ZB_7_38_02556	Wsp_ZB_3_138_01924	Wsp_SW_HL_4_150_02172	Wsp_L_hybrid_03311	Wsp_SW_HL_6_34_02832	Wsp_M_hybrid_00462	Wsp_Bin_72_1_00417	Wwin_sediminis_00910	Walgicola_00005	Wsp_Bin_61_3_01970	Wwin_aurantiaca_02499	Wsp_HaHa_7_67_00968	Wsp_HaHa_3_25_01253	Wsp_R2A112_3_187_00294	Wsp_F_hybrid_03012	TARA_PSE_MAG_00013_02278	Wsp_Bin_112_1_02042	Wsp_Bin_69_1_00877	MAG_UBA3174_01920	Wsp_J_hybrid_00422	Wwin_tangerina_02138	RHA_01996	Wsp_SW_HL_1_16_00012	Wwin_psychrotolerans_03519	Wwin_aurantia_00767	Wsp_Bin_77_1_00536	Wwin_jejuensis_00890	Wsp_I_hybrid_02447	Wundariae_00970	Wwin_eximia_03057	Wsp_Bin_42_1_00200	Wwin_epiphytica_00999	Wwin_thalassocola_02921	J14-2_02160	Wsp_ZB_3_185_00650	PG-2_00880	Wwin_arenosi_01774	MAG_Tara_SP247_00004	Wwin_pacifica_03347	PC-19_01460	Wsp_G_hybrid_01218	W_sp_ALC-1_00613	Wsp_Bin_91_00336	Wsp_Bin_78_01367
Wsp_ZB_7_38_02555	Wsp_ZB_3_138_01925	Wsp_SW_HL_4_150_02173	Wsp_L_hybrid_03312	Wsp_SW_HL_6_34_02831	Wsp_M_hybrid_00461	Wsp_Bin_72_1_00416	Wwin_sediminis_00911	Walgicola_00007	Wsp_Bin_61_3_01969	Wwin_aurantiaca_02498	Wsp_HaHa_7_67_00969	Wsp_HaHa_3_25_01254	Wsp_R2A112_3_187_00293	Wsp_F_hybrid_03013	TARA_PSE_MAG_00013_02277	Wsp_Bin_112_1_02043	Wsp_Bin_69_1_00876	MAG_UBA3174_01921	Wsp_J_hybrid_00423	Wwin_tangerina_02139	RHA_01995	Wsp_SW_HL_1_16_00013	Wwin_psychrotolerans_03521	Wwin_aurantia_00768	Wsp_Bin_77_1_00535	Wwin_jejuensis_00889	Wsp_I_hybrid_02448	Wundariae_00969	Wwin_eximia_03058	Wsp_Bin_42_1_00201	Wwin_epiphytica_01000	Wwin_thalassocola_02920	J14-2_02158	Wsp_ZB_3_185_00649	PG-2_00881	Wwin_arenosi_01773	MAG_Tara_SP247_00005	Wwin_pacifica_03346	PC-19_01461	Wsp_G_hybrid_01217	W_sp_ALC-1_00614	Wsp_Bin_91_00337	Wsp_Bin_78_01368
Wsp_ZB_7_38_02554	Wsp_ZB_3_138_01926	Wsp_SW_HL_4_150_02174	Wsp_L_hybrid_03313	Wsp_SW_HL_6_34_02830	Wsp_M_hybrid_00460	Wsp_Bin_72_1_00415	Wwin_sediminis_00912	Walgicola_00008	Wsp_Bin_61_3_01968	Wwin_aurantiaca_02497	Wsp_HaHa_7_67_00970	Wsp_HaHa_3_25_01255	Wsp_R2A112_3_187_00292	Wsp_F_hybrid_03014	TARA_PSE_MAG_00013_02276	Wsp_Bin_112_1_02044	Wsp_Bin_69_1_00875	MAG_UBA3174_01922	Wsp_J_hybrid_00424	Wwin_tangerina_02140	RHA_01994	Wsp_SW_HL_1_16_00014	Wwin_psychrotolerans_03522	Wwin_aurantia_00769	Wsp_Bin_77_1_00534	Wwin_jejuensis_00888	Wsp_I_hybrid_02449	Wundariae_00968	Wwin_eximia_03059	Wsp_Bin_42_1_00202	Wwin_epiphytica_01001	Wwin_thalassocola_02919	J14-2_02157	Wsp_ZB_3_185_00648	PG-2_00882	Wwin_arenosi_01772	MAG_Tara_SP247_00006	Wwin_pacifica_03345	PC-19_01462	Wsp_G_hybrid_01216	W_sp_ALC-1_00615	Wsp_Bin_91_00338	Wsp_Bin_78_01369
Wsp_ZB_7_38_02552	Wsp_ZB_3_138_01927	Wsp_SW_HL_4_150_02179	Wsp_L_hybrid_03318	Wsp_SW_HL_6_34_02829	Wsp_M_hybrid_00455	Wsp_Bin_72_1_00410	Wwin_sediminis_00917	Walgicola_00013	Wsp_Bin_61_3_01963	Wwin_aurantiaca_02492	Wsp_HaHa_7_67_00975	Wsp_HaHa_3_25_01260	Wsp_R2A112_3_187_00291	Wsp_F_hybrid_03019	TARA_PSE_MAG_00013_02271	Wsp_Bin_112_1_02049	Wsp_Bin_69_1_00870	MAG_UBA3174_01927	Wsp_J_hybrid_00429	Wwin_tangerina_02145	RHA_01989	Wsp_SW_HL_1_16_00015	Wwin_psychrotolerans_03523	Wwin_aurantia_00774	Wsp_Bin_77_1_00529	Wwin_jejuensis_00883	Wsp_I_hybrid_02454	Wundariae_00963	Wwin_eximia_03064	Wsp_Bin_42_1_00207	Wwin_epiphytica_01002	Wwin_thalassocola_02914	J14-2_02152	Wsp_ZB_3_185_00643	PG-2_00887	Wwin_arenosi_01767	MAG_Tara_SP247_00011	Wwin_pacifica_03344	PC-19_01467	Wsp_G_hybrid_01211	W_sp_ALC-1_00620	Wsp_Bin_91_00343	Wsp_Bin_78_01374
Wsp_ZB_7_38_02551	Wsp_ZB_3_138_01928	Wsp_SW_HL_4_150_02180	Wsp_L_hybrid_03319	Wsp_SW_HL_6_34_02828	Wsp_M_hybrid_00454	Wsp_Bin_72_1_00409	Wwin_sediminis_00918	Walgicola_00014	Wsp_Bin_61_3_01962	Wwin_aurantiaca_02491	Wsp_HaHa_7_67_00976	Wsp_HaHa_3_25_01261	Wsp_R2A112_3_187_00290	Wsp_F_hybrid_03020	TARA_PSE_MAG_00013_02270	Wsp_Bin_112_1_02050	Wsp_Bin_69_1_00869	MAG_UBA3174_01928	Wsp_J_hybrid_00430	Wwin_tangerina_02146	RHA_01988	Wsp_SW_HL_1_16_00016	Wwin_psychrotolerans_03524	Wwin_aurantia_00775	Wsp_Bin_77_1_00528	Wwin_jejuensis_00882	Wsp_I_hybrid_02455	Wundariae_00962	Wwin_eximia_03065	Wsp_Bin_42_1_00208	Wwin_epiphytica_01003	Wwin_thalassocola_02913	J14-2_02151	Wsp_ZB_3_185_00642	PG-2_00888	Wwin_arenosi_01766	MAG_Tara_SP247_00012	Wwin_pacifica_03343	PC-19_01468	Wsp_G_hybrid_01210	W_sp_ALC-1_00621	Wsp_Bin_91_00344	Wsp_Bin_78_01375
Wsp_ZB_7_38_02550	Wsp_ZB_3_138_01929	Wsp_SW_HL_4_150_02181	Wsp_L_hybrid_03320	Wsp_SW_HL_6_34_02827	Wsp_M_hybrid_00453	Wsp_Bin_72_1_00408	Wwin_sediminis_00919	Walgicola_00015	Wsp_Bin_61_3_01961	Wwin_aurantiaca_02490	Wsp_HaHa_7_67_00977	Wsp_HaHa_3_25_01262	Wsp_R2A112_3_187_00289	Wsp_F_hybrid_03021	TARA_PSE_MAG_00013_02269	Wsp_Bin_112_1_02051	Wsp_Bin_69_1_00868	MAG_UBA3174_01929	Wsp_J_hybrid_00431	Wwin_tangerina_02147	RHA_01987	Wsp_SW_HL_1_16_00017	Wwin_psychrotolerans_03526	Wwin_aurantia_00776	Wsp_Bin_77_1_00527	Wwin_jejuensis_00881	Wsp_I_hybrid_02456	Wundariae_00961	Wwin_eximia_03066	Wsp_Bin_42_1_00209	Wwin_epiphytica_01004	Wwin_thalassocola_02912	J14-2_02150	Wsp_ZB_3_185_00641	PG-2_00889	Wwin_arenosi_01765	MAG_Tara_SP247_00013	Wwin_pacifica_03342	PC-19_01469	Wsp_G_hybrid_01209	W_sp_ALC-1_00622	Wsp_Bin_91_00345	Wsp_Bin_78_01376
Wsp_ZB_7_38_02549	Wsp_ZB_3_138_01930	Wsp_SW_HL_4_150_02182	Wsp_L_hybrid_03321	Wsp_SW_HL_6_34_02826	Wsp_M_hybrid_00452	Wsp_Bin_72_1_00407	Wwin_sediminis_00920	Walgicola_00016	Wsp_Bin_61_3_01960	Wwin_aurantiaca_02489	Wsp_HaHa_7_67_00978	Wsp_HaHa_3_25_01263	Wsp_R2A112_3_187_00288	Wsp_F_hybrid_03022	TARA_PSE_MAG_00013_02268	Wsp_Bin_112_1_02052	Wsp_Bin_69_1_00867	MAG_UBA3174_01930	Wsp_J_hybrid_00432	Wwin_tangerina_02148	RHA_01986	Wsp_SW_HL_1_16_00018	Wwin_psychrotolerans_03527	Wwin_aurantia_00777	Wsp_Bin_77_1_00526	Wwin_jejuensis_00880	Wsp_I_hybrid_02457	Wundariae_00960	Wwin_eximia_03067	Wsp_Bin_42_1_00210	Wwin_epiphytica_01005	Wwin_thalassocola_02911	J14-2_02149	Wsp_ZB_3_185_00640	PG-2_00890	Wwin_arenosi_01764	MAG_Tara_SP247_00014	Wwin_pacifica_03341	PC-19_01470	Wsp_G_hybrid_01208	W_sp_ALC-1_00623	Wsp_Bin_91_00346	Wsp_Bin_78_01377
Wsp_ZB_7_38_02548	Wsp_ZB_3_138_01931	Wsp_SW_HL_4_150_02183	Wsp_L_hybrid_03322	Wsp_SW_HL_6_34_02825	Wsp_M_hybrid_00451	Wsp_Bin_72_1_00406	Wwin_sediminis_00921	Walgicola_00017	Wsp_Bin_61_3_01959	Wwin_aurantiaca_02488	Wsp_HaHa_7_67_00979	Wsp_HaHa_3_25_01264	Wsp_R2A112_3_187_00287	Wsp_F_hybrid_03023	TARA_PSE_MAG_00013_02267	Wsp_Bin_112_1_02053	Wsp_Bin_69_1_00866	MAG_UBA3174_01931	Wsp_J_hybrid_00433	Wwin_tangerina_02149	RHA_01985	Wsp_SW_HL_1_16_00019	Wwin_psychrotolerans_03528	Wwin_aurantia_00778	Wsp_Bin_77_1_00525	Wwin_jejuensis_00879	Wsp_I_hybrid_02458	Wundariae_00959	Wwin_eximia_03068	Wsp_Bin_42_1_00211	Wwin_epiphytica_01006	Wwin_thalassocola_02910	J14-2_02148	Wsp_ZB_3_185_00639	PG-2_00891	Wwin_arenosi_01763	MAG_Tara_SP247_00015	Wwin_pacifica_03340	PC-19_01471	Wsp_G_hybrid_01207	W_sp_ALC-1_00624	Wsp_Bin_91_00347	Wsp_Bin_78_01378
Wsp_ZB_7_38_02547	Wsp_ZB_3_138_01932	Wsp_SW_HL_4_150_02184	Wsp_L_hybrid_03323	Wsp_SW_HL_6_34_02824	Wsp_M_hybrid_00450	Wsp_Bin_72_1_00405	Wwin_sediminis_00922	Walgicola_00018	Wsp_Bin_61_3_01958	Wwin_aurantiaca_02487	Wsp_HaHa_7_67_00980	Wsp_HaHa_3_25_01265	Wsp_R2A112_3_187_00286	Wsp_F_hybrid_03024	TARA_PSE_MAG_00013_02266	Wsp_Bin_112_1_02054	Wsp_Bin_69_1_00865	MAG_UBA3174_01932	Wsp_J_hybrid_00434	Wwin_tangerina_02150	RHA_01984	Wsp_SW_HL_1_16_00020	Wwin_psychrotolerans_03529	Wwin_aurantia_00779	Wsp_Bin_77_1_00524	Wwin_jejuensis_00878	Wsp_I_hybrid_02459	Wundariae_00958	Wwin_eximia_03069	Wsp_Bin_42_1_00212	Wwin_epiphytica_01007	Wwin_thalassocola_02909	J14-2_02147	Wsp_ZB_3_185_00638	PG-2_00892	Wwin_arenosi_01762	MAG_Tara_SP247_00016	Wwin_pacifica_03339	PC-19_01472	Wsp_G_hybrid_01206	W_sp_ALC-1_00625	Wsp_Bin_91_00348	Wsp_Bin_78_01379
Wsp_ZB_7_38_02546	Wsp_ZB_3_138_01933	Wsp_SW_HL_4_150_02185	Wsp_L_hybrid_03324	Wsp_SW_HL_6_34_02823	Wsp_M_hybrid_00449	Wsp_Bin_72_1_00404	Wwin_sediminis_00923	Walgicola_00019	Wsp_Bin_61_3_01957	Wwin_aurantiaca_02486	Wsp_HaHa_7_67_00981	Wsp_HaHa_3_25_01266	Wsp_R2A112_3_187_00285	Wsp_F_hybrid_03025	TARA_PSE_MAG_00013_02265	Wsp_Bin_112_1_02055	Wsp_Bin_69_1_00864	MAG_UBA3174_01933	Wsp_J_hybrid_00435	Wwin_tangerina_02151	RHA_01983	Wsp_SW_HL_1_16_00021	Wwin_psychrotolerans_03530	Wwin_aurantia_00780	Wsp_Bin_77_1_00523	Wwin_jejuensis_00877	Wsp_I_hybrid_02460	Wundariae_00957	Wwin_eximia_03070	Wsp_Bin_42_1_00213	Wwin_epiphytica_01008	Wwin_thalassocola_02908	J14-2_02146	Wsp_ZB_3_185_00637	PG-2_00893	Wwin_arenosi_01761	MAG_Tara_SP247_00017	Wwin_pacifica_03338	PC-19_01473	Wsp_G_hybrid_01205	W_sp_ALC-1_00626	Wsp_Bin_91_00349	Wsp_Bin_78_01380
Wsp_ZB_7_38_02545	Wsp_ZB_3_138_01934	Wsp_SW_HL_4_150_02186	Wsp_L_hybrid_03325	Wsp_SW_HL_6_34_02822	Wsp_M_hybrid_00448	Wsp_Bin_72_1_00403	Wwin_sediminis_00924	Walgicola_00020	Wsp_Bin_61_3_01956	Wwin_aurantiaca_02485	Wsp_HaHa_7_67_00982	Wsp_HaHa_3_25_01267	Wsp_R2A112_3_187_00284	Wsp_F_hybrid_03026	TARA_PSE_MAG_00013_02264	Wsp_Bin_112_1_02056	Wsp_Bin_69_1_00863	MAG_UBA3174_01934	Wsp_J_hybrid_00436	Wwin_tangerina_02152	RHA_01982	Wsp_SW_HL_1_16_00022	Wwin_psychrotolerans_03531	Wwin_aurantia_00781	Wsp_Bin_77_1_00522	Wwin_jejuensis_00876	Wsp_I_hybrid_02461	Wundariae_00956	Wwin_eximia_03071	Wsp_Bin_42_1_00214	Wwin_epiphytica_01009	Wwin_thalassocola_02907	J14-2_02145	Wsp_ZB_3_185_00636	PG-2_00894	Wwin_arenosi_01760	MAG_Tara_SP247_00018	Wwin_pacifica_03337	PC-19_01474	Wsp_G_hybrid_01204	W_sp_ALC-1_00627	Wsp_Bin_91_00350	Wsp_Bin_78_01381
Wsp_ZB_7_38_02544	Wsp_ZB_3_138_01935	Wsp_SW_HL_4_150_02188	Wsp_L_hybrid_03330	Wsp_SW_HL_6_34_02821	Wsp_M_hybrid_00440	Wsp_Bin_72_1_00401	Wwin_sediminis_00925	Walgicola_00021	Wsp_Bin_61_3_01954	Wwin_aurantiaca_02484	Wsp_HaHa_7_67_00985	Wsp_HaHa_3_25_01268	Wsp_R2A112_3_187_00283	Wsp_F_hybrid_03033	TARA_PSE_MAG_00013_02263	Wsp_Bin_112_1_02058	Wsp_Bin_69_1_00861	MAG_UBA3174_01935	Wsp_J_hybrid_00441	Wwin_tangerina_02153	RHA_01981	Wsp_SW_HL_1_16_00024	Wwin_psychrotolerans_03532	Wwin_aurantia_00782	Wsp_Bin_77_1_00520	Wwin_jejuensis_00873	Wsp_I_hybrid_02465	Wundariae_00955	Wwin_eximia_03072	Wsp_Bin_42_1_00216	Wwin_epiphytica_01010	Wwin_thalassocola_02906	J14-2_02144	Wsp_ZB_3_185_00635	PG-2_00897	Wwin_arenosi_01759	MAG_Tara_SP247_00019	Wwin_pacifica_03336	PC-19_01476	Wsp_G_hybrid_01196	W_sp_ALC-1_00629	Wsp_Bin_91_00352	Wsp_Bin_78_01383
Wsp_ZB_7_38_02538	Wsp_ZB_3_138_01941	Wsp_SW_HL_4_150_02194	Wsp_L_hybrid_03336	Wsp_SW_HL_6_34_02815	Wsp_M_hybrid_00434	Wsp_Bin_72_1_00395	Wwin_sediminis_00931	Walgicola_00027	Wsp_Bin_61_3_01948	Wwin_aurantiaca_02478	Wsp_HaHa_7_67_00991	Wsp_HaHa_3_25_01274	Wsp_R2A112_3_187_00277	Wsp_F_hybrid_03039	TARA_PSE_MAG_00013_02257	Wsp_Bin_112_1_02064	Wsp_Bin_69_1_00855	MAG_UBA3174_01941	Wsp_J_hybrid_00447	Wwin_tangerina_02159	RHA_01975	Wsp_SW_HL_1_16_00030	Wwin_psychrotolerans_03538	Wwin_aurantia_00788	Wsp_Bin_77_1_00514	Wwin_jejuensis_00867	Wsp_I_hybrid_02471	Wundariae_00949	Wwin_eximia_03078	Wsp_Bin_42_1_00222	Wwin_epiphytica_01016	Wwin_thalassocola_02900	J14-2_02138	Wsp_ZB_3_185_00629	PG-2_00903	Wwin_arenosi_01753	MAG_Tara_SP247_00025	Wwin_pacifica_03330	PC-19_01482	Wsp_G_hybrid_01190	W_sp_ALC-1_00635	Wsp_Bin_91_00358	Wsp_Bin_78_01389
Wsp_ZB_7_38_02537	Wsp_ZB_3_138_01942	Wsp_SW_HL_4_150_02195	Wsp_L_hybrid_03337	Wsp_SW_HL_6_34_02814	Wsp_M_hybrid_00433	Wsp_Bin_72_1_00394	Wwin_sediminis_00932	Walgicola_00028	Wsp_Bin_61_3_01947	Wwin_aurantiaca_02477	Wsp_HaHa_7_67_00992	Wsp_HaHa_3_25_01275	Wsp_R2A112_3_187_00276	Wsp_F_hybrid_03040	TARA_PSE_MAG_00013_02256	Wsp_Bin_112_1_02065	Wsp_Bin_69_1_00854	MAG_UBA3174_01942	Wsp_J_hybrid_00448	Wwin_tangerina_02160	RHA_01974	Wsp_SW_HL_1_16_00031	Wwin_psychrotolerans_03539	Wwin_aurantia_00789	Wsp_Bin_77_1_00513	Wwin_jejuensis_00866	Wsp_I_hybrid_02472	Wundariae_00948	Wwin_eximia_03079	Wsp_Bin_42_1_00223	Wwin_epiphytica_01017	Wwin_thalassocola_02899	J14-2_02137	Wsp_ZB_3_185_00628	PG-2_00904	Wwin_arenosi_01752	MAG_Tara_SP247_00026	Wwin_pacifica_03329	PC-19_01483	Wsp_G_hybrid_01189	W_sp_ALC-1_00636	Wsp_Bin_91_00359	Wsp_Bin_78_01390
Wsp_ZB_7_38_02536	Wsp_ZB_3_138_01946	Wsp_SW_HL_4_150_02198	Wsp_L_hybrid_03340	Wsp_SW_HL_6_34_02813	Wsp_M_hybrid_00425	Wsp_Bin_72_1_00393	Wwin_sediminis_00934	Walgicola_00029	Wsp_Bin_61_3_01946	Wwin_aurantiaca_02476	Wsp_HaHa_7_67_01000	Wsp_HaHa_3_25_01276	Wsp_R2A112_3_187_00274	Wsp_F_hybrid_03043	TARA_PSE_MAG_00013_02255	Wsp_Bin_112_1_02066	Wsp_Bin_69_1_00853	MAG_UBA3174_01943	Wsp_J_hybrid_00451	Wwin_tangerina_02162	RHA_01972	Wsp_SW_HL_1_16_00033	Wwin_psychrotolerans_03542	Wwin_aurantia_00790	Wsp_Bin_77_1_00512	Wwin_jejuensis_00865	Wsp_I_hybrid_02480	Wundariae_00947	Wwin_eximia_03086	Wsp_Bin_42_1_00224	Wwin_epiphytica_01020	Wwin_thalassocola_02892	J14-2_02136	Wsp_ZB_3_185_00627	PG-2_00906	Wwin_arenosi_01751	MAG_Tara_SP247_00034	Wwin_pacifica_03328	PC-19_01484	Wsp_G_hybrid_01186	W_sp_ALC-1_00638	Wsp_Bin_91_00360	Wsp_Bin_78_01391
Wsp_ZB_7_38_02534	Wsp_ZB_3_138_01948	Wsp_SW_HL_4_150_02200	Wsp_L_hybrid_03348	Wsp_SW_HL_6_34_02811	Wsp_M_hybrid_00419	Wsp_Bin_72_1_00392	Wwin_sediminis_00936	Walgicola_00030	Wsp_Bin_61_3_01945	Wwin_aurantiaca_02474	Wsp_HaHa_7_67_01005	Wsp_HaHa_3_25_01278	Wsp_R2A112_3_187_00272	Wsp_F_hybrid_03045	TARA_PSE_MAG_00013_02253	Wsp_Bin_112_1_02067	Wsp_Bin_69_1_00852	MAG_UBA3174_01944	Wsp_J_hybrid_00459	Wwin_tangerina_02164	RHA_01970	Wsp_SW_HL_1_16_00035	Wwin_psychrotolerans_03544	Wwin_aurantia_00792	Wsp_Bin_77_1_00511	Wwin_jejuensis_00864	Wsp_I_hybrid_02485	Wundariae_00945	Wwin_eximia_03088	Wsp_Bin_42_1_00225	Wwin_epiphytica_01022	Wwin_thalassocola_02890	J14-2_02135	Wsp_ZB_3_185_00625	PG-2_00908	Wwin_arenosi_01749	MAG_Tara_SP247_00036	Wwin_pacifica_03326	PC-19_01485	Wsp_G_hybrid_01184	W_sp_ALC-1_00639	Wsp_Bin_91_00361	Wsp_Bin_78_01392
Wsp_ZB_7_38_02533	Wsp_ZB_3_138_01949	Wsp_SW_HL_4_150_02201	Wsp_L_hybrid_03349	Wsp_SW_HL_6_34_02810	Wsp_M_hybrid_00418	Wsp_Bin_72_1_00391	Wwin_sediminis_00937	Walgicola_00031	Wsp_Bin_61_3_01944	Wwin_aurantiaca_02473	Wsp_HaHa_7_67_01006	Wsp_HaHa_3_25_01279	Wsp_R2A112_3_187_00271	Wsp_F_hybrid_03046	TARA_PSE_MAG_00013_02252	Wsp_Bin_112_1_02068	Wsp_Bin_69_1_00851	MAG_UBA3174_01945	Wsp_J_hybrid_00460	Wwin_tangerina_02165	RHA_01969	Wsp_SW_HL_1_16_00036	Wwin_psychrotolerans_03545	Wwin_aurantia_00793	Wsp_Bin_77_1_00510	Wwin_jejuensis_00863	Wsp_I_hybrid_02486	Wundariae_00944	Wwin_eximia_03089	Wsp_Bin_42_1_00226	Wwin_epiphytica_01023	Wwin_thalassocola_02889	J14-2_02134	Wsp_ZB_3_185_00624	PG-2_00909	Wwin_arenosi_01748	MAG_Tara_SP247_00037	Wwin_pacifica_03325	PC-19_01486	Wsp_G_hybrid_01183	W_sp_ALC-1_00640	Wsp_Bin_91_00362	Wsp_Bin_78_01393
Wsp_ZB_7_38_02532	Wsp_ZB_3_138_01950	Wsp_SW_HL_4_150_02202	Wsp_L_hybrid_03350	Wsp_SW_HL_6_34_02809	Wsp_M_hybrid_00417	Wsp_Bin_72_1_00390	Wwin_sediminis_00938	Walgicola_00032	Wsp_Bin_61_3_01943	Wwin_aurantiaca_02472	Wsp_HaHa_7_67_01007	Wsp_HaHa_3_25_01280	Wsp_R2A112_3_187_00270	Wsp_F_hybrid_03047	TARA_PSE_MAG_00013_02251	Wsp_Bin_112_1_02069	Wsp_Bin_69_1_00850	MAG_UBA3174_01946	Wsp_J_hybrid_00461	Wwin_tangerina_02166	RHA_01968	Wsp_SW_HL_1_16_00037	Wwin_psychrotolerans_03546	Wwin_aurantia_00794	Wsp_Bin_77_1_00509	Wwin_jejuensis_00862	Wsp_I_hybrid_02487	Wundariae_00943	Wwin_eximia_03090	Wsp_Bin_42_1_00227	Wwin_epiphytica_01024	Wwin_thalassocola_02888	J14-2_02133	Wsp_ZB_3_185_00623	PG-2_00910	Wwin_arenosi_01747	MAG_Tara_SP247_00038	Wwin_pacifica_03324	PC-19_01487	Wsp_G_hybrid_01182	W_sp_ALC-1_00641	Wsp_Bin_91_00363	Wsp_Bin_78_01394
Wsp_ZB_7_38_02531	Wsp_ZB_3_138_01951	Wsp_SW_HL_4_150_02203	Wsp_L_hybrid_03351	Wsp_SW_HL_6_34_02808	Wsp_M_hybrid_00416	Wsp_Bin_72_1_00389	Wwin_sediminis_00939	Walgicola_00033	Wsp_Bin_61_3_01942	Wwin_aurantiaca_02471	Wsp_HaHa_7_67_01008	Wsp_HaHa_3_25_01281	Wsp_R2A112_3_187_00269	Wsp_F_hybrid_03048	TARA_PSE_MAG_00013_02250	Wsp_Bin_112_1_02070	Wsp_Bin_69_1_00849	MAG_UBA3174_01947	Wsp_J_hybrid_00462	Wwin_tangerina_02167	RHA_01967	Wsp_SW_HL_1_16_00038	Wwin_psychrotolerans_03547	Wwin_aurantia_00795	Wsp_Bin_77_1_00508	Wwin_jejuensis_00861	Wsp_I_hybrid_02488	Wundariae_00942	Wwin_eximia_03091	Wsp_Bin_42_1_00228	Wwin_epiphytica_01025	Wwin_thalassocola_02887	J14-2_02132	Wsp_ZB_3_185_00622	PG-2_00911	Wwin_arenosi_01746	MAG_Tara_SP247_00039	Wwin_pacifica_03323	PC-19_01488	Wsp_G_hybrid_01181	W_sp_ALC-1_00642	Wsp_Bin_91_00364	Wsp_Bin_78_01395
Wsp_ZB_7_38_02528	Wsp_ZB_3_138_01954	Wsp_SW_HL_4_150_02206	Wsp_L_hybrid_03354	Wsp_SW_HL_6_34_02805	Wsp_M_hybrid_00413	Wsp_Bin_72_1_00387	Wwin_sediminis_00942	Walgicola_00036	Wsp_Bin_61_3_01939	Wwin_aurantiaca_02468	Wsp_HaHa_7_67_01011	Wsp_HaHa_3_25_01284	Wsp_R2A112_3_187_00266	Wsp_F_hybrid_03051	TARA_PSE_MAG_00013_02247	Wsp_Bin_112_1_02073	Wsp_Bin_69_1_00846	MAG_UBA3174_01950	Wsp_J_hybrid_00465	Wwin_tangerina_02170	RHA_01964	Wsp_SW_HL_1_16_00041	Wwin_psychrotolerans_03550	Wwin_aurantia_00798	Wsp_Bin_77_1_00505	Wwin_jejuensis_00858	Wsp_I_hybrid_02491	Wundariae_00939	Wwin_eximia_03094	Wsp_Bin_42_1_00231	Wwin_epiphytica_01028	Wwin_thalassocola_02884	J14-2_02129	Wsp_ZB_3_185_00619	PG-2_00914	Wwin_arenosi_01743	MAG_Tara_SP247_00042	Wwin_pacifica_03320	PC-19_01491	Wsp_G_hybrid_01178	W_sp_ALC-1_00645	Wsp_Bin_91_00367	Wsp_Bin_78_01398
Wsp_ZB_7_38_02519	Wsp_ZB_3_138_01963	Wsp_SW_HL_4_150_02217	Wsp_L_hybrid_03364	Wsp_SW_HL_6_34_00190	Wsp_M_hybrid_00403	Wsp_Bin_72_1_00594	Wwin_sediminis_00951	Walgicola_00045	Wsp_Bin_61_3_01929	Wwin_aurantiaca_02459	Wsp_HaHa_7_67_01022	Wsp_HaHa_3_25_01293	Wsp_R2A112_3_187_00257	Wsp_F_hybrid_03060	TARA_PSE_MAG_00013_02238	Wsp_Bin_112_1_00324	Wsp_Bin_69_1_01417	MAG_UBA3174_01960	Wsp_J_hybrid_00476	Wwin_tangerina_02180	RHA_01955	Wsp_SW_HL_1_16_00050	Wwin_psychrotolerans_03559,Wwin_psychrotolerans_03560	Wwin_aurantia_00807	Wsp_Bin_77_1_00495	Wwin_jejuensis_00850	Wsp_I_hybrid_02501	Wundariae_00930	Wwin_eximia_03103	Wsp_Bin_42_1_00241	Wwin_epiphytica_01037	Wwin_thalassocola_02875	J14-2_02120	Wsp_ZB_3_185_00610	PG-2_00924	Wwin_arenosi_01734	MAG_Tara_SP247_00051	Wwin_pacifica_03311	PC-19_01501	Wsp_G_hybrid_01169	W_sp_ALC-1_00654	Wsp_Bin_91_00377	Wsp_Bin_78_00568
Wsp_ZB_7_38_02514	Wsp_ZB_3_138_01968	Wsp_SW_HL_4_150_02227	Wsp_L_hybrid_03373	Wsp_SW_HL_6_34_00186	Wsp_M_hybrid_00396	Wsp_Bin_72_1_00604	Wwin_sediminis_00957	Walgicola_00055	Wsp_Bin_61_3_01919	Wwin_aurantiaca_02449	Wsp_HaHa_7_67_01032	Wsp_HaHa_3_25_01298	Wsp_R2A112_3_187_00252	Wsp_F_hybrid_03066	TARA_PSE_MAG_00013_02224	Wsp_Bin_112_1_00314	Wsp_Bin_69_1_01427	MAG_UBA3174_01970	Wsp_J_hybrid_00485	Wwin_tangerina_02194	RHA_01949	Wsp_SW_HL_1_16_00056	Wwin_psychrotolerans_03565	Wwin_aurantia_00817	Wsp_Bin_77_1_00485	Wwin_jejuensis_00831	Wsp_I_hybrid_02510	Wundariae_00925	Wwin_eximia_03113	Wsp_Bin_42_1_00251	Wwin_epiphytica_01041	Wwin_thalassocola_02868	J14-2_02109	Wsp_ZB_3_185_00605	PG-2_00940	Wwin_arenosi_01729	MAG_Tara_SP247_00061	Wwin_pacifica_03306	PC-19_01511	Wsp_G_hybrid_01163	W_sp_ALC-1_01797	Wsp_Bin_91_00387	Wsp_Bin_78_00558
Wsp_ZB_7_38_02500	Wsp_ZB_3_138_01988	Wsp_SW_HL_4_150_02236	Wsp_L_hybrid_03407	Wsp_SW_HL_6_34_00164	Wsp_M_hybrid_00375	Wsp_Bin_72_1_01111	Wwin_sediminis_00972	Walgicola_00068	Wsp_Bin_61_3_00911	Wwin_aurantiaca_02434	Wsp_HaHa_7_67_01067	Wsp_HaHa_3_25_01311	Wsp_R2A112_3_187_00233	Wsp_F_hybrid_03089	TARA_PSE_MAG_00013_02207	Wsp_Bin_112_1_00369	Wsp_Bin_69_1_01357	MAG_UBA3174_01515	Wsp_J_hybrid_00519	Wwin_tangerina_02204	RHA_01932	Wsp_SW_HL_1_16_00078	Wwin_psychrotolerans_03587	Wwin_aurantia_00833	Wsp_Bin_77_1_00445	Wwin_jejuensis_00291	Wsp_I_hybrid_02545	Wundariae_02317	Wwin_eximia_03145	Wsp_Bin_42_1_00295	Wwin_epiphytica_01058	Wwin_thalassocola_02847	J14-2_02097	Wsp_ZB_3_185_00591	PG-2_00979	Wwin_arenosi_01712	MAG_Tara_SP247_00079	Wwin_pacifica_03287	PC-19_02041	Wsp_G_hybrid_01140	W_sp_ALC-1_00680	Wsp_Bin_91_01582	Wsp_Bin_78_02035
Wsp_ZB_7_38_02499	Wsp_ZB_3_138_01989	Wsp_SW_HL_4_150_02237	Wsp_L_hybrid_03408	Wsp_SW_HL_6_34_00163	Wsp_M_hybrid_00374	Wsp_Bin_72_1_01110	Wwin_sediminis_00973	Walgicola_00069	Wsp_Bin_61_3_00910	Wwin_aurantiaca_02433	Wsp_HaHa_7_67_01068	Wsp_HaHa_3_25_01312	Wsp_R2A112_3_187_00232	Wsp_F_hybrid_03090	TARA_PSE_MAG_00013_02206	Wsp_Bin_112_1_00368	Wsp_Bin_69_1_01356	MAG_UBA3174_01516	Wsp_J_hybrid_00520	Wwin_tangerina_02205	RHA_01931	Wsp_SW_HL_1_16_00079	Wwin_psychrotolerans_03588	Wwin_aurantia_00834	Wsp_Bin_77_1_00444	Wwin_jejuensis_00292	Wsp_I_hybrid_02546	Wundariae_02316	Wwin_eximia_03146	Wsp_Bin_42_1_00296	Wwin_epiphytica_01060	Wwin_thalassocola_02846	J14-2_02096	Wsp_ZB_3_185_00590	PG-2_00980	Wwin_arenosi_01711	MAG_Tara_SP247_00080	Wwin_pacifica_03286	PC-19_02038	Wsp_G_hybrid_01139	W_sp_ALC-1_00681	Wsp_Bin_91_01583	Wsp_Bin_78_02036
Wsp_ZB_7_38_02498	Wsp_ZB_3_138_01990	Wsp_SW_HL_4_150_02238	Wsp_L_hybrid_03409	Wsp_SW_HL_6_34_00162	Wsp_M_hybrid_00373	Wsp_Bin_72_1_01109	Wwin_sediminis_00974	Walgicola_00070	Wsp_Bin_61_3_00909	Wwin_aurantiaca_02432	Wsp_HaHa_7_67_01069	Wsp_HaHa_3_25_01313	Wsp_R2A112_3_187_00231	Wsp_F_hybrid_03091	TARA_PSE_MAG_00013_02205	Wsp_Bin_112_1_00367	Wsp_Bin_69_1_01355	MAG_UBA3174_01517	Wsp_J_hybrid_00521	Wwin_tangerina_02206	RHA_01930	Wsp_SW_HL_1_16_00080	Wwin_psychrotolerans_03589	Wwin_aurantia_00835	Wsp_Bin_77_1_00443	Wwin_jejuensis_00293	Wsp_I_hybrid_02547	Wundariae_02315	Wwin_eximia_03147	Wsp_Bin_42_1_00297	Wwin_epiphytica_01061	Wwin_thalassocola_02845	J14-2_02095	Wsp_ZB_3_185_00589	PG-2_00981	Wwin_arenosi_01710	MAG_Tara_SP247_00081	Wwin_pacifica_03285	PC-19_02037	Wsp_G_hybrid_01138	W_sp_ALC-1_00682	Wsp_Bin_91_01584	Wsp_Bin_78_02037
Wsp_ZB_7_38_02497	Wsp_ZB_3_138_01991	Wsp_SW_HL_4_150_02239	Wsp_L_hybrid_03410	Wsp_SW_HL_6_34_00161	Wsp_M_hybrid_00372	Wsp_Bin_72_1_01108	Wwin_sediminis_00975	Walgicola_00071	Wsp_Bin_61_3_00908	Wwin_aurantiaca_02431	Wsp_HaHa_7_67_01070	Wsp_HaHa_3_25_01314	Wsp_R2A112_3_187_00230	Wsp_F_hybrid_03092	TARA_PSE_MAG_00013_02204	Wsp_Bin_112_1_00366	Wsp_Bin_69_1_01354	MAG_UBA3174_01518	Wsp_J_hybrid_00522	Wwin_tangerina_02207	RHA_01929	Wsp_SW_HL_1_16_00081	Wwin_psychrotolerans_03590	Wwin_aurantia_00836	Wsp_Bin_77_1_00442	Wwin_jejuensis_00294	Wsp_I_hybrid_02548	Wundariae_02314	Wwin_eximia_03148	Wsp_Bin_42_1_00298	Wwin_epiphytica_01062	Wwin_thalassocola_02844	J14-2_02094	Wsp_ZB_3_185_00588	PG-2_00982	Wwin_arenosi_01709	MAG_Tara_SP247_00082	Wwin_pacifica_03284	PC-19_02036	Wsp_G_hybrid_01137	W_sp_ALC-1_00683	Wsp_Bin_91_01585	Wsp_Bin_78_02038
Wsp_ZB_7_38_01933	Wsp_ZB_3_138_02618	Wsp_SW_HL_4_150_01888	Wsp_L_hybrid_00094	Wsp_SW_HL_6_34_02701	Wsp_M_hybrid_03583	Wsp_Bin_72_1_00609	Wwin_sediminis_01624	Walgicola_00075	Wsp_Bin_61_3_01914	Wwin_aurantiaca_01844	Wsp_HaHa_7_67_01690	Wsp_HaHa_3_25_00647	Wsp_R2A112_3_187_03095	Wsp_F_hybrid_03769	TARA_PSE_MAG_00013_02200	Wsp_Bin_112_1_00309	Wsp_Bin_69_1_00765	MAG_UBA3174_02174	Wsp_J_hybrid_01200	Wwin_tangerina_02753	RHA_01290	Wsp_SW_HL_1_16_02730	Wwin_psychrotolerans_01860	Wwin_aurantia_01310	Wsp_Bin_77_1_00480	Wwin_jejuensis_00826	Wsp_I_hybrid_03169	Wundariae_00050	Wwin_eximia_02235	Wsp_Bin_42_1_00256	Wwin_epiphytica_01580	Wwin_thalassocola_02132	J14-2_02090	Wsp_ZB_3_185_02090	PG-2_01629	Wwin_arenosi_01163	MAG_Tara_SP247_00086	Wwin_pacifica_02620	PC-19_01516	Wsp_G_hybrid_00462	W_sp_ALC-1_01300	Wsp_Bin_91_01629	Wsp_Bin_78_00553
Wsp_ZB_7_38_01932	Wsp_ZB_3_138_02617	Wsp_SW_HL_4_150_01889	Wsp_L_hybrid_00093	Wsp_SW_HL_6_34_02700	Wsp_M_hybrid_03584	Wsp_Bin_72_1_00610	Wwin_sediminis_01623	Walgicola_00076	Wsp_Bin_61_3_01913	Wwin_aurantiaca_01845	Wsp_HaHa_7_67_01689	Wsp_HaHa_3_25_00648	Wsp_R2A112_3_187_03096	Wsp_F_hybrid_03768	TARA_PSE_MAG_00013_02199	Wsp_Bin_112_1_00308	Wsp_Bin_69_1_00764	MAG_UBA3174_02175	Wsp_J_hybrid_01199	Wwin_tangerina_02754	RHA_01291	Wsp_SW_HL_1_16_02729	Wwin_psychrotolerans_01859	Wwin_aurantia_01309	Wsp_Bin_77_1_00479	Wwin_jejuensis_00825	Wsp_I_hybrid_03168	Wundariae_00049	Wwin_eximia_02236	Wsp_Bin_42_1_00257	Wwin_epiphytica_01579	Wwin_thalassocola_02133	J14-2_02089	Wsp_ZB_3_185_02089	PG-2_01628	Wwin_arenosi_01164	MAG_Tara_SP247_00087	Wwin_pacifica_02621	PC-19_01517	Wsp_G_hybrid_00463	W_sp_ALC-1_01301	Wsp_Bin_91_01630	Wsp_Bin_78_00552
Wsp_ZB_7_38_01931	Wsp_ZB_3_138_02616	Wsp_SW_HL_4_150_01890	Wsp_L_hybrid_00092	Wsp_SW_HL_6_34_02699	Wsp_M_hybrid_03585	Wsp_Bin_72_1_00611	Wwin_sediminis_01622	Walgicola_00077	Wsp_Bin_61_3_01912	Wwin_aurantiaca_01846	Wsp_HaHa_7_67_01688	Wsp_HaHa_3_25_00649	Wsp_R2A112_3_187_03097	Wsp_F_hybrid_03767	TARA_PSE_MAG_00013_02198	Wsp_Bin_112_1_00307	Wsp_Bin_69_1_00763	MAG_UBA3174_02176	Wsp_J_hybrid_01198	Wwin_tangerina_02755	RHA_01292	Wsp_SW_HL_1_16_02728	Wwin_psychrotolerans_01858	Wwin_aurantia_01308	Wsp_Bin_77_1_00478	Wwin_jejuensis_00824	Wsp_I_hybrid_03167	Wundariae_00048	Wwin_eximia_02237	Wsp_Bin_42_1_00258	Wwin_epiphytica_01578	Wwin_thalassocola_02134	J14-2_02088	Wsp_ZB_3_185_02088	PG-2_01627	Wwin_arenosi_01165	MAG_Tara_SP247_00088	Wwin_pacifica_02622	PC-19_01518	Wsp_G_hybrid_00464	W_sp_ALC-1_01302	Wsp_Bin_91_01631	Wsp_Bin_78_00551
Wsp_ZB_7_38_01927	Wsp_ZB_3_138_02614	Wsp_SW_HL_4_150_01893	Wsp_L_hybrid_00089	Wsp_SW_HL_6_34_02694	Wsp_M_hybrid_03588	Wsp_Bin_72_1_00613	Wwin_sediminis_01619	Walgicola_00079	Wsp_Bin_61_3_01910	Wwin_aurantiaca_01848	Wsp_HaHa_7_67_01685	Wsp_HaHa_3_25_00653	Wsp_R2A112_3_187_03099	Wsp_F_hybrid_03764	TARA_PSE_MAG_00013_02195	Wsp_Bin_112_1_00305	Wsp_Bin_69_1_00760	MAG_UBA3174_02178	Wsp_J_hybrid_01195	Wwin_tangerina_02757	RHA_01295	Wsp_SW_HL_1_16_02725	Wwin_psychrotolerans_01854	Wwin_aurantia_01306	Wsp_Bin_77_1_00476	Wwin_jejuensis_00822	Wsp_I_hybrid_03164	Wundariae_00044	Wwin_eximia_02240	Wsp_Bin_42_1_00260	Wwin_epiphytica_01575	Wwin_thalassocola_02137	J14-2_02086	Wsp_ZB_3_185_02084	PG-2_01624	Wwin_arenosi_01167	MAG_Tara_SP247_00090	Wwin_pacifica_02624	PC-19_01520	Wsp_G_hybrid_00467	W_sp_ALC-1_01305	Wsp_Bin_91_01633	Wsp_Bin_78_00549
Wsp_ZB_7_38_01926	Wsp_ZB_3_138_02613	Wsp_SW_HL_4_150_01894	Wsp_L_hybrid_00088	Wsp_SW_HL_6_34_02693	Wsp_M_hybrid_03589	Wsp_Bin_72_1_00614	Wwin_sediminis_01618	Walgicola_00080	Wsp_Bin_61_3_01909	Wwin_aurantiaca_01849	Wsp_HaHa_7_67_01684	Wsp_HaHa_3_25_00654	Wsp_R2A112_3_187_03100	Wsp_F_hybrid_03763	TARA_PSE_MAG_00013_02194	Wsp_Bin_112_1_00304	Wsp_Bin_69_1_00759	MAG_UBA3174_02179	Wsp_J_hybrid_01194	Wwin_tangerina_02758	RHA_01296	Wsp_SW_HL_1_16_02724	Wwin_psychrotolerans_01853	Wwin_aurantia_01305	Wsp_Bin_77_1_00475	Wwin_jejuensis_00821	Wsp_I_hybrid_03163	Wundariae_00043	Wwin_eximia_02241	Wsp_Bin_42_1_00261	Wwin_epiphytica_01574	Wwin_thalassocola_02138	J14-2_02085	Wsp_ZB_3_185_02083	PG-2_01623	Wwin_arenosi_01168	MAG_Tara_SP247_00091	Wwin_pacifica_02625	PC-19_01521	Wsp_G_hybrid_00468	W_sp_ALC-1_01306	Wsp_Bin_91_01634	Wsp_Bin_78_00548
Wsp_ZB_7_38_01925	Wsp_ZB_3_138_02612	Wsp_SW_HL_4_150_01895	Wsp_L_hybrid_00087	Wsp_SW_HL_6_34_02692	Wsp_M_hybrid_03590	Wsp_Bin_72_1_00615	Wwin_sediminis_01617	Walgicola_00081	Wsp_Bin_61_3_01908	Wwin_aurantiaca_01850	Wsp_HaHa_7_67_01683	Wsp_HaHa_3_25_00655	Wsp_R2A112_3_187_03101	Wsp_F_hybrid_03762	TARA_PSE_MAG_00013_02193	Wsp_Bin_112_1_00303	Wsp_Bin_69_1_00758	MAG_UBA3174_02180	Wsp_J_hybrid_01193	Wwin_tangerina_02759	RHA_01297	Wsp_SW_HL_1_16_02723	Wwin_psychrotolerans_01852	Wwin_aurantia_01304	Wsp_Bin_77_1_00474	Wwin_jejuensis_00820	Wsp_I_hybrid_03162	Wundariae_00042	Wwin_eximia_02242	Wsp_Bin_42_1_00262	Wwin_epiphytica_01573	Wwin_thalassocola_02139	J14-2_02084	Wsp_ZB_3_185_02082	PG-2_01622	Wwin_arenosi_01169	MAG_Tara_SP247_00092	Wwin_pacifica_02626	PC-19_01522	Wsp_G_hybrid_00469	W_sp_ALC-1_01307	Wsp_Bin_91_01635	Wsp_Bin_78_00547
Wsp_ZB_7_38_01924	Wsp_ZB_3_138_02611	Wsp_SW_HL_4_150_01896	Wsp_L_hybrid_00086	Wsp_SW_HL_6_34_02691	Wsp_M_hybrid_03591	Wsp_Bin_72_1_00616	Wwin_sediminis_01616	Walgicola_00082	Wsp_Bin_61_3_01907	Wwin_aurantiaca_01851	Wsp_HaHa_7_67_01682	Wsp_HaHa_3_25_00656	Wsp_R2A112_3_187_03102	Wsp_F_hybrid_03761	TARA_PSE_MAG_00013_02192	Wsp_Bin_112_1_00302	Wsp_Bin_69_1_00757	MAG_UBA3174_02181	Wsp_J_hybrid_01192	Wwin_tangerina_02760	RHA_01298	Wsp_SW_HL_1_16_02722	Wwin_psychrotolerans_01851	Wwin_aurantia_01303	Wsp_Bin_77_1_00473	Wwin_jejuensis_00819	Wsp_I_hybrid_03161	Wundariae_00041	Wwin_eximia_02243	Wsp_Bin_42_1_00263	Wwin_epiphytica_01572	Wwin_thalassocola_02140	J14-2_02083	Wsp_ZB_3_185_02081	PG-2_01621	Wwin_arenosi_01170	MAG_Tara_SP247_00093	Wwin_pacifica_02627	PC-19_01523	Wsp_G_hybrid_00470	W_sp_ALC-1_01308	Wsp_Bin_91_01636	Wsp_Bin_78_00546
Wsp_ZB_7_38_02381	Wsp_ZB_3_138_02098	Wsp_SW_HL_4_150_01899	Wsp_L_hybrid_00054	Wsp_SW_HL_6_34_02679	Wsp_M_hybrid_03621	Wsp_Bin_72_1_00619	Wwin_sediminis_01068	Walgicola_00085	Wsp_Bin_61_3_01904	Wwin_aurantiaca_01854	Wsp_HaHa_7_67_01650	Wsp_HaHa_3_25_01454	Wsp_R2A112_3_187_00103	Wsp_F_hybrid_03215	TARA_PSE_MAG_00013_02189	Wsp_Bin_112_1_00299	Wsp_Bin_69_1_00754	MAG_UBA3174_03171	Wsp_J_hybrid_01160	Wwin_tangerina_02764	RHA_01831	Wsp_SW_HL_1_16_00187	Wwin_psychrotolerans_03734	Wwin_aurantia_01300	Wsp_Bin_77_1_00470	Wwin_jejuensis_00816	Wsp_I_hybrid_03128	Wundariae_02177	Wwin_eximia_02247	Wsp_Bin_42_1_00266	Wwin_epiphytica_01568	Wwin_thalassocola_02708	J14-2_02077	Wsp_ZB_3_185_00464	PG-2_01617	Wwin_arenosi_01620	MAG_Tara_SP247_00097	Wwin_pacifica_03147	PC-19_01527	Wsp_G_hybrid_01014	W_sp_ALC-1_01312	Wsp_Bin_91_01639	Wsp_Bin_78_00543
Wsp_ZB_7_38_02380	Wsp_ZB_3_138_02099	Wsp_SW_HL_4_150_01900	Wsp_L_hybrid_00055	Wsp_SW_HL_6_34_02678	Wsp_M_hybrid_03620	Wsp_Bin_72_1_00620	Wwin_sediminis_01069	Walgicola_00086	Wsp_Bin_61_3_01903	Wwin_aurantiaca_01855	Wsp_HaHa_7_67_01651	Wsp_HaHa_3_25_01455	Wsp_R2A112_3_187_00102	Wsp_F_hybrid_03216	TARA_PSE_MAG_00013_02188	Wsp_Bin_112_1_00298	Wsp_Bin_69_1_00753	MAG_UBA3174_03170	Wsp_J_hybrid_01161	Wwin_tangerina_02765	RHA_01830	Wsp_SW_HL_1_16_00188	Wwin_psychrotolerans_03735	Wwin_aurantia_01299	Wsp_Bin_77_1_00469	Wwin_jejuensis_00815	Wsp_I_hybrid_03129	Wundariae_02176	Wwin_eximia_02248	Wsp_Bin_42_1_00267	Wwin_epiphytica_01567	Wwin_thalassocola_02707	J14-2_02076	Wsp_ZB_3_185_00463	PG-2_01616	Wwin_arenosi_01619	MAG_Tara_SP247_00098	Wwin_pacifica_03146	PC-19_01528	Wsp_G_hybrid_01013	W_sp_ALC-1_01313	Wsp_Bin_91_01640	Wsp_Bin_78_00542
Wsp_ZB_7_38_02378	Wsp_ZB_3_138_02101	Wsp_SW_HL_4_150_01902	Wsp_L_hybrid_00057	Wsp_SW_HL_6_34_02676	Wsp_M_hybrid_03618	Wsp_Bin_72_1_00621	Wwin_sediminis_01071	Walgicola_00088	Wsp_Bin_61_3_01902	Wwin_aurantiaca_01856	Wsp_HaHa_7_67_01653	Wsp_HaHa_3_25_01457	Wsp_R2A112_3_187_00100	Wsp_F_hybrid_03218	TARA_PSE_MAG_00013_02186	Wsp_Bin_112_1_00297	Wsp_Bin_69_1_00752	MAG_UBA3174_03168	Wsp_J_hybrid_01163	Wwin_tangerina_02766	RHA_01828	Wsp_SW_HL_1_16_00190	Wwin_psychrotolerans_03737	Wwin_aurantia_01297	Wsp_Bin_77_1_00468	Wwin_jejuensis_00813	Wsp_I_hybrid_03131	Wundariae_02174	Wwin_eximia_02250	Wsp_Bin_42_1_00268	Wwin_epiphytica_01565	Wwin_thalassocola_02705	J14-2_02074	Wsp_ZB_3_185_00461	PG-2_01615	Wwin_arenosi_01617	MAG_Tara_SP247_00100	Wwin_pacifica_03144	PC-19_01530	Wsp_G_hybrid_01011	W_sp_ALC-1_01314	Wsp_Bin_91_01641	Wsp_Bin_78_00541
Wsp_ZB_7_38_02377	Wsp_ZB_3_138_02102	Wsp_SW_HL_4_150_01903	Wsp_L_hybrid_00058	Wsp_SW_HL_6_34_02675	Wsp_M_hybrid_03617	Wsp_Bin_72_1_00622	Wwin_sediminis_01072	Walgicola_00089	Wsp_Bin_61_3_01901	Wwin_aurantiaca_01857	Wsp_HaHa_7_67_01654	Wsp_HaHa_3_25_01458	Wsp_R2A112_3_187_00099	Wsp_F_hybrid_03219	TARA_PSE_MAG_00013_02185	Wsp_Bin_112_1_00296	Wsp_Bin_69_1_00751	MAG_UBA3174_03167	Wsp_J_hybrid_01164	Wwin_tangerina_02767	RHA_01827	Wsp_SW_HL_1_16_00191	Wwin_psychrotolerans_03739	Wwin_aurantia_01296	Wsp_Bin_77_1_00467	Wwin_jejuensis_00812	Wsp_I_hybrid_03132	Wundariae_02173	Wwin_eximia_02251	Wsp_Bin_42_1_00269	Wwin_epiphytica_01564	Wwin_thalassocola_02704	J14-2_02073	Wsp_ZB_3_185_00460	PG-2_01614	Wwin_arenosi_01616	MAG_Tara_SP247_00101	Wwin_pacifica_03143	PC-19_01531	Wsp_G_hybrid_01010	W_sp_ALC-1_01315	Wsp_Bin_91_01642	Wsp_Bin_78_00540
Wsp_ZB_7_38_02376	Wsp_ZB_3_138_02103	Wsp_SW_HL_4_150_01904	Wsp_L_hybrid_00059	Wsp_SW_HL_6_34_02674	Wsp_M_hybrid_03616	Wsp_Bin_72_1_00623	Wwin_sediminis_01073	Walgicola_00090	Wsp_Bin_61_3_01900	Wwin_aurantiaca_01858	Wsp_HaHa_7_67_01655	Wsp_HaHa_3_25_01459	Wsp_R2A112_3_187_00098	Wsp_F_hybrid_03220	TARA_PSE_MAG_00013_02184	Wsp_Bin_112_1_00295	Wsp_Bin_69_1_00750	MAG_UBA3174_03166	Wsp_J_hybrid_01165	Wwin_tangerina_02768	RHA_01826	Wsp_SW_HL_1_16_00192	Wwin_psychrotolerans_03740	Wwin_aurantia_01295	Wsp_Bin_77_1_00466	Wwin_jejuensis_00811	Wsp_I_hybrid_03133	Wundariae_02172	Wwin_eximia_02252	Wsp_Bin_42_1_00270	Wwin_epiphytica_01563	Wwin_thalassocola_02703	J14-2_02072	Wsp_ZB_3_185_00459	PG-2_01613	Wwin_arenosi_01615	MAG_Tara_SP247_00102	Wwin_pacifica_03142	PC-19_01532	Wsp_G_hybrid_01009	W_sp_ALC-1_01316	Wsp_Bin_91_01643	Wsp_Bin_78_00539
Wsp_ZB_7_38_02375	Wsp_ZB_3_138_02104	Wsp_SW_HL_4_150_01905	Wsp_L_hybrid_00060	Wsp_SW_HL_6_34_02672	Wsp_M_hybrid_03615	Wsp_Bin_72_1_00624	Wwin_sediminis_01074	Walgicola_00091	Wsp_Bin_61_3_01899	Wwin_aurantiaca_01860	Wsp_HaHa_7_67_01656	Wsp_HaHa_3_25_01460	Wsp_R2A112_3_187_00097	Wsp_F_hybrid_03222	TARA_PSE_MAG_00013_02183	Wsp_Bin_112_1_00294	Wsp_Bin_69_1_00749	MAG_UBA3174_03165	Wsp_J_hybrid_01166	Wwin_tangerina_02769	RHA_01825	Wsp_SW_HL_1_16_00193	Wwin_psychrotolerans_03742	Wwin_aurantia_01290	Wsp_Bin_77_1_00465	Wwin_jejuensis_00810	Wsp_I_hybrid_03134	Wundariae_02171	Wwin_eximia_02255	Wsp_Bin_42_1_00271	Wwin_epiphytica_01562	Wwin_thalassocola_02702	J14-2_02067	Wsp_ZB_3_185_00458	PG-2_01612	Wwin_arenosi_01614	MAG_Tara_SP247_00103	Wwin_pacifica_03140	PC-19_01536	Wsp_G_hybrid_01007	W_sp_ALC-1_01317	Wsp_Bin_91_01644	Wsp_Bin_78_00538
Wsp_ZB_7_38_02373	Wsp_ZB_3_138_02106	Wsp_SW_HL_4_150_01907	Wsp_L_hybrid_00066	Wsp_SW_HL_6_34_02670	Wsp_M_hybrid_03613	Wsp_Bin_72_1_00626	Wwin_sediminis_01076	Walgicola_00092	Wsp_Bin_61_3_01897	Wwin_aurantiaca_01862	Wsp_HaHa_7_67_01662	Wsp_HaHa_3_25_01462	Wsp_R2A112_3_187_00095	Wsp_F_hybrid_03224	TARA_PSE_MAG_00013_02182	Wsp_Bin_112_1_00292	Wsp_Bin_69_1_00747	MAG_UBA3174_03163	Wsp_J_hybrid_01172	Wwin_tangerina_02771	RHA_01823	Wsp_SW_HL_1_16_00195	Wwin_psychrotolerans_03744	Wwin_aurantia_01288	Wsp_Bin_77_1_00463	Wwin_jejuensis_00808	Wsp_I_hybrid_03140	Wundariae_02169	Wwin_eximia_02257	Wsp_Bin_42_1_00273	Wwin_epiphytica_01560	Wwin_thalassocola_02700	J14-2_02066	Wsp_ZB_3_185_00456	PG-2_01611	Wwin_arenosi_01612	MAG_Tara_SP247_00104	Wwin_pacifica_03138	PC-19_01538	Wsp_G_hybrid_01005	W_sp_ALC-1_01320	Wsp_Bin_91_01646	Wsp_Bin_78_00536
Wsp_ZB_7_38_02372	Wsp_ZB_3_138_02107	Wsp_SW_HL_4_150_01908	Wsp_L_hybrid_00067	Wsp_SW_HL_6_34_02669	Wsp_M_hybrid_03612	Wsp_Bin_72_1_00627	Wwin_sediminis_01077	Walgicola_00093	Wsp_Bin_61_3_01896	Wwin_aurantiaca_01863	Wsp_HaHa_7_67_01663	Wsp_HaHa_3_25_01463	Wsp_R2A112_3_187_00094	Wsp_F_hybrid_03225	TARA_PSE_MAG_00013_02181	Wsp_Bin_112_1_00291	Wsp_Bin_69_1_00746	MAG_UBA3174_03162	Wsp_J_hybrid_01173	Wwin_tangerina_02772	RHA_01822	Wsp_SW_HL_1_16_00196	Wwin_psychrotolerans_03747,Wwin_psychrotolerans_03746	Wwin_aurantia_01287	Wsp_Bin_77_1_00462	Wwin_jejuensis_00807	Wsp_I_hybrid_03141	Wundariae_02168	Wwin_eximia_02258	Wsp_Bin_42_1_00274	Wwin_epiphytica_01559	Wwin_thalassocola_02699	J14-2_02065	Wsp_ZB_3_185_00455	PG-2_01610	Wwin_arenosi_01611	MAG_Tara_SP247_00105	Wwin_pacifica_03137	PC-19_01539	Wsp_G_hybrid_01004	W_sp_ALC-1_01321	Wsp_Bin_91_01647	Wsp_Bin_78_00535
Wsp_ZB_7_38_02370	Wsp_ZB_3_138_02108	Wsp_SW_HL_4_150_01910	Wsp_L_hybrid_00069	Wsp_SW_HL_6_34_02667	Wsp_M_hybrid_03610	Wsp_Bin_72_1_00830	Wwin_sediminis_01079	Walgicola_00096	Wsp_Bin_61_3_01891	Wwin_aurantiaca_01865	Wsp_HaHa_7_67_01665	Wsp_HaHa_3_25_01465	Wsp_R2A112_3_187_00092	Wsp_F_hybrid_03227	TARA_PSE_MAG_00013_02179	Wsp_Bin_112_1_00286	Wsp_Bin_69_1_00742	MAG_UBA3174_03160	Wsp_J_hybrid_01175	Wwin_tangerina_02776	RHA_01820	Wsp_SW_HL_1_16_00198	Wwin_psychrotolerans_03751	Wwin_aurantia_01285	Wsp_Bin_77_1_00457	Wwin_jejuensis_00802	Wsp_I_hybrid_03143	Wundariae_02166	Wwin_eximia_02260	Wsp_Bin_42_1_00279	Wwin_epiphytica_01558	Wwin_thalassocola_02698	J14-2_02064	Wsp_ZB_3_185_00452	PG-2_01607	Wwin_arenosi_01610	MAG_Tara_SP247_00107	Wwin_pacifica_03136	PC-19_01544	Wsp_G_hybrid_01002	W_sp_ALC-1_01323	Wsp_Bin_91_01651	Wsp_Bin_78_00530
Wsp_ZB_7_38_02368	Wsp_ZB_3_138_02111	Wsp_SW_HL_4_150_01913	Wsp_L_hybrid_00071	Wsp_SW_HL_6_34_02665	Wsp_M_hybrid_03607	Wsp_Bin_72_1_00831	Wwin_sediminis_01082	Walgicola_00098	Wsp_Bin_61_3_01890	Wwin_aurantiaca_01868	Wsp_HaHa_7_67_01667	Wsp_HaHa_3_25_01467	Wsp_R2A112_3_187_00089	Wsp_F_hybrid_03230	TARA_PSE_MAG_00013_02177	Wsp_Bin_112_1_00285	Wsp_Bin_69_1_00741	MAG_UBA3174_03158	Wsp_J_hybrid_01177	Wwin_tangerina_02778	RHA_01817	Wsp_SW_HL_1_16_00201	Wwin_psychrotolerans_03753	Wwin_aurantia_01283	Wsp_Bin_77_1_00456	Wwin_jejuensis_00801	Wsp_I_hybrid_03146	Wundariae_02164	Wwin_eximia_02263	Wsp_Bin_42_1_00280	Wwin_epiphytica_01555	Wwin_thalassocola_02696	J14-2_02062	Wsp_ZB_3_185_00450	PG-2_01605	Wwin_arenosi_01608	MAG_Tara_SP247_00109	Wwin_pacifica_03133	PC-19_01545	Wsp_G_hybrid_00999	W_sp_ALC-1_01326	Wsp_Bin_91_01652	Wsp_Bin_78_00529
Wsp_ZB_7_38_02367	Wsp_ZB_3_138_02112	Wsp_SW_HL_4_150_01914	Wsp_L_hybrid_00072	Wsp_SW_HL_6_34_02664	Wsp_M_hybrid_03606	Wsp_Bin_72_1_00832	Wwin_sediminis_01083	Walgicola_00099	Wsp_Bin_61_3_01889	Wwin_aurantiaca_01869	Wsp_HaHa_7_67_01668	Wsp_HaHa_3_25_01468	Wsp_R2A112_3_187_00088	Wsp_F_hybrid_03231	TARA_PSE_MAG_00013_02176	Wsp_Bin_112_1_00284	Wsp_Bin_69_1_00740	MAG_UBA3174_03157	Wsp_J_hybrid_01178	Wwin_tangerina_02779	RHA_01816	Wsp_SW_HL_1_16_00202	Wwin_psychrotolerans_03754	Wwin_aurantia_01282	Wsp_Bin_77_1_00455	Wwin_jejuensis_00800	Wsp_I_hybrid_03147	Wundariae_02163	Wwin_eximia_02264	Wsp_Bin_42_1_00281	Wwin_epiphytica_01554	Wwin_thalassocola_02695	J14-2_02061	Wsp_ZB_3_185_00449	PG-2_01604	Wwin_arenosi_01607	MAG_Tara_SP247_00110	Wwin_pacifica_03132	PC-19_01546	Wsp_G_hybrid_00998	W_sp_ALC-1_01327	Wsp_Bin_91_01653	Wsp_Bin_78_00528
Wsp_ZB_7_38_02366	Wsp_ZB_3_138_02113	Wsp_SW_HL_4_150_01915	Wsp_L_hybrid_00073	Wsp_SW_HL_6_34_02663	Wsp_M_hybrid_03605	Wsp_Bin_72_1_00833	Wwin_sediminis_01084	Walgicola_00100	Wsp_Bin_61_3_01888	Wwin_aurantiaca_01870	Wsp_HaHa_7_67_01669	Wsp_HaHa_3_25_01469	Wsp_R2A112_3_187_00087	Wsp_F_hybrid_03232	TARA_PSE_MAG_00013_02175	Wsp_Bin_112_1_00283	Wsp_Bin_69_1_00739	MAG_UBA3174_03156	Wsp_J_hybrid_01179	Wwin_tangerina_02780	RHA_01815	Wsp_SW_HL_1_16_00203	Wwin_psychrotolerans_03755	Wwin_aurantia_01281	Wsp_Bin_77_1_00454	Wwin_jejuensis_00799	Wsp_I_hybrid_03148	Wundariae_02162	Wwin_eximia_02265	Wsp_Bin_42_1_00282	Wwin_epiphytica_01553	Wwin_thalassocola_02694	J14-2_02060	Wsp_ZB_3_185_00448	PG-2_01603	Wwin_arenosi_01606	MAG_Tara_SP247_00111	Wwin_pacifica_03131	PC-19_01547	Wsp_G_hybrid_00997	W_sp_ALC-1_01328	Wsp_Bin_91_01654	Wsp_Bin_78_00527
Wsp_ZB_7_38_02365	Wsp_ZB_3_138_02114	Wsp_SW_HL_4_150_01916	Wsp_L_hybrid_00074	Wsp_SW_HL_6_34_02662	Wsp_M_hybrid_03604	Wsp_Bin_72_1_00834	Wwin_sediminis_01085	Walgicola_00101	Wsp_Bin_61_3_01887	Wwin_aurantiaca_01871	Wsp_HaHa_7_67_01670	Wsp_HaHa_3_25_01470	Wsp_R2A112_3_187_00086	Wsp_F_hybrid_03233	TARA_PSE_MAG_00013_02174	Wsp_Bin_112_1_00282	Wsp_Bin_69_1_00738	MAG_UBA3174_03155	Wsp_J_hybrid_01180	Wwin_tangerina_02781	RHA_01814	Wsp_SW_HL_1_16_00204	Wwin_psychrotolerans_03756	Wwin_aurantia_01280	Wsp_Bin_77_1_00453	Wwin_jejuensis_00798	Wsp_I_hybrid_03149	Wundariae_02161	Wwin_eximia_02266	Wsp_Bin_42_1_00283	Wwin_epiphytica_01552	Wwin_thalassocola_02693	J14-2_02059	Wsp_ZB_3_185_00447	PG-2_01602	Wwin_arenosi_01605	MAG_Tara_SP247_00112	Wwin_pacifica_03130	PC-19_01548	Wsp_G_hybrid_00996	W_sp_ALC-1_01329	Wsp_Bin_91_01655	Wsp_Bin_78_00526
Wsp_ZB_7_38_02364	Wsp_ZB_3_138_02115	Wsp_SW_HL_4_150_01917	Wsp_L_hybrid_00075	Wsp_SW_HL_6_34_02661	Wsp_M_hybrid_03603	Wsp_Bin_72_1_00835	Wwin_sediminis_01086	Walgicola_00102	Wsp_Bin_61_3_01886	Wwin_aurantiaca_01873	Wsp_HaHa_7_67_01671	Wsp_HaHa_3_25_01471	Wsp_R2A112_3_187_00085	Wsp_F_hybrid_03234	TARA_PSE_MAG_00013_02173	Wsp_Bin_112_1_00281	Wsp_Bin_69_1_00737	MAG_UBA3174_03154	Wsp_J_hybrid_01181	Wwin_tangerina_02782	RHA_01813	Wsp_SW_HL_1_16_00205	Wwin_psychrotolerans_03757	Wwin_aurantia_01279	Wsp_Bin_77_1_00452	Wwin_jejuensis_00797	Wsp_I_hybrid_03150	Wundariae_02160	Wwin_eximia_02267	Wsp_Bin_42_1_00284	Wwin_epiphytica_01551	Wwin_thalassocola_02692	J14-2_02058	Wsp_ZB_3_185_00446	PG-2_01601	Wwin_arenosi_01604	MAG_Tara_SP247_00113	Wwin_pacifica_03129	PC-19_01549	Wsp_G_hybrid_00995	W_sp_ALC-1_01330	Wsp_Bin_91_01656	Wsp_Bin_78_00525
Wsp_ZB_7_38_02362	Wsp_ZB_3_138_02117	Wsp_SW_HL_4_150_01919	Wsp_L_hybrid_00077	Wsp_SW_HL_6_34_02659	Wsp_M_hybrid_03601	Wsp_Bin_72_1_00837	Wwin_sediminis_01088	Walgicola_00104	Wsp_Bin_61_3_01884	Wwin_aurantiaca_01875	Wsp_HaHa_7_67_01673	Wsp_HaHa_3_25_01473	Wsp_R2A112_3_187_00083	Wsp_F_hybrid_03236	TARA_PSE_MAG_00013_02171	Wsp_Bin_112_1_00279	Wsp_Bin_69_1_00735	MAG_UBA3174_03152	Wsp_J_hybrid_01183	Wwin_tangerina_02784	RHA_01811	Wsp_SW_HL_1_16_00207	Wwin_psychrotolerans_03760	Wwin_aurantia_01277	Wsp_Bin_77_1_00450	Wwin_jejuensis_00795	Wsp_I_hybrid_03152	Wundariae_02158	Wwin_eximia_02269	Wsp_Bin_42_1_00286	Wwin_epiphytica_01549	Wwin_thalassocola_02690	J14-2_02056	Wsp_ZB_3_185_00444	PG-2_01599	Wwin_arenosi_01602	MAG_Tara_SP247_00115	Wwin_pacifica_03127	PC-19_01551	Wsp_G_hybrid_00993	W_sp_ALC-1_01332	Wsp_Bin_91_01658	Wsp_Bin_78_00523
Wsp_ZB_7_38_02359	Wsp_ZB_3_138_02120	Wsp_SW_HL_4_150_01922	Wsp_L_hybrid_00080	Wsp_SW_HL_6_34_02656	Wsp_M_hybrid_03598	Wsp_Bin_72_1_00840	Wwin_sediminis_01091	Walgicola_00107	Wsp_Bin_61_3_00748	Wwin_aurantiaca_01878	Wsp_HaHa_7_67_01676	Wsp_HaHa_3_25_01474	Wsp_R2A112_3_187_00080	Wsp_F_hybrid_03239	TARA_PSE_MAG_00013_02165	Wsp_Bin_112_1_00276	Wsp_Bin_69_1_00732	MAG_UBA3174_03149	Wsp_J_hybrid_01186	Wwin_tangerina_02790	RHA_01808	Wsp_SW_HL_1_16_00210	Wwin_psychrotolerans_03763	Wwin_aurantia_01274	Wsp_Bin_77_1_00249	Wwin_jejuensis_00792	Wsp_I_hybrid_03155	Wundariae_02157	Wwin_eximia_02272	Wsp_Bin_42_1_01604	Wwin_epiphytica_01546	Wwin_thalassocola_02687	J14-2_02050	Wsp_ZB_3_185_00443	PG-2_01596	Wwin_arenosi_01599	MAG_Tara_SP247_00118	Wwin_pacifica_03124	PC-19_01554	Wsp_G_hybrid_00990	W_sp_ALC-1_01335	Wsp_Bin_91_01661	Wsp_Bin_78_00520
Wsp_ZB_7_38_02339	Wsp_ZB_3_138_02139	Wsp_SW_HL_4_150_01943	Wsp_L_hybrid_00040	Wsp_SW_HL_6_34_00062	Wsp_M_hybrid_03636	Wsp_Bin_72_1_00848	Wwin_sediminis_01113	Walgicola_00120	Wsp_Bin_61_3_00756	Wwin_aurantiaca_01891	Wsp_HaHa_7_67_01636	Wsp_HaHa_3_25_01493	Wsp_R2A112_3_187_00061	Wsp_F_hybrid_03262	TARA_PSE_MAG_00013_02150	Wsp_Bin_112_1_00268	Wsp_Bin_69_1_02091	MAG_UBA3174_00350	Wsp_J_hybrid_01146	Wwin_tangerina_02732	RHA_01788	Wsp_SW_HL_1_16_00226	Wwin_psychrotolerans_03786	Wwin_aurantia_01260	Wsp_Bin_77_1_00241	Wwin_jejuensis_00777	Wsp_I_hybrid_03114	Wundariae_03438	Wwin_eximia_02292	Wsp_Bin_42_1_01612	Wwin_epiphytica_01530	Wwin_thalassocola_02667	J14-2_02033	Wsp_ZB_3_185_00425	PG-2_01569	Wwin_arenosi_01581	MAG_Tara_SP247_00133	Wwin_pacifica_03103	PC-19_01572	Wsp_G_hybrid_00967	W_sp_ALC-1_01232	Wsp_Bin_91_01669	Wsp_Bin_78_00512
Wsp_ZB_7_38_02336	Wsp_ZB_3_138_02141	Wsp_SW_HL_4_150_01945	Wsp_L_hybrid_00038	Wsp_SW_HL_6_34_00060	Wsp_M_hybrid_03638	Wsp_Bin_72_1_00849	Wwin_sediminis_01115	Walgicola_00122	Wsp_Bin_61_3_00757	Wwin_aurantiaca_01893	Wsp_HaHa_7_67_01634	Wsp_HaHa_3_25_01495	Wsp_R2A112_3_187_00059	Wsp_F_hybrid_03265	TARA_PSE_MAG_00013_02148	Wsp_Bin_112_1_00267	Wsp_Bin_69_1_02092	MAG_UBA3174_00348	Wsp_J_hybrid_01144	Wwin_tangerina_02730	RHA_01784	Wsp_SW_HL_1_16_00228	Wwin_psychrotolerans_03789	Wwin_aurantia_01258	Wsp_Bin_77_1_00240	Wwin_jejuensis_00775	Wsp_I_hybrid_03112	Wundariae_03436	Wwin_eximia_02294	Wsp_Bin_42_1_01613	Wwin_epiphytica_01525	Wwin_thalassocola_02664	J14-2_02031	Wsp_ZB_3_185_00422	PG-2_01567	Wwin_arenosi_01579	MAG_Tara_SP247_00135	Wwin_pacifica_03101	PC-19_01574	Wsp_G_hybrid_00964	W_sp_ALC-1_01231	Wsp_Bin_91_01670	Wsp_Bin_78_00511
Wsp_ZB_7_38_02335	Wsp_ZB_3_138_02142	Wsp_SW_HL_4_150_01946	Wsp_L_hybrid_00037	Wsp_SW_HL_6_34_00059	Wsp_M_hybrid_03639	Wsp_Bin_72_1_00850	Wwin_sediminis_01116	Walgicola_00123	Wsp_Bin_61_3_00758	Wwin_aurantiaca_01894	Wsp_HaHa_7_67_01633	Wsp_HaHa_3_25_01496	Wsp_R2A112_3_187_00058	Wsp_F_hybrid_03266	TARA_PSE_MAG_00013_02147	Wsp_Bin_112_1_00266	Wsp_Bin_69_1_02093	MAG_UBA3174_00347	Wsp_J_hybrid_01143	Wwin_tangerina_02729	RHA_01783	Wsp_SW_HL_1_16_00229	Wwin_psychrotolerans_03790	Wwin_aurantia_01257	Wsp_Bin_77_1_00239	Wwin_jejuensis_00774	Wsp_I_hybrid_03111	Wundariae_03435	Wwin_eximia_02295	Wsp_Bin_42_1_01614	Wwin_epiphytica_01524	Wwin_thalassocola_02663	J14-2_02030	Wsp_ZB_3_185_00421	PG-2_01566	Wwin_arenosi_01578	MAG_Tara_SP247_00136	Wwin_pacifica_03100	PC-19_01575	Wsp_G_hybrid_00963	W_sp_ALC-1_01230	Wsp_Bin_91_01671	Wsp_Bin_78_00510
Wsp_ZB_7_38_02334	Wsp_ZB_3_138_02143	Wsp_SW_HL_4_150_01947	Wsp_L_hybrid_00036	Wsp_SW_HL_6_34_00058	Wsp_M_hybrid_03640	Wsp_Bin_72_1_00851	Wwin_sediminis_01117	Walgicola_00124	Wsp_Bin_61_3_00759	Wwin_aurantiaca_01895	Wsp_HaHa_7_67_01632	Wsp_HaHa_3_25_01497	Wsp_R2A112_3_187_00057	Wsp_F_hybrid_03267	TARA_PSE_MAG_00013_02146	Wsp_Bin_112_1_00265	Wsp_Bin_69_1_02094	MAG_UBA3174_00346	Wsp_J_hybrid_01142	Wwin_tangerina_02728	RHA_01782	Wsp_SW_HL_1_16_00230	Wwin_psychrotolerans_03791	Wwin_aurantia_01256	Wsp_Bin_77_1_00238	Wwin_jejuensis_00773	Wsp_I_hybrid_03110	Wundariae_03434	Wwin_eximia_02296	Wsp_Bin_42_1_01615	Wwin_epiphytica_01523	Wwin_thalassocola_02662	J14-2_02029	Wsp_ZB_3_185_00420	PG-2_01565	Wwin_arenosi_01577	MAG_Tara_SP247_00137	Wwin_pacifica_03099	PC-19_01576	Wsp_G_hybrid_00962	W_sp_ALC-1_01229	Wsp_Bin_91_01672	Wsp_Bin_78_00509
Wsp_ZB_7_38_02333	Wsp_ZB_3_138_02144	Wsp_SW_HL_4_150_01948	Wsp_L_hybrid_00035	Wsp_SW_HL_6_34_00057	Wsp_M_hybrid_03641	Wsp_Bin_72_1_00852	Wwin_sediminis_01118	Walgicola_00126	Wsp_Bin_61_3_00760	Wwin_aurantiaca_01896	Wsp_HaHa_7_67_01631	Wsp_HaHa_3_25_01498	Wsp_R2A112_3_187_00056	Wsp_F_hybrid_03268	TARA_PSE_MAG_00013_02145	Wsp_Bin_112_1_00264	Wsp_Bin_69_1_02095	MAG_UBA3174_00345	Wsp_J_hybrid_01141	Wwin_tangerina_02727	RHA_01781	Wsp_SW_HL_1_16_00231	Wwin_psychrotolerans_03792	Wwin_aurantia_01255	Wsp_Bin_77_1_00237	Wwin_jejuensis_00772	Wsp_I_hybrid_03109	Wundariae_03433	Wwin_eximia_02297	Wsp_Bin_42_1_01616	Wwin_epiphytica_01522	Wwin_thalassocola_02661	J14-2_02028	Wsp_ZB_3_185_00419	PG-2_01564	Wwin_arenosi_01576	MAG_Tara_SP247_00138	Wwin_pacifica_03098	PC-19_01577	Wsp_G_hybrid_00961	W_sp_ALC-1_01228	Wsp_Bin_91_01673	Wsp_Bin_78_00508
Wsp_ZB_7_38_02332	Wsp_ZB_3_138_02145	Wsp_SW_HL_4_150_01949	Wsp_L_hybrid_00034	Wsp_SW_HL_6_34_00056	Wsp_M_hybrid_03642	Wsp_Bin_72_1_00853	Wwin_sediminis_01119	Walgicola_00127	Wsp_Bin_61_3_00761	Wwin_aurantiaca_01897	Wsp_HaHa_7_67_01630	Wsp_HaHa_3_25_01499	Wsp_R2A112_3_187_00055	Wsp_F_hybrid_03269	TARA_PSE_MAG_00013_02144	Wsp_Bin_112_1_00263	Wsp_Bin_69_1_02096	MAG_UBA3174_00344	Wsp_J_hybrid_01140	Wwin_tangerina_02726	RHA_01780	Wsp_SW_HL_1_16_00232	Wwin_psychrotolerans_03793	Wwin_aurantia_01254	Wsp_Bin_77_1_00236	Wwin_jejuensis_00771	Wsp_I_hybrid_03108	Wundariae_03432	Wwin_eximia_02298	Wsp_Bin_42_1_01617	Wwin_epiphytica_01521	Wwin_thalassocola_02659	J14-2_02027	Wsp_ZB_3_185_00418	PG-2_01563	Wwin_arenosi_01575	MAG_Tara_SP247_00139	Wwin_pacifica_03097	PC-19_01578	Wsp_G_hybrid_00960	W_sp_ALC-1_01227	Wsp_Bin_91_01674	Wsp_Bin_78_00507
Wsp_ZB_7_38_02331	Wsp_ZB_3_138_02146	Wsp_SW_HL_4_150_01950	Wsp_L_hybrid_00033	Wsp_SW_HL_6_34_00055	Wsp_M_hybrid_03643	Wsp_Bin_72_1_00854	Wwin_sediminis_01120	Walgicola_00128	Wsp_Bin_61_3_00762	Wwin_aurantiaca_01898	Wsp_HaHa_7_67_01629	Wsp_HaHa_3_25_01500	Wsp_R2A112_3_187_00054	Wsp_F_hybrid_03270	TARA_PSE_MAG_00013_02143	Wsp_Bin_112_1_00262	Wsp_Bin_69_1_02097	MAG_UBA3174_00343	Wsp_J_hybrid_01139	Wwin_tangerina_02725	RHA_01779	Wsp_SW_HL_1_16_00233	Wwin_psychrotolerans_03794	Wwin_aurantia_01253	Wsp_Bin_77_1_00235	Wwin_jejuensis_00770	Wsp_I_hybrid_03107	Wundariae_03431	Wwin_eximia_02299	Wsp_Bin_42_1_01618	Wwin_epiphytica_01520	Wwin_thalassocola_02658	J14-2_02026	Wsp_ZB_3_185_00417	PG-2_01562	Wwin_arenosi_01574	MAG_Tara_SP247_00140	Wwin_pacifica_03096	PC-19_01579	Wsp_G_hybrid_00959	W_sp_ALC-1_01226	Wsp_Bin_91_01675	Wsp_Bin_78_00506
Wsp_ZB_7_38_02330	Wsp_ZB_3_138_02147	Wsp_SW_HL_4_150_01951	Wsp_L_hybrid_00032	Wsp_SW_HL_6_34_00054	Wsp_M_hybrid_03644	Wsp_Bin_72_1_00855	Wwin_sediminis_01121	Walgicola_00129	Wsp_Bin_61_3_00763	Wwin_aurantiaca_01899	Wsp_HaHa_7_67_01628	Wsp_HaHa_3_25_01501	Wsp_R2A112_3_187_00053	Wsp_F_hybrid_03271	TARA_PSE_MAG_00013_02142	Wsp_Bin_112_1_00261	Wsp_Bin_69_1_02099	MAG_UBA3174_00342	Wsp_J_hybrid_01138	Wwin_tangerina_02724	RHA_01778	Wsp_SW_HL_1_16_00234	Wwin_psychrotolerans_03795	Wwin_aurantia_01252	Wsp_Bin_77_1_00234	Wwin_jejuensis_00769	Wsp_I_hybrid_03106	Wundariae_03430	Wwin_eximia_02300	Wsp_Bin_42_1_01619	Wwin_epiphytica_01519	Wwin_thalassocola_02657	J14-2_02025	Wsp_ZB_3_185_00416	PG-2_01561	Wwin_arenosi_01573	MAG_Tara_SP247_00141	Wwin_pacifica_03095	PC-19_01580	Wsp_G_hybrid_00958	W_sp_ALC-1_01225	Wsp_Bin_91_01676	Wsp_Bin_78_00505
Wsp_ZB_7_38_02327	Wsp_ZB_3_138_02150	Wsp_SW_HL_4_150_01953	Wsp_L_hybrid_00029	Wsp_SW_HL_6_34_00053	Wsp_M_hybrid_03647	Wsp_Bin_72_1_00858	Wwin_sediminis_01124	Walgicola_00130	Wsp_Bin_61_3_00766	Wwin_aurantiaca_01901	Wsp_HaHa_7_67_01625	Wsp_HaHa_3_25_01504	Wsp_R2A112_3_187_00050	Wsp_F_hybrid_03274	TARA_PSE_MAG_00013_02141	Wsp_Bin_112_1_00258	Wsp_Bin_69_1_02102	MAG_UBA3174_00340	Wsp_J_hybrid_01135	Wwin_tangerina_02722	RHA_01775	Wsp_SW_HL_1_16_00237	Wwin_psychrotolerans_03799	Wwin_aurantia_01249	Wsp_Bin_77_1_00231	Wwin_jejuensis_00766	Wsp_I_hybrid_03103	Wundariae_03427	Wwin_eximia_02302	Wsp_Bin_42_1_01622	Wwin_epiphytica_01512	Wwin_thalassocola_02654	J14-2_02024	Wsp_ZB_3_185_00413	PG-2_01558	Wwin_arenosi_01570	MAG_Tara_SP247_00142	Wwin_pacifica_03092	PC-19_01583	Wsp_G_hybrid_00955	W_sp_ALC-1_01154	Wsp_Bin_91_01679	Wsp_Bin_78_00502
Wsp_ZB_7_38_02325	Wsp_ZB_3_138_02153	Wsp_SW_HL_4_150_01957	Wsp_L_hybrid_00026	Wsp_SW_HL_6_34_00051	Wsp_M_hybrid_03650	Wsp_Bin_72_1_00861	Wwin_sediminis_01125	Walgicola_00133	Wsp_Bin_61_3_00769	Wwin_aurantiaca_01903	Wsp_HaHa_7_67_01622	Wsp_HaHa_3_25_01506	Wsp_R2A112_3_187_00047	Wsp_F_hybrid_03276	TARA_PSE_MAG_00013_02137	Wsp_Bin_112_1_00255	Wsp_Bin_69_1_02105	MAG_UBA3174_00337	Wsp_J_hybrid_01132	Wwin_tangerina_02719	RHA_01774	Wsp_SW_HL_1_16_00240	Wwin_psychrotolerans_03802	Wwin_aurantia_01246	Wsp_Bin_77_1_00228	Wwin_jejuensis_00763	Wsp_I_hybrid_03100	Wundariae_03425	Wwin_eximia_02305	Wsp_Bin_42_1_01625	Wwin_epiphytica_01510	Wwin_thalassocola_02651	J14-2_02021	Wsp_ZB_3_185_00411	PG-2_01555	Wwin_arenosi_01568	MAG_Tara_SP247_00145	Wwin_pacifica_03089	PC-19_01587	Wsp_G_hybrid_00953	W_sp_ALC-1_01157	Wsp_Bin_91_01682	Wsp_Bin_78_00499
Wsp_ZB_7_38_02324	Wsp_ZB_3_138_02154	Wsp_SW_HL_4_150_01958	Wsp_L_hybrid_00025	Wsp_SW_HL_6_34_00050	Wsp_M_hybrid_03651	Wsp_Bin_72_1_00862	Wwin_sediminis_01126	Walgicola_00134	Wsp_Bin_61_3_00770	Wwin_aurantiaca_01904	Wsp_HaHa_7_67_01621	Wsp_HaHa_3_25_01507	Wsp_R2A112_3_187_00046	Wsp_F_hybrid_03277	TARA_PSE_MAG_00013_02136	Wsp_Bin_112_1_00254	Wsp_Bin_69_1_02106	MAG_UBA3174_00336	Wsp_J_hybrid_01131	Wwin_tangerina_02718	RHA_01773	Wsp_SW_HL_1_16_00241	Wwin_psychrotolerans_03803	Wwin_aurantia_01245	Wsp_Bin_77_1_00227	Wwin_jejuensis_00762	Wsp_I_hybrid_03099	Wundariae_03424	Wwin_eximia_02306	Wsp_Bin_42_1_01626	Wwin_epiphytica_01509	Wwin_thalassocola_02650	J14-2_02020	Wsp_ZB_3_185_00410	PG-2_01554	Wwin_arenosi_01567	MAG_Tara_SP247_00146	Wwin_pacifica_03088	PC-19_01588	Wsp_G_hybrid_00952	W_sp_ALC-1_01158	Wsp_Bin_91_01683	Wsp_Bin_78_00498
Wsp_ZB_7_38_02323	Wsp_ZB_3_138_02155	Wsp_SW_HL_4_150_01959	Wsp_L_hybrid_00024	Wsp_SW_HL_6_34_00049	Wsp_M_hybrid_03652	Wsp_Bin_72_1_00863	Wwin_sediminis_01127	Walgicola_00135	Wsp_Bin_61_3_00771	Wwin_aurantiaca_01905	Wsp_HaHa_7_67_01620	Wsp_HaHa_3_25_01508	Wsp_R2A112_3_187_00045	Wsp_F_hybrid_03278	TARA_PSE_MAG_00013_02135	Wsp_Bin_112_1_00253	Wsp_Bin_69_1_02107	MAG_UBA3174_00335	Wsp_J_hybrid_01130	Wwin_tangerina_02717	RHA_01772	Wsp_SW_HL_1_16_00242	Wwin_psychrotolerans_03804	Wwin_aurantia_01244	Wsp_Bin_77_1_00226	Wwin_jejuensis_00761	Wsp_I_hybrid_03098	Wundariae_03423	Wwin_eximia_02307	Wsp_Bin_42_1_01627	Wwin_epiphytica_01508	Wwin_thalassocola_02649	J14-2_02019	Wsp_ZB_3_185_00409	PG-2_01553	Wwin_arenosi_01566	MAG_Tara_SP247_00147	Wwin_pacifica_03087	PC-19_01589	Wsp_G_hybrid_00951	W_sp_ALC-1_01159	Wsp_Bin_91_01684	Wsp_Bin_78_00497
Wsp_ZB_7_38_02322	Wsp_ZB_3_138_02156	Wsp_SW_HL_4_150_01960	Wsp_L_hybrid_00023	Wsp_SW_HL_6_34_00047	Wsp_M_hybrid_03653	Wsp_Bin_72_1_00864	Wwin_sediminis_01128	Walgicola_00136	Wsp_Bin_61_3_00772	Wwin_aurantiaca_01906	Wsp_HaHa_7_67_01619	Wsp_HaHa_3_25_01509	Wsp_R2A112_3_187_00044	Wsp_F_hybrid_03279	TARA_PSE_MAG_00013_02134	Wsp_Bin_112_1_00252	Wsp_Bin_69_1_02108	MAG_UBA3174_00334	Wsp_J_hybrid_01129	Wwin_tangerina_02716	RHA_01771	Wsp_SW_HL_1_16_00243	Wwin_psychrotolerans_03805	Wwin_aurantia_01243	Wsp_Bin_77_1_00225	Wwin_jejuensis_00760	Wsp_I_hybrid_03097	Wundariae_03422	Wwin_eximia_02308	Wsp_Bin_42_1_01628	Wwin_epiphytica_01507	Wwin_thalassocola_02648	J14-2_02018	Wsp_ZB_3_185_00408	PG-2_01552	Wwin_arenosi_01565	MAG_Tara_SP247_00148	Wwin_pacifica_03086	PC-19_01590	Wsp_G_hybrid_00950	W_sp_ALC-1_01160	Wsp_Bin_91_01685	Wsp_Bin_78_00496
Wsp_ZB_7_38_02321	Wsp_ZB_3_138_02157	Wsp_SW_HL_4_150_01961	Wsp_L_hybrid_00021	Wsp_SW_HL_6_34_00046	Wsp_M_hybrid_03654	Wsp_Bin_72_1_00866	Wwin_sediminis_01129	Walgicola_00137	Wsp_Bin_61_3_00774	Wwin_aurantiaca_01908	Wsp_HaHa_7_67_01617	Wsp_HaHa_3_25_01510	Wsp_R2A112_3_187_00043	Wsp_F_hybrid_03280	TARA_PSE_MAG_00013_02133	Wsp_Bin_112_1_00250	Wsp_Bin_69_1_02110	MAG_UBA3174_00332	Wsp_J_hybrid_01127	Wwin_tangerina_02714	RHA_01770	Wsp_SW_HL_1_16_00244	Wwin_psychrotolerans_03806	Wwin_aurantia_01242	Wsp_Bin_77_1_00223	Wwin_jejuensis_00759	Wsp_I_hybrid_03095	Wundariae_03421	Wwin_eximia_02309	Wsp_Bin_42_1_01630	Wwin_epiphytica_01505	Wwin_thalassocola_02646	J14-2_02016	Wsp_ZB_3_185_00407	PG-2_01551	Wwin_arenosi_01564	MAG_Tara_SP247_00149	Wwin_pacifica_03085	PC-19_01591	Wsp_G_hybrid_00949	W_sp_ALC-1_01161	Wsp_Bin_91_01687	Wsp_Bin_78_00494
Wsp_ZB_7_38_02318	Wsp_ZB_3_138_02160	Wsp_SW_HL_4_150_01962	Wsp_L_hybrid_00019	Wsp_SW_HL_6_34_00043	Wsp_M_hybrid_03657	Wsp_Bin_72_1_00867	Wwin_sediminis_01131	Walgicola_00138	Wsp_Bin_61_3_00775	Wwin_aurantiaca_01911	Wsp_HaHa_7_67_01615	Wsp_HaHa_3_25_01513	Wsp_R2A112_3_187_00040	Wsp_F_hybrid_03283	TARA_PSE_MAG_00013_02132	Wsp_Bin_112_1_00249	Wsp_Bin_69_1_02111	MAG_UBA3174_00330	Wsp_J_hybrid_01125	Wwin_tangerina_02710	RHA_01769	Wsp_SW_HL_1_16_00245	Wwin_psychrotolerans_03809	Wwin_aurantia_01241	Wsp_Bin_77_1_00222	Wwin_jejuensis_00751	Wsp_I_hybrid_03093	Wundariae_03418	Wwin_eximia_02310	Wsp_Bin_42_1_01631	Wwin_epiphytica_01502	Wwin_thalassocola_02641	J14-2_02015	Wsp_ZB_3_185_00404	PG-2_01547	Wwin_arenosi_01561	MAG_Tara_SP247_00150	Wwin_pacifica_03082	PC-19_01596	Wsp_G_hybrid_00946	W_sp_ALC-1_01171	Wsp_Bin_91_01688	Wsp_Bin_78_00493
Wsp_ZB_7_38_02302	Wsp_ZB_3_138_02183	Wsp_SW_HL_4_150_02697	Wsp_L_hybrid_03959	Wsp_SW_HL_6_34_00025	Wsp_M_hybrid_03694	Wsp_Bin_72_1_00875	Wwin_sediminis_01158	Walgicola_00166	Wsp_Bin_61_3_00783	Wwin_aurantiaca_01951	Wsp_HaHa_7_67_01576	Wsp_HaHa_3_25_00674	Wsp_R2A112_3_187_00016	Wsp_F_hybrid_03341	TARA_PSE_MAG_00013_02072	Wsp_Bin_112_1_00241	Wsp_Bin_69_1_02119	MAG_UBA3174_00309	Wsp_J_hybrid_01070	Wwin_tangerina_02365	RHA_01747	Wsp_SW_HL_1_16_02327	Wwin_psychrotolerans_03829	Wwin_aurantia_01233	Wsp_Bin_77_1_00214	Wwin_jejuensis_00736	Wsp_I_hybrid_03054	Wundariae_00023	Wwin_eximia_02329	Wsp_Bin_42_1_01639	Wwin_epiphytica_01471	Wwin_thalassocola_02599	J14-2_01995	Wsp_ZB_3_185_02056	PG-2_01489	Wwin_arenosi_01546	MAG_Tara_SP247_00284	Wwin_pacifica_03058	PC-19_01607	Wsp_G_hybrid_00905	W_sp_ALC-1_01151	Wsp_Bin_91_01696	Wsp_Bin_78_00485
Wsp_ZB_7_38_02301	Wsp_ZB_3_138_02184	Wsp_SW_HL_4_150_02696	Wsp_L_hybrid_03958	Wsp_SW_HL_6_34_00024	Wsp_M_hybrid_03695	Wsp_Bin_72_1_00876	Wwin_sediminis_01159	Walgicola_00167	Wsp_Bin_61_3_00784	Wwin_aurantiaca_01952	Wsp_HaHa_7_67_01575	Wsp_HaHa_3_25_00673	Wsp_R2A112_3_187_00015	Wsp_F_hybrid_03342	TARA_PSE_MAG_00013_02071	Wsp_Bin_112_1_00240	Wsp_Bin_69_1_02120	MAG_UBA3174_00308	Wsp_J_hybrid_01069	Wwin_tangerina_02366	RHA_01746	Wsp_SW_HL_1_16_02326	Wwin_psychrotolerans_03830	Wwin_aurantia_01232	Wsp_Bin_77_1_00213	Wwin_jejuensis_00735	Wsp_I_hybrid_03053	Wundariae_00024	Wwin_eximia_02331	Wsp_Bin_42_1_01640	Wwin_epiphytica_01470	Wwin_thalassocola_02598	J14-2_01994	Wsp_ZB_3_185_02057	PG-2_01487	Wwin_arenosi_01545	MAG_Tara_SP247_00285	Wwin_pacifica_03057	PC-19_01609	Wsp_G_hybrid_00904	W_sp_ALC-1_01150	Wsp_Bin_91_01697	Wsp_Bin_78_00484
Wsp_ZB_7_38_02299	Wsp_ZB_3_138_02186	Wsp_SW_HL_4_150_02694	Wsp_L_hybrid_03956	Wsp_SW_HL_6_34_00022	Wsp_M_hybrid_03697	Wsp_Bin_72_1_00878	Wwin_sediminis_01161	Walgicola_00169	Wsp_Bin_61_3_00786	Wwin_aurantiaca_01954	Wsp_HaHa_7_67_01573	Wsp_HaHa_3_25_00671	Wsp_R2A112_3_187_00013	Wsp_F_hybrid_03344	TARA_PSE_MAG_00013_02069	Wsp_Bin_112_1_00238	Wsp_Bin_69_1_02122	MAG_UBA3174_00306	Wsp_J_hybrid_01067	Wwin_tangerina_02368	RHA_01744	Wsp_SW_HL_1_16_02324	Wwin_psychrotolerans_03832	Wwin_aurantia_01230	Wsp_Bin_77_1_00211	Wwin_jejuensis_00733	Wsp_I_hybrid_03051	Wundariae_00026	Wwin_eximia_02333	Wsp_Bin_42_1_01642	Wwin_epiphytica_01468	Wwin_thalassocola_02596	J14-2_01992	Wsp_ZB_3_185_02059	PG-2_01485	Wwin_arenosi_01543	MAG_Tara_SP247_00287	Wwin_pacifica_03055	PC-19_01611	Wsp_G_hybrid_00902	W_sp_ALC-1_01148	Wsp_Bin_91_01699	Wsp_Bin_78_00482
Wsp_ZB_7_38_02297	Wsp_ZB_3_138_02187	Wsp_SW_HL_4_150_02693	Wsp_L_hybrid_03955	Wsp_SW_HL_6_34_00021	Wsp_M_hybrid_03698	Wsp_Bin_72_1_00879	Wwin_sediminis_01162	Walgicola_00171	Wsp_Bin_61_3_00787	Wwin_aurantiaca_01956	Wsp_HaHa_7_67_01572	Wsp_HaHa_3_25_00669	Wsp_R2A112_3_187_03500	Wsp_F_hybrid_03345	TARA_PSE_MAG_00013_02067	Wsp_Bin_112_1_00237	Wsp_Bin_69_1_02123	MAG_UBA3174_00304	Wsp_J_hybrid_01066	Wwin_tangerina_02370	RHA_01743	Wsp_SW_HL_1_16_02323	Wwin_psychrotolerans_03833	Wwin_aurantia_01228	Wsp_Bin_77_1_00210	Wwin_jejuensis_00731	Wsp_I_hybrid_03050	Wundariae_00028	Wwin_eximia_02334	Wsp_Bin_42_1_01643	Wwin_epiphytica_01466	Wwin_thalassocola_02595	J14-2_01990	Wsp_ZB_3_185_02061	PG-2_01483	Wwin_arenosi_01542	MAG_Tara_SP247_00288	Wwin_pacifica_03054	PC-19_01612	Wsp_G_hybrid_00900	W_sp_ALC-1_01146	Wsp_Bin_91_01700	Wsp_Bin_78_00481
Wsp_ZB_7_38_01560	Wsp_ZB_3_138_02195	Wsp_SW_HL_4_150_02690	Wsp_L_hybrid_03926	Wsp_SW_HL_6_34_02219	Wsp_M_hybrid_03710	Wsp_Bin_72_1_00882	Wwin_sediminis_01192	Walgicola_00191	Wsp_Bin_61_3_00659	Wwin_aurantiaca_01966	Wsp_HaHa_7_67_01566	Wsp_HaHa_3_25_00954	Wsp_R2A112_3_187_03492	Wsp_F_hybrid_03354	TARA_PSE_MAG_00013_02040	Wsp_Bin_112_1_00234	Wsp_Bin_69_1_02064	MAG_UBA3174_00301	Wsp_J_hybrid_01037	Wwin_tangerina_02377	RHA_01700	Wsp_SW_HL_1_16_02332	Wwin_psychrotolerans_03842	Wwin_aurantia_01219	Wsp_Bin_77_1_00338	Wwin_jejuensis_00711	Wsp_I_hybrid_03042	Wundariae_01693	Wwin_eximia_02360	Wsp_Bin_42_1_01515	Wwin_epiphytica_01447	Wwin_thalassocola_02561	J14-2_01987	Wsp_ZB_3_185_02032	PG-2_01477	Wwin_arenosi_01535	MAG_Tara_SP247_00293	Wwin_pacifica_03043	PC-19_01615	Wsp_G_hybrid_00869	W_sp_ALC-1_01143	Wsp_Bin_91_02166	Wsp_Bin_78_00478
Wsp_ZB_7_38_01562	Wsp_ZB_3_138_02197	Wsp_SW_HL_4_150_02689	Wsp_L_hybrid_03924	Wsp_SW_HL_6_34_02221	Wsp_M_hybrid_03712	Wsp_Bin_72_1_00883	Wwin_sediminis_01194	Walgicola_00192	Wsp_Bin_61_3_00660	Wwin_aurantiaca_01967	Wsp_HaHa_7_67_01564	Wsp_HaHa_3_25_00952	Wsp_R2A112_3_187_03490	Wsp_F_hybrid_03356	TARA_PSE_MAG_00013_02039	Wsp_Bin_112_1_00233	Wsp_Bin_69_1_02065	MAG_UBA3174_00300	Wsp_J_hybrid_01035	Wwin_tangerina_02378	RHA_01698	Wsp_SW_HL_1_16_02334	Wwin_psychrotolerans_03844	Wwin_aurantia_01218	Wsp_Bin_77_1_00337	Wwin_jejuensis_00710	Wsp_I_hybrid_03040	Wundariae_01691	Wwin_eximia_02358	Wsp_Bin_42_1_01516	Wwin_epiphytica_01446	Wwin_thalassocola_02560	J14-2_01986	Wsp_ZB_3_185_02030	PG-2_01476	Wwin_arenosi_01533	MAG_Tara_SP247_00294	Wwin_pacifica_03041	PC-19_01616	Wsp_G_hybrid_00867	W_sp_ALC-1_01142	Wsp_Bin_91_02167	Wsp_Bin_78_00477
Wsp_ZB_7_38_01563	Wsp_ZB_3_138_02198	Wsp_SW_HL_4_150_02688	Wsp_L_hybrid_03923	Wsp_SW_HL_6_34_02222	Wsp_M_hybrid_03713	Wsp_Bin_72_1_00884	Wwin_sediminis_01195	Walgicola_00193	Wsp_Bin_61_3_00661	Wwin_aurantiaca_01968	Wsp_HaHa_7_67_01563	Wsp_HaHa_3_25_00951	Wsp_R2A112_3_187_03489	Wsp_F_hybrid_03357	TARA_PSE_MAG_00013_02038	Wsp_Bin_112_1_00232	Wsp_Bin_69_1_02066	MAG_UBA3174_00299	Wsp_J_hybrid_01034	Wwin_tangerina_02379	RHA_01697	Wsp_SW_HL_1_16_02335	Wwin_psychrotolerans_03845	Wwin_aurantia_01217	Wsp_Bin_77_1_00336	Wwin_jejuensis_00709	Wsp_I_hybrid_03039	Wundariae_01690	Wwin_eximia_02357	Wsp_Bin_42_1_01517	Wwin_epiphytica_01445	Wwin_thalassocola_02559	J14-2_01985	Wsp_ZB_3_185_02029	PG-2_01475	Wwin_arenosi_01532	MAG_Tara_SP247_00295	Wwin_pacifica_03040	PC-19_01617	Wsp_G_hybrid_00866	W_sp_ALC-1_01141	Wsp_Bin_91_02168	Wsp_Bin_78_00476
Wsp_ZB_7_38_01564	Wsp_ZB_3_138_02199	Wsp_SW_HL_4_150_02687	Wsp_L_hybrid_03922	Wsp_SW_HL_6_34_02223	Wsp_M_hybrid_03714	Wsp_Bin_72_1_00885	Wwin_sediminis_01196	Walgicola_00194	Wsp_Bin_61_3_00662	Wwin_aurantiaca_01969	Wsp_HaHa_7_67_01562	Wsp_HaHa_3_25_00950	Wsp_R2A112_3_187_03488	Wsp_F_hybrid_03358	TARA_PSE_MAG_00013_02037	Wsp_Bin_112_1_00231	Wsp_Bin_69_1_02067	MAG_UBA3174_00298	Wsp_J_hybrid_01033	Wwin_tangerina_02380	RHA_01696	Wsp_SW_HL_1_16_02336	Wwin_psychrotolerans_03846	Wwin_aurantia_01216	Wsp_Bin_77_1_00335	Wwin_jejuensis_00708	Wsp_I_hybrid_03038	Wundariae_01689	Wwin_eximia_02356	Wsp_Bin_42_1_01518	Wwin_epiphytica_01444	Wwin_thalassocola_02558	J14-2_01984	Wsp_ZB_3_185_02028	PG-2_01474	Wwin_arenosi_01531	MAG_Tara_SP247_00296	Wwin_pacifica_03039	PC-19_01618	Wsp_G_hybrid_00865	W_sp_ALC-1_01140	Wsp_Bin_91_02169	Wsp_Bin_78_00475
Wsp_ZB_7_38_01567	Wsp_ZB_3_138_02201	Wsp_SW_HL_4_150_02685	Wsp_L_hybrid_03920	Wsp_SW_HL_6_34_02226	Wsp_M_hybrid_03715	Wsp_Bin_72_1_00887	Wwin_sediminis_01199	Walgicola_00199	Wsp_Bin_61_3_00664	Wwin_aurantiaca_00063	Wsp_HaHa_7_67_01561	Wsp_HaHa_3_25_00947	Wsp_R2A112_3_187_03486	Wsp_F_hybrid_03360	TARA_PSE_MAG_00013_02032	Wsp_Bin_112_1_00229	Wsp_Bin_69_1_02069	MAG_UBA3174_00294	Wsp_J_hybrid_01031	Wwin_tangerina_02383	RHA_01692	Wsp_SW_HL_1_16_02338	Wwin_psychrotolerans_03849	Wwin_aurantia_01213	Wsp_Bin_77_1_00333	Wwin_jejuensis_00706	Wsp_I_hybrid_03036	Wundariae_01686	Wwin_eximia_02354	Wsp_Bin_42_1_01520	Wwin_epiphytica_01441	Wwin_thalassocola_02556	J14-2_01980	Wsp_ZB_3_185_02025	PG-2_01471	Wwin_arenosi_01528	MAG_Tara_SP247_00300	Wwin_pacifica_03037	PC-19_01621	Wsp_G_hybrid_00863	W_sp_ALC-1_01135	Wsp_Bin_91_02171	Wsp_Bin_78_00473
Wsp_ZB_7_38_01576	Wsp_ZB_3_138_02210	Wsp_SW_HL_4_150_02679	Wsp_L_hybrid_03909	Wsp_SW_HL_6_34_02235	Wsp_M_hybrid_03721	Wsp_Bin_72_1_00894	Wwin_sediminis_01206	Walgicola_00204	Wsp_Bin_61_3_00671	Wwin_aurantiaca_01973	Wsp_HaHa_7_67_01553	Wsp_HaHa_3_25_00938	Wsp_R2A112_3_187_03477	Wsp_F_hybrid_03370	TARA_PSE_MAG_00013_02030	Wsp_Bin_112_1_00222	Wsp_Bin_69_1_02076	MAG_UBA3174_01992	Wsp_J_hybrid_01020	Wwin_tangerina_02387	RHA_01685	Wsp_SW_HL_1_16_02344	Wwin_psychrotolerans_03858	Wwin_aurantia_01209	Wsp_Bin_77_1_00326	Wwin_jejuensis_00700	Wsp_I_hybrid_03028	Wundariae_01677	Wwin_eximia_02348	Wsp_Bin_42_1_01527	Wwin_epiphytica_01435	Wwin_thalassocola_02549	J14-2_01974	Wsp_ZB_3_185_02018	PG-2_01462	Wwin_arenosi_01521	MAG_Tara_SP247_00310	Wwin_pacifica_03029	PC-19_01629	Wsp_G_hybrid_00856	W_sp_ALC-1_01126	Wsp_Bin_91_01995	Wsp_Bin_78_00466
Wsp_ZB_7_38_01579	Wsp_ZB_3_138_02211	Wsp_SW_HL_4_150_02678	Wsp_L_hybrid_03907	Wsp_SW_HL_6_34_02237	Wsp_M_hybrid_03728	Wsp_Bin_72_1_00895	Wwin_sediminis_01208	Walgicola_00205	Wsp_Bin_61_3_00672	Wwin_aurantiaca_01974	Wsp_HaHa_7_67_01551	Wsp_HaHa_3_25_00936	Wsp_R2A112_3_187_03475	Wsp_F_hybrid_03372	TARA_PSE_MAG_00013_02029	Wsp_Bin_112_1_00221	Wsp_Bin_69_1_02077	MAG_UBA3174_01993	Wsp_J_hybrid_01018	Wwin_tangerina_02388	RHA_01683	Wsp_SW_HL_1_16_02346	Wwin_psychrotolerans_03860	Wwin_aurantia_01208	Wsp_Bin_77_1_00325	Wwin_jejuensis_00699	Wsp_I_hybrid_03026	Wundariae_01675	Wwin_eximia_02345	Wsp_Bin_42_1_01528	Wwin_epiphytica_01433	Wwin_thalassocola_02547	J14-2_01973	Wsp_ZB_3_185_02017	PG-2_01461	Wwin_arenosi_01520	MAG_Tara_SP247_00311	Wwin_pacifica_03027	PC-19_01630	Wsp_G_hybrid_00854	W_sp_ALC-1_01124	Wsp_Bin_91_01996	Wsp_Bin_78_00465
Wsp_ZB_7_38_00273	Wsp_ZB_3_138_00387	Wsp_SW_HL_4_150_00330	Wsp_L_hybrid_01689	Wsp_SW_HL_6_34_01870	Wsp_M_hybrid_01620	Wsp_Bin_72_1_01660	Wwin_sediminis_00280	Walgicola_01955	Wsp_Bin_61_3_00100	Wwin_aurantiaca_00255	Wsp_HaHa_7_67_04080	Wsp_HaHa_3_25_02260	Wsp_R2A112_3_187_02427	Wsp_F_hybrid_02233	TARA_PSE_MAG_00013_00320	Wsp_Bin_112_1_01472	Wsp_Bin_69_1_00256	MAG_UBA3174_02923	Wsp_J_hybrid_02795	Wwin_tangerina_00731	RHA_00081	Wsp_SW_HL_1_16_00943	Wwin_psychrotolerans_01206	Wwin_aurantia_00157	Wsp_Bin_77_1_01291	Wwin_jejuensis_02079	Wsp_I_hybrid_00713	Wundariae_03007	Wwin_eximia_00235	Wsp_Bin_42_1_01908	Wwin_epiphytica_00493	Wwin_thalassocola_03491	J14-2_00426	Wsp_ZB_3_185_01410	PG-2_03263	Wwin_arenosi_02970	MAG_Tara_SP247_02221	Wwin_pacifica_00857	PC-19_00557	Wsp_G_hybrid_02483	W_sp_ALC-1_03141	Wsp_Bin_91_00561	Wsp_Bin_78_01434
Wsp_ZB_7_38_01393	Wsp_ZB_3_138_01042	Wsp_SW_HL_4_150_02888	Wsp_L_hybrid_00789	Wsp_SW_HL_6_34_03216	Wsp_M_hybrid_00773	Wsp_Bin_72_1_01790	Wwin_sediminis_00581	Walgicola_02700	Wsp_Bin_61_3_01504	Wwin_aurantiaca_02641	Wsp_HaHa_7_67_00287	Wsp_HaHa_3_25_01867	Wsp_R2A112_3_187_01265	Wsp_F_hybrid_01403	TARA_PSE_MAG_00013_02366	Wsp_Bin_112_1_01622	Wsp_Bin_69_1_01822	MAG_UBA3174_00773	Wsp_J_hybrid_01895	Wwin_tangerina_01375	RHA_02332	Wsp_SW_HL_1_16_00454	Wwin_psychrotolerans_02771	Wwin_aurantia_00465	Wsp_Bin_77_1_00920	Wwin_jejuensis_02700	Wsp_I_hybrid_04138	Wundariae_01837	Wwin_eximia_02649	Wsp_Bin_42_1_00758	Wwin_epiphytica_02386	Wwin_thalassocola_00194	J14-2_02523	Wsp_ZB_3_185_03101	PG-2_00461	Wwin_arenosi_01925	MAG_Tara_SP247_02075	Wwin_pacifica_03759	PC-19_01118	Wsp_G_hybrid_01653	W_sp_ALC-1_00208	Wsp_Bin_91_00172	Wsp_Bin_78_01107
Wsp_ZB_7_38_01387	Wsp_ZB_3_138_01035	Wsp_SW_HL_4_150_02902	Wsp_L_hybrid_00799	Wsp_SW_HL_6_34_03223	Wsp_M_hybrid_00785	Wsp_Bin_72_1_01783	Wwin_sediminis_00575	Walgicola_02683	Wsp_Bin_61_3_01497	Wwin_aurantiaca_02645	Wsp_HaHa_7_67_00277	Wsp_HaHa_3_25_01861	Wsp_R2A112_3_187_01258	Wsp_F_hybrid_01411	TARA_PSE_MAG_00013_02375	Wsp_Bin_112_1_01615	Wsp_Bin_69_1_01815	MAG_UBA3174_02731	Wsp_J_hybrid_01905	Wwin_tangerina_01383	RHA_02338	Wsp_SW_HL_1_16_00446	Wwin_psychrotolerans_02778	Wwin_aurantia_00457	Wsp_Bin_77_1_00927	Wwin_jejuensis_02694	Wsp_I_hybrid_04148	Wundariae_01843	Wwin_eximia_02640	Wsp_Bin_42_1_00751	Wwin_epiphytica_02393	Wwin_thalassocola_00203	J14-2_02531	Wsp_ZB_3_185_03095	PG-2_00445	Wwin_arenosi_01938	MAG_Tara_SP247_02060	Wwin_pacifica_03766	PC-19_01109	Wsp_G_hybrid_01661	W_sp_ALC-1_00199	Wsp_Bin_91_00165	Wsp_Bin_78_01100
Wsp_ZB_7_38_01386	Wsp_ZB_3_138_01033	Wsp_SW_HL_4_150_02904	Wsp_L_hybrid_00800	Wsp_SW_HL_6_34_03224	Wsp_M_hybrid_00787	Wsp_Bin_72_1_01782	Wwin_sediminis_00574	Walgicola_02681	Wsp_Bin_61_3_01496	Wwin_aurantiaca_02646	Wsp_HaHa_7_67_00276	Wsp_HaHa_3_25_01860	Wsp_R2A112_3_187_01256	Wsp_F_hybrid_01412	TARA_PSE_MAG_00013_02376	Wsp_Bin_112_1_01614	Wsp_Bin_69_1_02232	MAG_UBA3174_02730	Wsp_J_hybrid_01906	Wwin_tangerina_01384	RHA_02339	Wsp_SW_HL_1_16_00444	Wwin_psychrotolerans_02780	Wwin_aurantia_00456	Wsp_Bin_77_1_00928	Wwin_jejuensis_02692	Wsp_I_hybrid_04149	Wundariae_01844	Wwin_eximia_02639	Wsp_Bin_42_1_00750	Wwin_epiphytica_02394	Wwin_thalassocola_00204	J14-2_02533	Wsp_ZB_3_185_03094	PG-2_00443	Wwin_arenosi_01939	MAG_Tara_SP247_02059	Wwin_pacifica_03767	PC-19_01108	Wsp_G_hybrid_01662	W_sp_ALC-1_00197	Wsp_Bin_91_00164	Wsp_Bin_78_01099
Wsp_ZB_7_38_02827	Wsp_ZB_3_138_03060	Wsp_SW_HL_4_150_01375	Wsp_L_hybrid_00680	Wsp_SW_HL_6_34_00581	Wsp_M_hybrid_00659	Wsp_Bin_72_1_00295	Wwin_sediminis_02068	Walgicola_01105	Wsp_Bin_61_3_01669	Wwin_aurantiaca_01221	Wsp_HaHa_7_67_00394	Wsp_HaHa_3_25_00990	Wsp_R2A112_3_187_00920	Wsp_F_hybrid_00419	TARA_PSE_MAG_00013_02489	Wsp_Bin_112_1_00631	Wsp_Bin_69_1_01560	MAG_UBA3174_00966	Wsp_J_hybrid_01786	Wwin_tangerina_03200	RHA_00856	Wsp_SW_HL_1_16_03190	Wwin_psychrotolerans_02405	Wwin_aurantia_02513	Wsp_Bin_77_1_01990	Wwin_jejuensis_01118	Wsp_I_hybrid_04031	Wundariae_01248	Wwin_eximia_01641	Wsp_Bin_42_1_01427	Wwin_epiphytica_02044	Wwin_thalassocola_01596	J14-2_01156	Wsp_ZB_3_185_02538	PG-2_02108	Wwin_arenosi_00562	MAG_Tara_SP247_02517	Wwin_pacifica_02164	PC-19_02400	Wsp_G_hybrid_03913	W_sp_ALC-1_01751	Wsp_Bin_91_00966	Wsp_Bin_78_00816
Wsp_ZB_7_38_02831	Wsp_ZB_3_138_03064	Wsp_SW_HL_4_150_01371	Wsp_L_hybrid_02951	Wsp_SW_HL_6_34_00585	Wsp_M_hybrid_03024	Wsp_Bin_72_1_00291	Wwin_sediminis_02072	Walgicola_01101	Wsp_Bin_61_3_01673	Wwin_aurantiaca_01226	Wsp_HaHa_7_67_01922	Wsp_HaHa_3_25_00986	Wsp_R2A112_3_187_00916	Wsp_F_hybrid_00423	TARA_PSE_MAG_00013_02485	Wsp_Bin_112_1_00635	Wsp_Bin_69_1_01564	MAG_UBA3174_00961	Wsp_J_hybrid_00062	Wwin_tangerina_03206	RHA_00852	Wsp_SW_HL_1_16_03194	Wwin_psychrotolerans_02409	Wwin_aurantia_02518	Wsp_Bin_77_1_01986	Wwin_jejuensis_01123	Wsp_I_hybrid_02092	Wundariae_01252	Wwin_eximia_01637	Wsp_Bin_42_1_01423	Wwin_epiphytica_02048	Wwin_thalassocola_01592	J14-2_01152	Wsp_ZB_3_185_02542	PG-2_02113	Wwin_arenosi_00558	MAG_Tara_SP247_02521	Wwin_pacifica_02160	PC-19_02405	Wsp_G_hybrid_03909	W_sp_ALC-1_01756	Wsp_Bin_91_00970	Wsp_Bin_78_00820
Wsp_ZB_7_38_02838	Wsp_ZB_3_138_03070	Wsp_SW_HL_4_150_01364	Wsp_L_hybrid_02945	Wsp_SW_HL_6_34_00590	Wsp_M_hybrid_03018	Wsp_Bin_72_1_00287	Wwin_sediminis_02077	Walgicola_01096	Wsp_Bin_61_3_01677	Wwin_aurantiaca_01502	Wsp_HaHa_7_67_01929	Wsp_HaHa_3_25_00979	Wsp_R2A112_3_187_00908	Wsp_F_hybrid_00428	TARA_PSE_MAG_00013_02477	Wsp_Bin_112_1_00639	Wsp_Bin_69_1_01568	MAG_UBA3174_00390	Wsp_J_hybrid_00056	Wwin_tangerina_03211	RHA_00847	Wsp_SW_HL_1_16_03200	Wwin_psychrotolerans_02416	Wwin_aurantia_02524	Wsp_Bin_77_1_01982	Wwin_jejuensis_01128	Wsp_I_hybrid_02085	Wundariae_01259	Wwin_eximia_01632	Wsp_Bin_42_1_01419	Wwin_epiphytica_02054	Wwin_thalassocola_01582	J14-2_01144	Wsp_ZB_3_185_02551	PG-2_02118	Wwin_arenosi_00551	MAG_Tara_SP247_02527	Wwin_pacifica_02152	PC-19_02410	Wsp_G_hybrid_03904	W_sp_ALC-1_01769	Wsp_Bin_91_00974	Wsp_Bin_78_00824
Wsp_ZB_7_38_02174	Wsp_ZB_3_138_03507	Wsp_SW_HL_4_150_01529	Wsp_L_hybrid_03168	Wsp_SW_HL_6_34_02930	Wsp_M_hybrid_00563	Wsp_Bin_72_1_00459	Wwin_sediminis_00867	Walgicola_00771	Wsp_Bin_61_3_02022	Wwin_aurantiaca_01407	Wsp_HaHa_7_67_00833	Wsp_HaHa_3_25_01170	Wsp_R2A112_3_187_00381	Wsp_F_hybrid_02945	TARA_PSE_MAG_00013_02733	Wsp_Bin_112_1_01855	Wsp_Bin_69_1_01010	MAG_UBA3174_02823	Wsp_J_hybrid_00279	Wwin_tangerina_02061	RHA_02039	Wsp_SW_HL_1_16_00393	Wwin_psychrotolerans_00727	Wwin_aurantia_00707	Wsp_Bin_77_1_00588	Wwin_jejuensis_00946	Wsp_I_hybrid_02314	Wundariae_01071	Wwin_eximia_02950	Wsp_Bin_42_1_02062	Wwin_epiphytica_02112	Wwin_thalassocola_02989	J14-2_02242	Wsp_ZB_3_185_00180	PG-2_00786	Wwin_arenosi_00947	MAG_Tara_SP247_01980	Wwin_pacifica_03410	PC-19_01405	Wsp_G_hybrid_01285	W_sp_ALC-1_00541	Wsp_Bin_91_00759	Wsp_Bin_78_01329
Wsp_ZB_7_38_02176	Wsp_ZB_3_138_03505	Wsp_SW_HL_4_150_02106	Wsp_L_hybrid_03165	Wsp_SW_HL_6_34_02932	Wsp_M_hybrid_00566	Wsp_Bin_72_1_00461	Wwin_sediminis_00864	Walgicola_00778	Wsp_Bin_61_3_02024	Wwin_aurantiaca_01405	Wsp_HaHa_7_67_00830	Wsp_HaHa_3_25_01168	Wsp_R2A112_3_187_00378	Wsp_F_hybrid_02942	TARA_PSE_MAG_00013_02740	Wsp_Bin_112_1_01853	Wsp_Bin_69_1_01012	MAG_UBA3174_02820	Wsp_J_hybrid_00276	Wwin_tangerina_02060	RHA_02041	Wsp_SW_HL_1_16_00390	Wwin_psychrotolerans_00724	Wwin_aurantia_00705	Wsp_Bin_77_1_00590	Wwin_jejuensis_00948	Wsp_I_hybrid_02311	Wundariae_01073	Wwin_eximia_02947	Wsp_Bin_42_1_02060	Wwin_epiphytica_02114	Wwin_thalassocola_02992	J14-2_02245	Wsp_ZB_3_185_00182	PG-2_00785	Wwin_arenosi_00945	MAG_Tara_SP247_01987	Wwin_pacifica_03413	PC-19_01402	Wsp_G_hybrid_01288	W_sp_ALC-1_00539	Wsp_Bin_91_00761	Wsp_Bin_78_01327
Wsp_ZB_7_38_02177	Wsp_ZB_3_138_03504	Wsp_SW_HL_4_150_02105	Wsp_L_hybrid_03164	Wsp_SW_HL_6_34_02933	Wsp_M_hybrid_00567	Wsp_Bin_72_1_00462	Wwin_sediminis_00863	Walgicola_00779	Wsp_Bin_61_3_02025	Wwin_aurantiaca_01404	Wsp_HaHa_7_67_00829	Wsp_HaHa_3_25_01167	Wsp_R2A112_3_187_00377	Wsp_F_hybrid_02941	TARA_PSE_MAG_00013_02741	Wsp_Bin_112_1_01852	Wsp_Bin_69_1_01013	MAG_UBA3174_02819	Wsp_J_hybrid_00275	Wwin_tangerina_02059	RHA_02042	Wsp_SW_HL_1_16_00389	Wwin_psychrotolerans_00723	Wwin_aurantia_00704	Wsp_Bin_77_1_00591	Wwin_jejuensis_00949	Wsp_I_hybrid_02310	Wundariae_01074	Wwin_eximia_02946	Wsp_Bin_42_1_02059	Wwin_epiphytica_02115	Wwin_thalassocola_02993	J14-2_02246	Wsp_ZB_3_185_00183	PG-2_00784	Wwin_arenosi_00944	MAG_Tara_SP247_01988	Wwin_pacifica_03414	PC-19_01401	Wsp_G_hybrid_01289	W_sp_ALC-1_00538	Wsp_Bin_91_00762	Wsp_Bin_78_01326
Wsp_ZB_7_38_02202	Wsp_ZB_3_138_03478	Wsp_SW_HL_4_150_02102	Wsp_L_hybrid_03130	Wsp_SW_HL_6_34_02963	Wsp_M_hybrid_03200	Wsp_Bin_72_1_00464	Wwin_sediminis_00835	Walgicola_00780	Wsp_Bin_61_3_02027	Wwin_aurantiaca_01403	Wsp_HaHa_7_67_00794	Wsp_HaHa_3_25_00318	Wsp_R2A112_3_187_00350	Wsp_F_hybrid_02913	TARA_PSE_MAG_00013_02743	Wsp_Bin_112_1_01850	Wsp_Bin_69_1_01015	MAG_UBA3174_01364	Wsp_J_hybrid_00241	Wwin_tangerina_02058	RHA_02070	Wsp_SW_HL_1_16_00366	Wwin_psychrotolerans_00695	Wwin_aurantia_00701	Wsp_Bin_77_1_00593	Wwin_jejuensis_00950	Wsp_I_hybrid_02277	Wundariae_00371	Wwin_eximia_02918	Wsp_Bin_42_1_02057	Wwin_epiphytica_02145	Wwin_thalassocola_03024	J14-2_02247	Wsp_ZB_3_185_02409	PG-2_00778	Wwin_arenosi_00913	MAG_Tara_SP247_01991	Wwin_pacifica_03440	PC-19_01397	Wsp_G_hybrid_01317	W_sp_ALC-1_00533	Wsp_Bin_91_00764	Wsp_Bin_78_01324
Wsp_ZB_7_38_02199	Wsp_ZB_3_138_03481	Wsp_SW_HL_4_150_02100	Wsp_L_hybrid_03134	Wsp_SW_HL_6_34_02960	Wsp_M_hybrid_03202	Wsp_Bin_72_1_00465	Wwin_sediminis_00838	Walgicola_00784	Wsp_Bin_61_3_02028	Wwin_aurantiaca_01399	Wsp_HaHa_7_67_00797	Wsp_HaHa_3_25_00321	Wsp_R2A112_3_187_00353	Wsp_F_hybrid_02916	TARA_PSE_MAG_00013_02745	Wsp_Bin_112_1_01849	Wsp_Bin_69_1_01016	MAG_UBA3174_01363	Wsp_J_hybrid_00245	Wwin_tangerina_02055	RHA_02067	Wsp_SW_HL_1_16_00369	Wwin_psychrotolerans_00699	Wwin_aurantia_00699	Wsp_Bin_77_1_00594	Wwin_jejuensis_00953	Wsp_I_hybrid_02279	Wundariae_00368	Wwin_eximia_02921	Wsp_Bin_42_1_02056	Wwin_epiphytica_02137	Wwin_thalassocola_03021	J14-2_02251	Wsp_ZB_3_185_02406	PG-2_00776	Wwin_arenosi_00915	MAG_Tara_SP247_01994	Wwin_pacifica_03437	PC-19_01395	Wsp_G_hybrid_01314	W_sp_ALC-1_00531	Wsp_Bin_91_00765	Wsp_Bin_78_01323
Wsp_ZB_7_38_02198	Wsp_ZB_3_138_03482	Wsp_SW_HL_4_150_02099	Wsp_L_hybrid_03135	Wsp_SW_HL_6_34_02959	Wsp_M_hybrid_03204	Wsp_Bin_72_1_00466	Wwin_sediminis_00839	Walgicola_00785	Wsp_Bin_61_3_02029	Wwin_aurantiaca_01398	Wsp_HaHa_7_67_00799	Wsp_HaHa_3_25_00322	Wsp_R2A112_3_187_00354	Wsp_F_hybrid_02917	TARA_PSE_MAG_00013_02746	Wsp_Bin_112_1_01848	Wsp_Bin_69_1_01017	MAG_UBA3174_01362	Wsp_J_hybrid_00246	Wwin_tangerina_02054	RHA_02066	Wsp_SW_HL_1_16_00370	Wwin_psychrotolerans_00700	Wwin_aurantia_00698	Wsp_Bin_77_1_00595	Wwin_jejuensis_00954	Wsp_I_hybrid_02281	Wundariae_00367	Wwin_eximia_02922	Wsp_Bin_42_1_02055	Wwin_epiphytica_02136	Wwin_thalassocola_03020	J14-2_02252	Wsp_ZB_3_185_02405	PG-2_00775	Wwin_arenosi_00916	MAG_Tara_SP247_01995	Wwin_pacifica_03436	PC-19_01394	Wsp_G_hybrid_01313	W_sp_ALC-1_00525	Wsp_Bin_91_00766	Wsp_Bin_78_01322
Wsp_ZB_7_38_02197	Wsp_ZB_3_138_03483	Wsp_SW_HL_4_150_02098	Wsp_L_hybrid_03136	Wsp_SW_HL_6_34_02958	Wsp_M_hybrid_03205	Wsp_Bin_72_1_00467	Wwin_sediminis_00840	Walgicola_00786	Wsp_Bin_61_3_02030	Wwin_aurantiaca_01397	Wsp_HaHa_7_67_00800	Wsp_HaHa_3_25_00323	Wsp_R2A112_3_187_00355	Wsp_F_hybrid_02918	TARA_PSE_MAG_00013_02747	Wsp_Bin_112_1_01847	Wsp_Bin_69_1_01018	MAG_UBA3174_01361	Wsp_J_hybrid_00247	Wwin_tangerina_02053	RHA_02065	Wsp_SW_HL_1_16_00371	Wwin_psychrotolerans_00702	Wwin_aurantia_00697	Wsp_Bin_77_1_00596	Wwin_jejuensis_00955	Wsp_I_hybrid_02282	Wundariae_00366	Wwin_eximia_02923	Wsp_Bin_42_1_02054	Wwin_epiphytica_02135	Wwin_thalassocola_03019	J14-2_02253	Wsp_ZB_3_185_02404	PG-2_00774	Wwin_arenosi_00917	MAG_Tara_SP247_01996	Wwin_pacifica_03435	PC-19_01393	Wsp_G_hybrid_01312	W_sp_ALC-1_00524	Wsp_Bin_91_00767	Wsp_Bin_78_01321
Wsp_ZB_7_38_02196	Wsp_ZB_3_138_03484	Wsp_SW_HL_4_150_02097	Wsp_L_hybrid_03137	Wsp_SW_HL_6_34_02957	Wsp_M_hybrid_03206	Wsp_Bin_72_1_00468	Wwin_sediminis_00841	Walgicola_00787	Wsp_Bin_61_3_02031	Wwin_aurantiaca_01396	Wsp_HaHa_7_67_00801	Wsp_HaHa_3_25_00324	Wsp_R2A112_3_187_00356	Wsp_F_hybrid_02919	TARA_PSE_MAG_00013_02748	Wsp_Bin_112_1_01846	Wsp_Bin_69_1_01019	MAG_UBA3174_01360	Wsp_J_hybrid_00248	Wwin_tangerina_02052	RHA_02064	Wsp_SW_HL_1_16_00372	Wwin_psychrotolerans_00703	Wwin_aurantia_00696	Wsp_Bin_77_1_00597	Wwin_jejuensis_00956	Wsp_I_hybrid_02283	Wundariae_00365	Wwin_eximia_02924	Wsp_Bin_42_1_02053	Wwin_epiphytica_02134	Wwin_thalassocola_03018	J14-2_02254	Wsp_ZB_3_185_02403	PG-2_00773	Wwin_arenosi_00918	MAG_Tara_SP247_01997	Wwin_pacifica_03434	PC-19_01392	Wsp_G_hybrid_01311	W_sp_ALC-1_00523	Wsp_Bin_91_00768	Wsp_Bin_78_01320
Wsp_ZB_7_38_02195	Wsp_ZB_3_138_03485	Wsp_SW_HL_4_150_02096	Wsp_L_hybrid_03138	Wsp_SW_HL_6_34_02956	Wsp_M_hybrid_03207	Wsp_Bin_72_1_00469	Wwin_sediminis_00842	Walgicola_00788	Wsp_Bin_61_3_02032	Wwin_aurantiaca_01395	Wsp_HaHa_7_67_00802	Wsp_HaHa_3_25_00325	Wsp_R2A112_3_187_00357	Wsp_F_hybrid_02920	TARA_PSE_MAG_00013_02749	Wsp_Bin_112_1_01845	Wsp_Bin_69_1_01020	MAG_UBA3174_01359	Wsp_J_hybrid_00249	Wwin_tangerina_02051	RHA_02063	Wsp_SW_HL_1_16_00373	Wwin_psychrotolerans_00704	Wwin_aurantia_00695	Wsp_Bin_77_1_00598	Wwin_jejuensis_00957	Wsp_I_hybrid_02284	Wundariae_00364	Wwin_eximia_02925	Wsp_Bin_42_1_02052	Wwin_epiphytica_02133	Wwin_thalassocola_03017	J14-2_02255	Wsp_ZB_3_185_02402	PG-2_00772	Wwin_arenosi_00919	MAG_Tara_SP247_01998	Wwin_pacifica_03433	PC-19_01391	Wsp_G_hybrid_01310	W_sp_ALC-1_00522	Wsp_Bin_91_00775	Wsp_Bin_78_01319
Wsp_ZB_7_38_02194	Wsp_ZB_3_138_03486	Wsp_SW_HL_4_150_02095	Wsp_L_hybrid_03139	Wsp_SW_HL_6_34_02954	Wsp_M_hybrid_03209	Wsp_Bin_72_1_00470	Wwin_sediminis_00843	Walgicola_00789	Wsp_Bin_61_3_02033	Wwin_aurantiaca_01394	Wsp_HaHa_7_67_00803	Wsp_HaHa_3_25_00326	Wsp_R2A112_3_187_00358	Wsp_F_hybrid_02921	TARA_PSE_MAG_00013_02750	Wsp_Bin_112_1_01844	Wsp_Bin_69_1_01021	MAG_UBA3174_01358	Wsp_J_hybrid_00250	Wwin_tangerina_02050	RHA_02062	Wsp_SW_HL_1_16_00374	Wwin_psychrotolerans_00705	Wwin_aurantia_00694	Wsp_Bin_77_1_00599	Wwin_jejuensis_00958	Wsp_I_hybrid_02285	Wundariae_00363	Wwin_eximia_02927	Wsp_Bin_42_1_02051	Wwin_epiphytica_02132	Wwin_thalassocola_03016	J14-2_02256	Wsp_ZB_3_185_02401	PG-2_00771	Wwin_arenosi_00921	MAG_Tara_SP247_01999	Wwin_pacifica_03432	PC-19_01390	Wsp_G_hybrid_01309	W_sp_ALC-1_00521	Wsp_Bin_91_00774	Wsp_Bin_78_01318
Wsp_ZB_7_38_02193	Wsp_ZB_3_138_03487	Wsp_SW_HL_4_150_02094	Wsp_L_hybrid_03140	Wsp_SW_HL_6_34_02953	Wsp_M_hybrid_03210	Wsp_Bin_72_1_00471	Wwin_sediminis_00844	Walgicola_00790	Wsp_Bin_61_3_02034	Wwin_aurantiaca_01393	Wsp_HaHa_7_67_00804	Wsp_HaHa_3_25_00327	Wsp_R2A112_3_187_00359	Wsp_F_hybrid_02922	TARA_PSE_MAG_00013_02751	Wsp_Bin_112_1_01843	Wsp_Bin_69_1_01022	MAG_UBA3174_01357	Wsp_J_hybrid_00251	Wwin_tangerina_02049	RHA_02061	Wsp_SW_HL_1_16_00375	Wwin_psychrotolerans_00706	Wwin_aurantia_00693	Wsp_Bin_77_1_00600	Wwin_jejuensis_00959	Wsp_I_hybrid_02286	Wundariae_00362	Wwin_eximia_02928	Wsp_Bin_42_1_02050	Wwin_epiphytica_02131	Wwin_thalassocola_03015	J14-2_02257	Wsp_ZB_3_185_02400	PG-2_00770	Wwin_arenosi_00922	MAG_Tara_SP247_02000	Wwin_pacifica_03431	PC-19_01389	Wsp_G_hybrid_01308	W_sp_ALC-1_00520	Wsp_Bin_91_00773	Wsp_Bin_78_01317
Wsp_ZB_7_38_02190	Wsp_ZB_3_138_03490	Wsp_SW_HL_4_150_02080	Wsp_L_hybrid_03146	Wsp_SW_HL_6_34_02950	Wsp_M_hybrid_03215	Wsp_Bin_72_1_00472	Wwin_sediminis_00847	Walgicola_00792	Wsp_Bin_61_3_02035	Wwin_aurantiaca_01392	Wsp_HaHa_7_67_00810	Wsp_HaHa_3_25_00330	Wsp_R2A112_3_187_00362	Wsp_F_hybrid_02925	TARA_PSE_MAG_00013_02752	Wsp_Bin_112_1_01842	Wsp_Bin_69_1_01023	MAG_UBA3174_01356	Wsp_J_hybrid_00257	Wwin_tangerina_02043	RHA_02058	Wsp_SW_HL_1_16_00376	Wwin_psychrotolerans_00709	Wwin_aurantia_00692	Wsp_Bin_77_1_00601	Wwin_jejuensis_00134	Wsp_I_hybrid_02292	Wundariae_00359	Wwin_eximia_02931	Wsp_Bin_42_1_02049	Wwin_epiphytica_02130	Wwin_thalassocola_03012	J14-2_02258	Wsp_ZB_3_185_02397	PG-2_00767	Wwin_arenosi_00925	MAG_Tara_SP247_02002	Wwin_pacifica_03428	PC-19_01388	Wsp_G_hybrid_01305	W_sp_ALC-1_00516	Wsp_Bin_91_00772	Wsp_Bin_78_01316
Wsp_ZB_7_38_02189	Wsp_ZB_3_138_03491	Wsp_SW_HL_4_150_02079	Wsp_L_hybrid_03147	Wsp_SW_HL_6_34_02949	Wsp_M_hybrid_03216	Wsp_Bin_72_1_00473	Wwin_sediminis_00848	Walgicola_00793	Wsp_Bin_61_3_02036	Wwin_aurantiaca_01391	Wsp_HaHa_7_67_00811	Wsp_HaHa_3_25_00331	Wsp_R2A112_3_187_00363	Wsp_F_hybrid_02926	TARA_PSE_MAG_00013_02753	Wsp_Bin_112_1_01841	Wsp_Bin_69_1_01007	MAG_UBA3174_01355	Wsp_J_hybrid_00258	Wwin_tangerina_02042	RHA_02057	Wsp_SW_HL_1_16_00377	Wwin_psychrotolerans_00710	Wwin_aurantia_00691	Wsp_Bin_77_1_00602	Wwin_jejuensis_00133	Wsp_I_hybrid_02293	Wundariae_00358	Wwin_eximia_02932	Wsp_Bin_42_1_02048	Wwin_epiphytica_02129	Wwin_thalassocola_03011	J14-2_02259	Wsp_ZB_3_185_02396	PG-2_00766	Wwin_arenosi_00926	MAG_Tara_SP247_02003	Wwin_pacifica_03427	PC-19_01387	Wsp_G_hybrid_01304	W_sp_ALC-1_00515	Wsp_Bin_91_00771	Wsp_Bin_78_01315
Wsp_ZB_7_38_02180	Wsp_ZB_3_138_03501	Wsp_SW_HL_4_150_02076	Wsp_L_hybrid_03159	Wsp_SW_HL_6_34_02938	Wsp_M_hybrid_00571	Wsp_Bin_72_1_00475	Wwin_sediminis_00858	Walgicola_00795	Wsp_Bin_61_3_02038	Wwin_aurantiaca_01389	Wsp_HaHa_7_67_00823	Wsp_HaHa_3_25_01161	Wsp_R2A112_3_187_00374	Wsp_F_hybrid_02936	TARA_PSE_MAG_00013_02754	Wsp_Bin_112_1_01839	Wsp_Bin_69_1_01005	MAG_UBA3174_01353	Wsp_J_hybrid_00270	Wwin_tangerina_02041	RHA_02047	Wsp_SW_HL_1_16_00386	Wwin_psychrotolerans_00720	Wwin_aurantia_00690	Wsp_Bin_77_1_00604	Wwin_jejuensis_00132	Wsp_I_hybrid_02305	Wundariae_01077	Wwin_eximia_02943	Wsp_Bin_42_1_02046	Wwin_epiphytica_02119	Wwin_thalassocola_03000	J14-2_02261	Wsp_ZB_3_185_00186	PG-2_00761	Wwin_arenosi_00939	MAG_Tara_SP247_02005	Wwin_pacifica_03417	PC-19_01386	Wsp_G_hybrid_01294	W_sp_ALC-1_00502	Wsp_Bin_91_00752	Wsp_Bin_78_01313
Wsp_ZB_7_38_02181	Wsp_ZB_3_138_03500	Wsp_SW_HL_4_150_02074	Wsp_L_hybrid_03157	Wsp_SW_HL_6_34_02940	Wsp_M_hybrid_00573	Wsp_Bin_72_1_00476	Wwin_sediminis_00857	Walgicola_00796	Wsp_Bin_61_3_02039	Wwin_aurantiaca_01388	Wsp_HaHa_7_67_00821	Wsp_HaHa_3_25_00341	Wsp_R2A112_3_187_00372	Wsp_F_hybrid_02935	TARA_PSE_MAG_00013_02755	Wsp_Bin_112_1_01838	Wsp_Bin_69_1_01004	MAG_UBA3174_01352	Wsp_J_hybrid_00268	Wwin_tangerina_02040	RHA_02048	Wsp_SW_HL_1_16_00385	Wwin_psychrotolerans_00719	Wwin_aurantia_00689	Wsp_Bin_77_1_00605	Wwin_jejuensis_00131	Wsp_I_hybrid_02303	Wundariae_00348	Wwin_eximia_02942	Wsp_Bin_42_1_02045	Wwin_epiphytica_02121	Wwin_thalassocola_03002	J14-2_02262	Wsp_ZB_3_185_02386	PG-2_00760	Wwin_arenosi_00938	MAG_Tara_SP247_02006	Wwin_pacifica_03419	PC-19_01385	Wsp_G_hybrid_01295	W_sp_ALC-1_00503	Wsp_Bin_91_00751	Wsp_Bin_78_01312
Wsp_ZB_7_38_02182	Wsp_ZB_3_138_03499	Wsp_SW_HL_4_150_02073	Wsp_L_hybrid_03156	Wsp_SW_HL_6_34_02941	Wsp_M_hybrid_00574	Wsp_Bin_72_1_00477	Wwin_sediminis_00856	Walgicola_00797	Wsp_Bin_61_3_02040	Wwin_aurantiaca_01387	Wsp_HaHa_7_67_00820	Wsp_HaHa_3_25_00340	Wsp_R2A112_3_187_00371	Wsp_F_hybrid_02934	TARA_PSE_MAG_00013_02756	Wsp_Bin_112_1_01837	Wsp_Bin_69_1_01003	MAG_UBA3174_01351	Wsp_J_hybrid_00267	Wwin_tangerina_02039	RHA_02049	Wsp_SW_HL_1_16_00384	Wwin_psychrotolerans_00718	Wwin_aurantia_00688	Wsp_Bin_77_1_00606	Wwin_jejuensis_00130	Wsp_I_hybrid_02302	Wundariae_00349	Wwin_eximia_02941	Wsp_Bin_42_1_02044	Wwin_epiphytica_02122	Wwin_thalassocola_03003	J14-2_02263	Wsp_ZB_3_185_02387	PG-2_00759	Wwin_arenosi_00937	MAG_Tara_SP247_02007	Wwin_pacifica_03420	PC-19_01384	Wsp_G_hybrid_01296	W_sp_ALC-1_00504	Wsp_Bin_91_00750	Wsp_Bin_78_01311
Wsp_ZB_7_38_02184	Wsp_ZB_3_138_03497	Wsp_SW_HL_4_150_02071	Wsp_L_hybrid_03154	Wsp_SW_HL_6_34_02943	-	Wsp_Bin_72_1_00479	Wwin_sediminis_00854	Walgicola_00799	Wsp_Bin_61_3_02042	Wwin_aurantiaca_01385	Wsp_HaHa_7_67_00818	Wsp_HaHa_3_25_00338	Wsp_R2A112_3_187_00369	Wsp_F_hybrid_02932	TARA_PSE_MAG_00013_02758	Wsp_Bin_112_1_01835	Wsp_Bin_69_1_01001	MAG_UBA3174_01349	Wsp_J_hybrid_00265	Wwin_tangerina_02037	RHA_02051	Wsp_SW_HL_1_16_00382	Wwin_psychrotolerans_00715,Wwin_psychrotolerans_00716	Wwin_aurantia_00686	Wsp_Bin_77_1_00608	Wwin_jejuensis_00128	Wsp_I_hybrid_02300	Wundariae_00351	Wwin_eximia_02939	Wsp_Bin_42_1_02042	Wwin_epiphytica_02124	Wwin_thalassocola_03005	J14-2_02265	Wsp_ZB_3_185_02389	PG-2_00757	Wwin_arenosi_00931	MAG_Tara_SP247_02009	Wwin_pacifica_03422	PC-19_01382	Wsp_G_hybrid_01298	W_sp_ALC-1_00506	Wsp_Bin_91_00748	Wsp_Bin_78_01309
Wsp_ZB_7_38_02203	Wsp_ZB_3_138_03477	Wsp_SW_HL_4_150_02064	Wsp_L_hybrid_03127	Wsp_SW_HL_6_34_02966	Wsp_M_hybrid_03199	Wsp_Bin_72_1_00486	Wwin_sediminis_00834	Walgicola_00808	Wsp_Bin_61_3_02049	Wwin_aurantiaca_01379	Wsp_HaHa_7_67_00791	Wsp_HaHa_3_25_00317	Wsp_R2A112_3_187_00349	Wsp_F_hybrid_02912	TARA_PSE_MAG_00013_02763	Wsp_Bin_112_1_01828	Wsp_Bin_69_1_00994	MAG_UBA3174_01340	Wsp_J_hybrid_00238	Wwin_tangerina_02030	RHA_02071	Wsp_SW_HL_1_16_00363	Wwin_psychrotolerans_00692	Wwin_aurantia_00680	Wsp_Bin_77_1_00615	Wwin_jejuensis_00121	Wsp_I_hybrid_02274	Wundariae_00372	Wwin_eximia_02917	Wsp_Bin_42_1_02035	Wwin_epiphytica_02146	Wwin_thalassocola_03027	J14-2_02273	Wsp_ZB_3_185_02410	PG-2_00748	Wwin_arenosi_00912	MAG_Tara_SP247_02016	Wwin_pacifica_03441	PC-19_01376	Wsp_G_hybrid_01318	W_sp_ALC-1_00500	Wsp_Bin_91_00740	Wsp_Bin_78_01302
Wsp_ZB_7_38_02211	Wsp_ZB_3_138_03469	Wsp_SW_HL_4_150_02053	Wsp_L_hybrid_03119	Wsp_SW_HL_6_34_02975	Wsp_M_hybrid_03189	Wsp_Bin_72_1_00488	Wwin_sediminis_00825	Walgicola_00812	Wsp_Bin_61_3_02051	Wwin_aurantiaca_01370	Wsp_HaHa_7_67_00783	Wsp_HaHa_3_25_00309	Wsp_R2A112_3_187_00340	Wsp_F_hybrid_02903	TARA_PSE_MAG_00013_02772	Wsp_Bin_112_1_01826	Wsp_Bin_69_1_00992	MAG_UBA3174_01334	Wsp_J_hybrid_00230	Wwin_tangerina_02023	RHA_02080	Wsp_SW_HL_1_16_00353	Wwin_psychrotolerans_00682	Wwin_aurantia_00678	Wsp_Bin_77_1_00617	Wwin_jejuensis_00115	Wsp_I_hybrid_02266	Wundariae_00380	Wwin_eximia_02909	Wsp_Bin_42_1_02033	Wwin_epiphytica_02148	Wwin_thalassocola_03036	J14-2_02277	Wsp_ZB_3_185_02418	PG-2_00734	Wwin_arenosi_00904	MAG_Tara_SP247_02024	Wwin_pacifica_03450	PC-19_01369	Wsp_G_hybrid_01327	W_sp_ALC-1_00499	Wsp_Bin_91_00738	Wsp_Bin_78_01300
Wsp_ZB_7_38_02212	Wsp_ZB_3_138_03468	Wsp_SW_HL_4_150_02052	Wsp_L_hybrid_03118	Wsp_SW_HL_6_34_02976	Wsp_M_hybrid_03188	Wsp_Bin_72_1_00489	Wwin_sediminis_00824	Walgicola_00813	Wsp_Bin_61_3_02052	Wwin_aurantiaca_01369	Wsp_HaHa_7_67_00782	Wsp_HaHa_3_25_00308	Wsp_R2A112_3_187_00339	Wsp_F_hybrid_02902	TARA_PSE_MAG_00013_02773	Wsp_Bin_112_1_01825	Wsp_Bin_69_1_00991	MAG_UBA3174_01333	Wsp_J_hybrid_00229	Wwin_tangerina_02022	RHA_02081	Wsp_SW_HL_1_16_00352	Wwin_psychrotolerans_00681	Wwin_aurantia_00677	Wsp_Bin_77_1_00618	Wwin_jejuensis_00114	Wsp_I_hybrid_02265	Wundariae_00381	Wwin_eximia_02908	Wsp_Bin_42_1_02032	Wwin_epiphytica_02149	Wwin_thalassocola_03037	J14-2_02278	Wsp_ZB_3_185_02419	PG-2_00733	Wwin_arenosi_00903	MAG_Tara_SP247_02025	Wwin_pacifica_03451	PC-19_01368	Wsp_G_hybrid_01328	W_sp_ALC-1_00498	Wsp_Bin_91_00737	Wsp_Bin_78_01299
Wsp_ZB_7_38_02213	Wsp_ZB_3_138_03467	Wsp_SW_HL_4_150_02050	Wsp_L_hybrid_03115	Wsp_SW_HL_6_34_02977	Wsp_M_hybrid_03185	Wsp_Bin_72_1_00490	Wwin_sediminis_00823	Walgicola_00815	Wsp_Bin_61_3_02053	Wwin_aurantiaca_01368	Wsp_HaHa_7_67_00779	Wsp_HaHa_3_25_00305	Wsp_R2A112_3_187_00338	Wsp_F_hybrid_02901	TARA_PSE_MAG_00013_02774	Wsp_Bin_112_1_01824	Wsp_Bin_69_1_00990	MAG_UBA3174_01332	Wsp_J_hybrid_00226	Wwin_tangerina_02021	RHA_02082	Wsp_SW_HL_1_16_00351	Wwin_psychrotolerans_00680	Wwin_aurantia_00676	Wsp_Bin_77_1_00619	Wwin_jejuensis_00113	Wsp_I_hybrid_02262	Wundariae_00384	Wwin_eximia_02905	Wsp_Bin_42_1_02031	Wwin_epiphytica_02150	Wwin_thalassocola_03038	J14-2_02281	Wsp_ZB_3_185_02422	PG-2_00732	Wwin_arenosi_00902	MAG_Tara_SP247_02027	Wwin_pacifica_03452	PC-19_01366	Wsp_G_hybrid_01329	W_sp_ALC-1_00496	Wsp_Bin_91_00736	Wsp_Bin_78_01298
Wsp_ZB_7_38_02215	Wsp_ZB_3_138_03465	Wsp_SW_HL_4_150_02048	Wsp_L_hybrid_03113	Wsp_SW_HL_6_34_02979	Wsp_M_hybrid_03183	Wsp_Bin_72_1_00492	Wwin_sediminis_00821	Walgicola_00818	Wsp_Bin_61_3_02055	Wwin_aurantiaca_01366	Wsp_HaHa_7_67_00777	Wsp_HaHa_3_25_00303	Wsp_R2A112_3_187_00336	Wsp_F_hybrid_02899	TARA_PSE_MAG_00013_02776	Wsp_Bin_112_1_01822	Wsp_Bin_69_1_00988	MAG_UBA3174_01330	Wsp_J_hybrid_00224	Wwin_tangerina_02019	RHA_02084	Wsp_SW_HL_1_16_00349	Wwin_psychrotolerans_00678	Wwin_aurantia_00674	Wsp_Bin_77_1_00621	Wwin_jejuensis_00111	Wsp_I_hybrid_02260	Wundariae_00386	Wwin_eximia_02903	Wsp_Bin_42_1_02029	Wwin_epiphytica_02151	Wwin_thalassocola_03040	J14-2_02284	Wsp_ZB_3_185_02424	PG-2_00730	Wwin_arenosi_00900	MAG_Tara_SP247_02029	Wwin_pacifica_03454	PC-19_01364	Wsp_G_hybrid_01331	W_sp_ALC-1_00494	Wsp_Bin_91_00734	Wsp_Bin_78_01296
Wsp_ZB_7_38_02216	Wsp_ZB_3_138_03464	Wsp_SW_HL_4_150_02047	Wsp_L_hybrid_03112	Wsp_SW_HL_6_34_02980	Wsp_M_hybrid_03182	Wsp_Bin_72_1_00493	Wwin_sediminis_00820	Walgicola_00819	Wsp_Bin_61_3_02056	Wwin_aurantiaca_01365	Wsp_HaHa_7_67_00776	Wsp_HaHa_3_25_00302	Wsp_R2A112_3_187_00335	Wsp_F_hybrid_02898	TARA_PSE_MAG_00013_02777	Wsp_Bin_112_1_01821	Wsp_Bin_69_1_00987	MAG_UBA3174_01329	Wsp_J_hybrid_00223	Wwin_tangerina_02018	RHA_02085	Wsp_SW_HL_1_16_00348	Wwin_psychrotolerans_00677	Wwin_aurantia_00673	Wsp_Bin_77_1_00622	Wwin_jejuensis_00110	Wsp_I_hybrid_02259	Wundariae_00387	Wwin_eximia_02902	Wsp_Bin_42_1_02028	Wwin_epiphytica_02152	Wwin_thalassocola_03041	J14-2_02285	Wsp_ZB_3_185_02425	PG-2_00729	Wwin_arenosi_00899	MAG_Tara_SP247_02030	Wwin_pacifica_03455	PC-19_01363	Wsp_G_hybrid_01332	W_sp_ALC-1_00493	Wsp_Bin_91_00733	Wsp_Bin_78_01295
Wsp_ZB_7_38_02217	Wsp_ZB_3_138_03463	Wsp_SW_HL_4_150_02046	Wsp_L_hybrid_03111	Wsp_SW_HL_6_34_02981	Wsp_M_hybrid_03181	Wsp_Bin_72_1_00494	Wwin_sediminis_00819	Walgicola_00820	Wsp_Bin_61_3_02057	Wwin_aurantiaca_01364	Wsp_HaHa_7_67_00775	Wsp_HaHa_3_25_00301	Wsp_R2A112_3_187_00334	Wsp_F_hybrid_02897	TARA_PSE_MAG_00013_02778	Wsp_Bin_112_1_01820	Wsp_Bin_69_1_00986	MAG_UBA3174_01328	Wsp_J_hybrid_00222	Wwin_tangerina_02017	RHA_02086	Wsp_SW_HL_1_16_00347	Wwin_psychrotolerans_00676	Wwin_aurantia_00672	Wsp_Bin_77_1_00623	Wwin_jejuensis_00109	Wsp_I_hybrid_02258	Wundariae_00388	Wwin_eximia_02901	Wsp_Bin_42_1_02027	Wwin_epiphytica_02153	Wwin_thalassocola_03042	J14-2_02286	Wsp_ZB_3_185_02426	PG-2_00728	Wwin_arenosi_00898	MAG_Tara_SP247_02031	Wwin_pacifica_03456	PC-19_01362	Wsp_G_hybrid_01333	W_sp_ALC-1_00492	Wsp_Bin_91_00732	Wsp_Bin_78_01294
Wsp_ZB_7_38_02218	Wsp_ZB_3_138_03461	Wsp_SW_HL_4_150_02044	Wsp_L_hybrid_03109	Wsp_SW_HL_6_34_02985	Wsp_M_hybrid_03178	Wsp_Bin_72_1_00502	Wwin_sediminis_00817	Walgicola_00822	Wsp_Bin_61_3_02065	Wwin_aurantiaca_01358	Wsp_HaHa_7_67_00773	Wsp_HaHa_3_25_00300	Wsp_R2A112_3_187_01030	Wsp_F_hybrid_02894	TARA_PSE_MAG_00013_02780	Wsp_Bin_112_1_01811	Wsp_Bin_69_1_00977	MAG_UBA3174_01321	Wsp_J_hybrid_00220	Wwin_tangerina_02009	RHA_02088	Wsp_SW_HL_1_16_00344	Wwin_psychrotolerans_00674	Wwin_aurantia_00670	Wsp_Bin_77_1_00631	Wwin_jejuensis_00107	Wsp_I_hybrid_02256	Wundariae_00389	Wwin_eximia_02899	Wsp_Bin_42_1_02019	Wwin_epiphytica_02155	Wwin_thalassocola_03045	J14-2_02288	Wsp_ZB_3_185_02427	PG-2_00721	Wwin_arenosi_00897	MAG_Tara_SP247_02033	Wwin_pacifica_03458	PC-19_01354	Wsp_G_hybrid_01336	W_sp_ALC-1_00490	Wsp_Bin_91_00723	Wsp_Bin_78_01286
Wsp_ZB_7_38_02219	Wsp_ZB_3_138_03460	Wsp_SW_HL_4_150_02043	Wsp_L_hybrid_03108	Wsp_SW_HL_6_34_02986	Wsp_M_hybrid_03177	Wsp_Bin_72_1_00503	Wwin_sediminis_00816	Walgicola_00823	Wsp_Bin_61_3_02066	Wwin_aurantiaca_01357	Wsp_HaHa_7_67_00772	Wsp_HaHa_3_25_00299	Wsp_R2A112_3_187_01029	Wsp_F_hybrid_02893	TARA_PSE_MAG_00013_02782	Wsp_Bin_112_1_01810	Wsp_Bin_69_1_00976	MAG_UBA3174_01320	Wsp_J_hybrid_00219	Wwin_tangerina_02008	RHA_02089	Wsp_SW_HL_1_16_00343	Wwin_psychrotolerans_00673	Wwin_aurantia_00669	Wsp_Bin_77_1_00632	Wwin_jejuensis_00106	Wsp_I_hybrid_02255	Wundariae_00390	Wwin_eximia_02898	Wsp_Bin_42_1_02018	Wwin_epiphytica_02156	Wwin_thalassocola_03046	J14-2_02289	Wsp_ZB_3_185_02428	PG-2_00720	Wwin_arenosi_00896	MAG_Tara_SP247_02034	Wwin_pacifica_03459	PC-19_01353	Wsp_G_hybrid_01337	W_sp_ALC-1_00489	Wsp_Bin_91_00722	Wsp_Bin_78_01285
Wsp_ZB_7_38_02223	Wsp_ZB_3_138_03454	Wsp_SW_HL_4_150_02036	Wsp_L_hybrid_03100	Wsp_SW_HL_6_34_02990	Wsp_M_hybrid_03170	Wsp_Bin_72_1_00507	Wwin_sediminis_00810	Walgicola_00827	Wsp_Bin_61_3_02070	Wwin_aurantiaca_01353	Wsp_HaHa_7_67_00765	Wsp_HaHa_3_25_00292	Wsp_R2A112_3_187_01025	Wsp_F_hybrid_02887	TARA_PSE_MAG_00013_02789	Wsp_Bin_112_1_01806	Wsp_Bin_69_1_00974	MAG_UBA3174_01313	Wsp_J_hybrid_00211	Wwin_tangerina_02002	RHA_02094	Wsp_SW_HL_1_16_00337	Wwin_psychrotolerans_00667	Wwin_aurantia_00665	Wsp_Bin_77_1_00636	Wwin_jejuensis_00102	Wsp_I_hybrid_02247	Wundariae_00397	Wwin_eximia_02891	Wsp_Bin_42_1_02014	Wwin_epiphytica_02162	Wwin_thalassocola_03052	J14-2_02295	Wsp_ZB_3_185_02435	PG-2_00712	Wwin_arenosi_00890	MAG_Tara_SP247_02040	Wwin_pacifica_03465	PC-19_01347	Wsp_G_hybrid_01343	W_sp_ALC-1_00481	Wsp_Bin_91_00718	Wsp_Bin_78_01281
Wsp_ZB_7_38_02226	Wsp_ZB_3_138_03452	Wsp_SW_HL_4_150_02035	Wsp_L_hybrid_03098	Wsp_SW_HL_6_34_02993	Wsp_M_hybrid_03168	Wsp_Bin_72_1_00058	Wwin_sediminis_00808	Walgicola_00829	Wsp_Bin_61_3_02073	Wwin_aurantiaca_01351	Wsp_HaHa_7_67_00763	Wsp_HaHa_3_25_00290	Wsp_R2A112_3_187_01023	Wsp_F_hybrid_02885	TARA_PSE_MAG_00013_02791	Wsp_Bin_112_1_00484	Wsp_Bin_69_1_01105	MAG_UBA3174_01311	Wsp_J_hybrid_00209	Wwin_tangerina_02000	RHA_02096	Wsp_SW_HL_1_16_00332	Wwin_psychrotolerans_00664	Wwin_aurantia_00663	Wsp_Bin_77_1_00639	Wwin_jejuensis_00100	Wsp_I_hybrid_02245	Wundariae_00399	Wwin_eximia_02889	Wsp_Bin_42_1_02011	Wwin_epiphytica_02164	Wwin_thalassocola_03057	J14-2_02297	Wsp_ZB_3_185_02438	PG-2_00710	Wwin_arenosi_00888	MAG_Tara_SP247_02042	Wwin_pacifica_03467	PC-19_01345	Wsp_G_hybrid_01345	W_sp_ALC-1_00478	Wsp_Bin_91_00827	Wsp_Bin_78_01278
Wsp_ZB_7_38_02233	Wsp_ZB_3_138_03447	Wsp_SW_HL_4_150_02030	Wsp_L_hybrid_03065	Wsp_SW_HL_6_34_03027	Wsp_M_hybrid_03132	Wsp_Bin_72_1_01732	Wwin_sediminis_00802	Walgicola_00836	Wsp_Bin_61_3_01830	Wwin_aurantiaca_01346	Wsp_HaHa_7_67_00727	Wsp_HaHa_3_25_00283	Wsp_R2A112_3_187_01017	Wsp_F_hybrid_02876	TARA_PSE_MAG_00013_02797	Wsp_Bin_112_1_01793	Wsp_Bin_69_1_02015	MAG_UBA3174_01306	Wsp_J_hybrid_00176	Wwin_tangerina_01994	RHA_02102	Wsp_SW_HL_1_16_00326	Wwin_psychrotolerans_00658	Wwin_aurantia_00658	Wsp_Bin_77_1_00752	Wwin_jejuensis_00092	Wsp_I_hybrid_02209	Wundariae_00406	Wwin_eximia_02857	Wsp_Bin_42_1_02088	Wwin_epiphytica_02170	Wwin_thalassocola_03062	J14-2_02303	Wsp_ZB_3_185_02445	PG-2_00705	Wwin_arenosi_00882	MAG_Tara_SP247_00910	Wwin_pacifica_03473	PC-19_01337	Wsp_G_hybrid_01354	W_sp_ALC-1_00473	Wsp_Bin_91_00715	Wsp_Bin_78_01271
Wsp_ZB_7_38_02234	Wsp_ZB_3_138_03446	Wsp_SW_HL_4_150_02029	Wsp_L_hybrid_03066	Wsp_SW_HL_6_34_03026	Wsp_M_hybrid_03133	Wsp_Bin_72_1_01731	Wwin_sediminis_00801	Walgicola_00837	Wsp_Bin_61_3_01829	Wwin_aurantiaca_01345	Wsp_HaHa_7_67_00728	Wsp_HaHa_3_25_00282	Wsp_R2A112_3_187_01016	Wsp_F_hybrid_02875	TARA_PSE_MAG_00013_02798	Wsp_Bin_112_1_01792	Wsp_Bin_69_1_02016	MAG_UBA3174_01305	Wsp_J_hybrid_00177	Wwin_tangerina_01993	RHA_02103	Wsp_SW_HL_1_16_00325	Wwin_psychrotolerans_00657	Wwin_aurantia_00657	Wsp_Bin_77_1_00753	Wwin_jejuensis_00091	Wsp_I_hybrid_02210	Wundariae_00407	Wwin_eximia_02858	Wsp_Bin_42_1_02089	Wwin_epiphytica_02171	Wwin_thalassocola_03063	J14-2_02304	Wsp_ZB_3_185_02446	PG-2_00704	Wwin_arenosi_00881	MAG_Tara_SP247_00911	Wwin_pacifica_03474	PC-19_01336	Wsp_G_hybrid_01355	W_sp_ALC-1_00472	Wsp_Bin_91_00714	Wsp_Bin_78_01270
Wsp_ZB_7_38_02235	Wsp_ZB_3_138_03445	Wsp_SW_HL_4_150_02028	Wsp_L_hybrid_03067	Wsp_SW_HL_6_34_03025	Wsp_M_hybrid_03134	Wsp_Bin_72_1_01730	Wwin_sediminis_00800	Walgicola_00838	Wsp_Bin_61_3_01828	Wwin_aurantiaca_01344	Wsp_HaHa_7_67_00729	Wsp_HaHa_3_25_00281	Wsp_R2A112_3_187_01015	Wsp_F_hybrid_02874	TARA_PSE_MAG_00013_02799	Wsp_Bin_112_1_01791	Wsp_Bin_69_1_02017	MAG_UBA3174_01304	Wsp_J_hybrid_00178	Wwin_tangerina_01992	RHA_02104	Wsp_SW_HL_1_16_00324	Wwin_psychrotolerans_00656	Wwin_aurantia_00656	Wsp_Bin_77_1_00754	Wwin_jejuensis_00090	Wsp_I_hybrid_02211	Wundariae_00408	Wwin_eximia_02859	Wsp_Bin_42_1_02090	Wwin_epiphytica_02172	Wwin_thalassocola_03064	J14-2_02305	Wsp_ZB_3_185_02447	PG-2_00703	Wwin_arenosi_00880	MAG_Tara_SP247_00912	Wwin_pacifica_03475	PC-19_01335	Wsp_G_hybrid_01356	W_sp_ALC-1_00471	Wsp_Bin_91_00713	Wsp_Bin_78_01269
Wsp_ZB_7_38_02236	Wsp_ZB_3_138_03444	Wsp_SW_HL_4_150_02027	Wsp_L_hybrid_03068	Wsp_SW_HL_6_34_03024	Wsp_M_hybrid_03135	Wsp_Bin_72_1_01729	Wwin_sediminis_00799	Walgicola_00839	Wsp_Bin_61_3_01827	Wwin_aurantiaca_01343	Wsp_HaHa_7_67_00730	Wsp_HaHa_3_25_00280	Wsp_R2A112_3_187_01014	Wsp_F_hybrid_02873	TARA_PSE_MAG_00013_02800	Wsp_Bin_112_1_01790	Wsp_Bin_69_1_02018	MAG_UBA3174_01303	Wsp_J_hybrid_00179	Wwin_tangerina_01991	RHA_02105	Wsp_SW_HL_1_16_00323	Wwin_psychrotolerans_00655	Wwin_aurantia_00655	Wsp_Bin_77_1_00755	Wwin_jejuensis_00089	Wsp_I_hybrid_02212	Wundariae_00409	Wwin_eximia_02860	Wsp_Bin_42_1_02091	Wwin_epiphytica_02173	Wwin_thalassocola_03065	J14-2_02306	Wsp_ZB_3_185_02448	PG-2_00702	Wwin_arenosi_00879	MAG_Tara_SP247_00913	Wwin_pacifica_03476	PC-19_01334	Wsp_G_hybrid_01357	W_sp_ALC-1_00470	Wsp_Bin_91_00712	Wsp_Bin_78_01268
Wsp_ZB_7_38_02239	Wsp_ZB_3_138_03441	Wsp_SW_HL_4_150_02025	Wsp_L_hybrid_03073	Wsp_SW_HL_6_34_01568	Wsp_M_hybrid_03141	Wsp_Bin_72_1_01728	Wwin_sediminis_00796	Walgicola_00845	Wsp_Bin_61_3_01826	-	Wsp_HaHa_7_67_00736	Wsp_HaHa_3_25_00277	Wsp_R2A112_3_187_01011	Wsp_F_hybrid_02870	TARA_PSE_MAG_00013_02802	Wsp_Bin_112_1_01789	Wsp_Bin_69_1_02019	MAG_UBA3174_01299	Wsp_J_hybrid_00184	Wwin_tangerina_01983	RHA_02108	Wsp_SW_HL_1_16_00321	Wwin_psychrotolerans_00652	Wwin_aurantia_00654	Wsp_Bin_77_1_00756	Wwin_jejuensis_00087	Wsp_I_hybrid_02218	Wundariae_00412	Wwin_eximia_02864	Wsp_Bin_42_1_02092	Wwin_epiphytica_02176	Wwin_thalassocola_03068	J14-2_02309	Wsp_ZB_3_185_02451	PG-2_00698	Wwin_arenosi_00876	MAG_Tara_SP247_00915	Wwin_pacifica_03479	PC-19_01331	Wsp_G_hybrid_01360	W_sp_ALC-1_00458	Wsp_Bin_91_00711	Wsp_Bin_78_01267
Wsp_ZB_7_38_02250	Wsp_ZB_3_138_03430	Wsp_SW_HL_4_150_02014	Wsp_L_hybrid_03085	Wsp_SW_HL_6_34_03007	Wsp_M_hybrid_03153,Wsp_M_hybrid_02950	Wsp_Bin_72_1_01716	Wwin_sediminis_00783	Walgicola_00856	Wsp_Bin_61_3_01813	Wwin_aurantiaca_01332	Wsp_HaHa_7_67_00749	Wsp_HaHa_3_25_00266	Wsp_R2A112_3_187_00996	Wsp_F_hybrid_02858	TARA_PSE_MAG_00013_02813	Wsp_Bin_112_1_01776	Wsp_Bin_69_1_02032	-	Wsp_J_hybrid_00196	Wwin_tangerina_01973	RHA_02120	Wsp_SW_HL_1_16_00310	Wwin_psychrotolerans_00641	Wwin_aurantia_00642	Wsp_Bin_77_1_00769	Wwin_jejuensis_00075	Wsp_I_hybrid_02231	Wundariae_00423	Wwin_eximia_02875	Wsp_Bin_42_1_02105	Wwin_epiphytica_02187	Wwin_thalassocola_03081	J14-2_02320	Wsp_ZB_3_185_02462	PG-2_00687	Wwin_arenosi_00864	MAG_Tara_SP247_00927	Wwin_pacifica_03494	PC-19_01319	Wsp_G_hybrid_01372	W_sp_ALC-1_00446	Wsp_Bin_91_00698	Wsp_Bin_78_01254
Wsp_ZB_7_38_02254	Wsp_ZB_3_138_03426	Wsp_SW_HL_4_150_02010	Wsp_L_hybrid_03088	Wsp_SW_HL_6_34_03011	Wsp_M_hybrid_03156	Wsp_Bin_72_1_01714	Wwin_sediminis_00780	Walgicola_00859	Wsp_Bin_61_3_01811	Wwin_aurantiaca_01330	Wsp_HaHa_7_67_00752	Wsp_HaHa_3_25_00263	Wsp_R2A112_3_187_00993	Wsp_F_hybrid_02855	TARA_PSE_MAG_00013_02816	Wsp_Bin_112_1_01774	Wsp_Bin_69_1_02034	-	Wsp_J_hybrid_00199	Wwin_tangerina_01970	RHA_02123	Wsp_SW_HL_1_16_00306	Wwin_psychrotolerans_00638	Wwin_aurantia_00640	Wsp_Bin_77_1_00771	Wwin_jejuensis_00073	Wsp_I_hybrid_02234	Wundariae_00426	Wwin_eximia_02878	Wsp_Bin_42_1_02107	Wwin_epiphytica_02190	Wwin_thalassocola_03084	J14-2_02324	Wsp_ZB_3_185_02465	PG-2_00685	Wwin_arenosi_00861	MAG_Tara_SP247_00931	Wwin_pacifica_03498	PC-19_01316	Wsp_G_hybrid_01375	W_sp_ALC-1_00443	Wsp_Bin_91_00696	Wsp_Bin_78_01252
Wsp_ZB_7_38_02272	Wsp_ZB_3_138_03407	Wsp_SW_HL_4_150_01997	Wsp_L_hybrid_03059	Wsp_SW_HL_6_34_03031	Wsp_M_hybrid_03128	Wsp_Bin_72_1_01705	Wwin_sediminis_00769	Walgicola_00866	Wsp_Bin_61_3_01802	Wwin_aurantiaca_01322	Wsp_HaHa_7_67_00721	Wsp_HaHa_3_25_00246	Wsp_R2A112_3_187_00975	Wsp_F_hybrid_02841	TARA_PSE_MAG_00013_02822	Wsp_Bin_112_1_01765	Wsp_Bin_69_1_02043	MAG_UBA3174_00425	Wsp_J_hybrid_00170	Wwin_tangerina_01962	RHA_02132	Wsp_SW_HL_1_16_00294	Wwin_psychrotolerans_00619	Wwin_aurantia_00632	Wsp_Bin_77_1_00780	Wwin_jejuensis_00063	Wsp_I_hybrid_02203	Wundariae_00443	Wwin_eximia_02854	Wsp_Bin_42_1_02116	Wwin_epiphytica_02200	Wwin_thalassocola_03093	J14-2_02331	Wsp_ZB_3_185_02482	PG-2_00676	Wwin_arenosi_00840	MAG_Tara_SP247_00938	Wwin_pacifica_03516	PC-19_01305	Wsp_G_hybrid_01388	W_sp_ALC-1_00429	Wsp_Bin_91_00687	Wsp_Bin_78_01243
Wsp_ZB_7_38_02575	Wsp_ZB_3_138_02797	Wsp_SW_HL_4_150_01572	Wsp_L_hybrid_00372	Wsp_SW_HL_6_34_00303	Wsp_M_hybrid_03448	Wsp_Bin_72_1_01639	Wwin_sediminis_01804	Walgicola_02999	Wsp_Bin_61_3_00156	Wwin_aurantiaca_01678	Wsp_HaHa_7_67_03856	Wsp_HaHa_3_25_00458	Wsp_R2A112_3_187_02919	Wsp_F_hybrid_00074	TARA_PSE_MAG_00013_01473	Wsp_Bin_112_1_02124,Wsp_Bin_112_1_01489	Wsp_Bin_69_1_00722	MAG_UBA3174_00086	Wsp_J_hybrid_01479	Wwin_tangerina_01418,Wwin_tangerina_02945	RHA_01110	Wsp_SW_HL_1_16_02918	Wwin_psychrotolerans_02084	Wwin_aurantia_02318	Wsp_Bin_77_1_01353	Wwin_jejuensis_00962,Wwin_jejuensis_01249	Wsp_I_hybrid_03517	Wundariae_00240	Wwin_eximia_02015	Wsp_Bin_42_1_01771	Wwin_epiphytica_01810	Wwin_thalassocola_01915	J14-2_01365	Wsp_ZB_3_185_02276	-	Wwin_arenosi_00804	MAG_Tara_SP247_02310	Wwin_pacifica_02445	PC-19_02186	Wsp_G_hybrid_00252	-	Wsp_Bin_91_00027	Wsp_Bin_78_01693
Wsp_ZB_7_38_02577	Wsp_ZB_3_138_02800	Wsp_SW_HL_4_150_01569	Wsp_L_hybrid_00375	Wsp_SW_HL_6_34_00304	Wsp_M_hybrid_03445	Wsp_Bin_72_1_00053	Wwin_sediminis_01805	Walgicola_02995	Wsp_Bin_61_3_02078	Wwin_aurantiaca_01677	Wsp_HaHa_7_67_03853	Wsp_HaHa_3_25_00455	Wsp_R2A112_3_187_02916	Wsp_F_hybrid_00077	TARA_PSE_MAG_00013_01477	Wsp_Bin_112_1_00489	Wsp_Bin_69_1_01100	MAG_UBA3174_00088	Wsp_J_hybrid_01482	Wwin_tangerina_02946	RHA_01109	Wsp_SW_HL_1_16_02920	Wwin_psychrotolerans_02087	Wwin_aurantia_02320	Wsp_Bin_77_1_00644	Wwin_jejuensis_00963	Wsp_I_hybrid_03520	Wundariae_00243	Wwin_eximia_02010	Wsp_Bin_42_1_02006	Wwin_epiphytica_01813	Wwin_thalassocola_01912	J14-2_01361	Wsp_ZB_3_185_02279	PG-2_01831	Wwin_arenosi_00802	MAG_Tara_SP247_02314	Wwin_pacifica_02442	PC-19_02187	Wsp_G_hybrid_00249	W_sp_ALC-1_01476	Wsp_Bin_91_00832	Wsp_Bin_78_00671
Wsp_ZB_7_38_02579	Wsp_ZB_3_138_02801	Wsp_SW_HL_4_150_01567	Wsp_L_hybrid_00376	Wsp_SW_HL_6_34_00305	Wsp_M_hybrid_03444	Wsp_Bin_72_1_00052	Wwin_sediminis_01806	Walgicola_02993	Wsp_Bin_61_3_02079	Wwin_aurantiaca_01676	Wsp_HaHa_7_67_03852	Wsp_HaHa_3_25_00453	Wsp_R2A112_3_187_02915	Wsp_F_hybrid_00078	TARA_PSE_MAG_00013_01479	Wsp_Bin_112_1_00490	Wsp_Bin_69_1_01099	MAG_UBA3174_00090	Wsp_J_hybrid_01483	Wwin_tangerina_02948	RHA_01108	Wsp_SW_HL_1_16_02921	Wwin_psychrotolerans_02089	Wwin_aurantia_02321	Wsp_Bin_77_1_00645	Wwin_jejuensis_00964	Wsp_I_hybrid_03521	Wundariae_00245	Wwin_eximia_02009	Wsp_Bin_42_1_02005	Wwin_epiphytica_01814	Wwin_thalassocola_01911	J14-2_01360	Wsp_ZB_3_185_02281	PG-2_01832	Wwin_arenosi_00800	MAG_Tara_SP247_02316	Wwin_pacifica_02441	PC-19_02188	Wsp_G_hybrid_00248	W_sp_ALC-1_01482	Wsp_Bin_91_00833	Wsp_Bin_78_00672
Wsp_ZB_7_38_02580	Wsp_ZB_3_138_02802	Wsp_SW_HL_4_150_01566	Wsp_L_hybrid_00377	Wsp_SW_HL_6_34_00306	Wsp_M_hybrid_03443	Wsp_Bin_72_1_00051	Wwin_sediminis_01807	Walgicola_02992	Wsp_Bin_61_3_02080	Wwin_aurantiaca_01675	Wsp_HaHa_7_67_03851	Wsp_HaHa_3_25_00452	Wsp_R2A112_3_187_02914	Wsp_F_hybrid_00079	TARA_PSE_MAG_00013_01480	Wsp_Bin_112_1_00491	Wsp_Bin_69_1_01098	MAG_UBA3174_00091	Wsp_J_hybrid_01484	Wwin_tangerina_02949	RHA_01107	Wsp_SW_HL_1_16_02922	Wwin_psychrotolerans_02090	Wwin_aurantia_02322	Wsp_Bin_77_1_00646	Wwin_jejuensis_00965	Wsp_I_hybrid_03522	Wundariae_00246	Wwin_eximia_02008	Wsp_Bin_42_1_02004	Wwin_epiphytica_01815	Wwin_thalassocola_01910	J14-2_01359	Wsp_ZB_3_185_02282	PG-2_01833	Wwin_arenosi_00799	MAG_Tara_SP247_02317	Wwin_pacifica_02440	PC-19_02189	Wsp_G_hybrid_00247	W_sp_ALC-1_01483	Wsp_Bin_91_00834	Wsp_Bin_78_00673
Wsp_ZB_7_38_03364	Wsp_ZB_3_138_01424	Wsp_SW_HL_4_150_01057	Wsp_L_hybrid_01100	Wsp_SW_HL_6_34_00872	Wsp_M_hybrid_02292	Wsp_Bin_72_1_00518	Wwin_sediminis_02776	Walgicola_02587	Wsp_Bin_61_3_01283	Wwin_aurantiaca_00968	Wsp_HaHa_7_67_03250	Wsp_HaHa_3_25_03593	Wsp_R2A112_3_187_01476	Wsp_F_hybrid_01667	TARA_PSE_MAG_00013_01888	Wsp_Bin_112_1_01368	Wsp_Bin_69_1_00819	MAG_UBA3174_01633	Wsp_J_hybrid_02205	Wwin_tangerina_01743	RHA_02526	Wsp_SW_HL_1_16_01979	Wwin_psychrotolerans_03075	Wwin_aurantia_02772	Wsp_Bin_77_1_01145	Wwin_jejuensis_02537	Wsp_I_hybrid_00148	Wundariae_02097	Wwin_eximia_03713	Wsp_Bin_42_1_01048	Wwin_epiphytica_00791	Wwin_thalassocola_00222	J14-2_00869	Wsp_ZB_3_185_02854	PG-2_00200	Wwin_arenosi_00368	MAG_Tara_SP247_01724	Wwin_pacifica_01796	PC-19_00956	Wsp_G_hybrid_01923	W_sp_ALC-1_03296	Wsp_Bin_91_01500	Wsp_Bin_78_01837
Wsp_ZB_7_38_03330	Wsp_ZB_3_138_01469	Wsp_SW_HL_4_150_01023	Wsp_L_hybrid_01135	Wsp_SW_HL_6_34_00917	Wsp_M_hybrid_02254	Wsp_Bin_72_1_00524	Wwin_sediminis_02819	Walgicola_02620	Wsp_Bin_61_3_00657	Wwin_aurantiaca_00921	Wsp_HaHa_7_67_03289	Wsp_HaHa_3_25_03548	Wsp_R2A112_3_187_01521	Wsp_F_hybrid_01709	TARA_PSE_MAG_00013_01854	Wsp_Bin_112_1_01374	Wsp_Bin_69_1_00839	MAG_UBA3174_01664	Wsp_J_hybrid_02240	Wwin_tangerina_01775	RHA_02569	Wsp_SW_HL_1_16_02023	Wwin_psychrotolerans_03121,Wwin_psychrotolerans_03120	Wwin_aurantia_02801	Wsp_Bin_77_1_01151	Wwin_jejuensis_02503	Wsp_I_hybrid_00186	Wundariae_02132	Wwin_eximia_03672	Wsp_Bin_42_1_00655	Wwin_epiphytica_00090	Wwin_thalassocola_00267	J14-2_00835	Wsp_ZB_3_185_02813	PG-2_00163	Wwin_arenosi_00331	MAG_Tara_SP247_01760	Wwin_pacifica_01755	PC-19_00925	Wsp_G_hybrid_01967	W_sp_ALC-1_03325	Wsp_Bin_91_01517	Wsp_Bin_78_01033
Wsp_ZB_7_38_03328	Wsp_ZB_3_138_01471	Wsp_SW_HL_4_150_01021	Wsp_L_hybrid_01137	Wsp_SW_HL_6_34_00919	Wsp_M_hybrid_02252	Wsp_Bin_72_1_00526	Wwin_sediminis_02821	Walgicola_02622	Wsp_Bin_61_3_00655	Wwin_aurantiaca_00919	Wsp_HaHa_7_67_03291	Wsp_HaHa_3_25_03546	Wsp_R2A112_3_187_01523	Wsp_F_hybrid_01711	TARA_PSE_MAG_00013_01852	Wsp_Bin_112_1_01376	Wsp_Bin_69_1_00841	MAG_UBA3174_01666	Wsp_J_hybrid_02242	Wwin_tangerina_01777	RHA_02571	Wsp_SW_HL_1_16_02025	Wwin_psychrotolerans_03124	Wwin_aurantia_02803	Wsp_Bin_77_1_01153	Wwin_jejuensis_02501	Wsp_I_hybrid_00188	Wundariae_02134	Wwin_eximia_03670	Wsp_Bin_42_1_00657	Wwin_epiphytica_00092	Wwin_thalassocola_00269	J14-2_00833	Wsp_ZB_3_185_02811	PG-2_00161	Wwin_arenosi_00329	MAG_Tara_SP247_01762	Wwin_pacifica_01753	PC-19_00923	Wsp_G_hybrid_01969	W_sp_ALC-1_03327	Wsp_Bin_91_00643	Wsp_Bin_78_01035
Wsp_ZB_7_38_03327	Wsp_ZB_3_138_01472	Wsp_SW_HL_4_150_01020	Wsp_L_hybrid_01138	Wsp_SW_HL_6_34_00920	Wsp_M_hybrid_02251	Wsp_Bin_72_1_00527	Wwin_sediminis_02822	Walgicola_02623	Wsp_Bin_61_3_00654	Wwin_aurantiaca_00918	Wsp_HaHa_7_67_03292	Wsp_HaHa_3_25_03545	Wsp_R2A112_3_187_01524	Wsp_F_hybrid_01712	TARA_PSE_MAG_00013_01851	Wsp_Bin_112_1_01377	Wsp_Bin_69_1_00842	MAG_UBA3174_01667	Wsp_J_hybrid_02243	Wwin_tangerina_01778	RHA_02572	Wsp_SW_HL_1_16_02026	Wwin_psychrotolerans_03125	Wwin_aurantia_02804	Wsp_Bin_77_1_01154	Wwin_jejuensis_02500	Wsp_I_hybrid_00189	Wundariae_02135	Wwin_eximia_03669	Wsp_Bin_42_1_00658	Wwin_epiphytica_00093	Wwin_thalassocola_00270	J14-2_00832	Wsp_ZB_3_185_02810	PG-2_00160	Wwin_arenosi_00328	MAG_Tara_SP247_01763	Wwin_pacifica_01752	PC-19_00922	Wsp_G_hybrid_01970	W_sp_ALC-1_03328	Wsp_Bin_91_00642	Wsp_Bin_78_01036
Wsp_ZB_7_38_03325	Wsp_ZB_3_138_01475	Wsp_SW_HL_4_150_01018	Wsp_L_hybrid_01141	Wsp_SW_HL_6_34_00923	Wsp_M_hybrid_02248	Wsp_Bin_72_1_00530	Wwin_sediminis_02824	Walgicola_02626	Wsp_Bin_61_3_00651	Wwin_aurantiaca_00916	Wsp_HaHa_7_67_03295	Wsp_HaHa_3_25_03542	Wsp_R2A112_3_187_01528	Wsp_F_hybrid_01715	TARA_PSE_MAG_00013_01848	Wsp_Bin_112_1_01380	Wsp_Bin_69_1_01434	MAG_UBA3174_01669	Wsp_J_hybrid_02246	Wwin_tangerina_01781	RHA_02574	Wsp_SW_HL_1_16_02029	Wwin_psychrotolerans_03132	Wwin_aurantia_02806	Wsp_Bin_77_1_01157	Wwin_jejuensis_02497	Wsp_I_hybrid_00192	Wundariae_02138	Wwin_eximia_03666	Wsp_Bin_42_1_00661	Wwin_epiphytica_00095	Wwin_thalassocola_00274	J14-2_00829	Wsp_ZB_3_185_02807	PG-2_00157	Wwin_arenosi_00326	MAG_Tara_SP247_01766	Wwin_pacifica_01748	PC-19_00920	Wsp_G_hybrid_01973	W_sp_ALC-1_02002	Wsp_Bin_91_00639	Wsp_Bin_78_01039
Wsp_ZB_7_38_03323	Wsp_ZB_3_138_01477	Wsp_SW_HL_4_150_01016	Wsp_L_hybrid_01143	Wsp_SW_HL_6_34_00925	Wsp_M_hybrid_02246	Wsp_Bin_72_1_00532	Wwin_sediminis_02826	Walgicola_02628	Wsp_Bin_61_3_00649	Wwin_aurantiaca_00914	Wsp_HaHa_7_67_03297	Wsp_HaHa_3_25_03540	Wsp_R2A112_3_187_01530	Wsp_F_hybrid_01717	TARA_PSE_MAG_00013_01846	Wsp_Bin_112_1_01382	Wsp_Bin_69_1_01436	MAG_UBA3174_01671	Wsp_J_hybrid_02248	Wwin_tangerina_01783	RHA_02576	Wsp_SW_HL_1_16_02031	Wwin_psychrotolerans_03134	Wwin_aurantia_02808	Wsp_Bin_77_1_01159	Wwin_jejuensis_02495	Wsp_I_hybrid_00194	Wundariae_02140	Wwin_eximia_03665	Wsp_Bin_42_1_00663	Wwin_epiphytica_00097	Wwin_thalassocola_00276	J14-2_00827	Wsp_ZB_3_185_02805	PG-2_00155	Wwin_arenosi_00324	MAG_Tara_SP247_01768	Wwin_pacifica_01746	PC-19_00918	Wsp_G_hybrid_01975	W_sp_ALC-1_02004	Wsp_Bin_91_00637	Wsp_Bin_78_01041
Wsp_ZB_7_38_03322	Wsp_ZB_3_138_01478	Wsp_SW_HL_4_150_01015	Wsp_L_hybrid_01144	Wsp_SW_HL_6_34_00926	Wsp_M_hybrid_02245	Wsp_Bin_72_1_00533	Wwin_sediminis_02827	Walgicola_02629	Wsp_Bin_61_3_00648	Wwin_aurantiaca_00913	Wsp_HaHa_7_67_03298	Wsp_HaHa_3_25_03539	Wsp_R2A112_3_187_01531	Wsp_F_hybrid_01718	TARA_PSE_MAG_00013_01845	Wsp_Bin_112_1_01383	Wsp_Bin_69_1_01437	MAG_UBA3174_01672	Wsp_J_hybrid_02249	Wwin_tangerina_01784	RHA_02577	Wsp_SW_HL_1_16_02032	Wwin_psychrotolerans_03135	Wwin_aurantia_02809	Wsp_Bin_77_1_01160	Wwin_jejuensis_02494	Wsp_I_hybrid_00195	Wundariae_02141	Wwin_eximia_03664	Wsp_Bin_42_1_00664	Wwin_epiphytica_00098	Wwin_thalassocola_00277	J14-2_00826	Wsp_ZB_3_185_02804	PG-2_00154	Wwin_arenosi_00323	MAG_Tara_SP247_01769	Wwin_pacifica_01745	PC-19_00917	Wsp_G_hybrid_01976	W_sp_ALC-1_02005	Wsp_Bin_91_00636	Wsp_Bin_78_01042
Wsp_ZB_7_38_03321	Wsp_ZB_3_138_01479	Wsp_SW_HL_4_150_01014	Wsp_L_hybrid_01145	Wsp_SW_HL_6_34_00927	Wsp_M_hybrid_02244	Wsp_Bin_72_1_00534	Wwin_sediminis_02828	Walgicola_02630	Wsp_Bin_61_3_00647	Wwin_aurantiaca_00912	Wsp_HaHa_7_67_03299	Wsp_HaHa_3_25_03538	Wsp_R2A112_3_187_01532	Wsp_F_hybrid_01719	TARA_PSE_MAG_00013_01844	Wsp_Bin_112_1_01384	Wsp_Bin_69_1_01438	MAG_UBA3174_01673	Wsp_J_hybrid_02250	Wwin_tangerina_01785	RHA_02578	Wsp_SW_HL_1_16_02033	Wwin_psychrotolerans_03136	Wwin_aurantia_02810	Wsp_Bin_77_1_01161	Wwin_jejuensis_02493	Wsp_I_hybrid_00196	Wundariae_02142	Wwin_eximia_03663	Wsp_Bin_42_1_00665	Wwin_epiphytica_00099	Wwin_thalassocola_00278	J14-2_00825	Wsp_ZB_3_185_02803	PG-2_00153	Wwin_arenosi_00322	MAG_Tara_SP247_01770	Wwin_pacifica_01744	PC-19_00916	Wsp_G_hybrid_01977	W_sp_ALC-1_02006	Wsp_Bin_91_00635	Wsp_Bin_78_01043
Wsp_ZB_7_38_00629	Wsp_ZB_3_138_01756	Wsp_SW_HL_4_150_00836	Wsp_L_hybrid_01446	Wsp_SW_HL_6_34_01253	Wsp_M_hybrid_01861	Wsp_Bin_72_1_01018	Wwin_sediminis_02516	Walgicola_02103	Wsp_Bin_61_3_00330	Wwin_aurantiaca_02655	Wsp_HaHa_7_67_00109	Wsp_HaHa_3_25_02785	Wsp_R2A112_3_187_00453	Wsp_F_hybrid_00975	TARA_PSE_MAG_00013_00158	Wsp_Bin_112_1_01026	Wsp_Bin_69_1_01536	MAG_UBA3174_02980	Wsp_J_hybrid_02552	Wwin_tangerina_01157	RHA_00413	Wsp_SW_HL_1_16_01211	Wwin_psychrotolerans_03347	Wwin_aurantia_01533	Wsp_Bin_77_1_01750	Wwin_jejuensis_01692	Wsp_I_hybrid_00486	Wundariae_02408	Wwin_eximia_01109	Wsp_Bin_42_1_00570	Wwin_epiphytica_02700	Wwin_thalassocola_00984	J14-2_02914	Wsp_ZB_3_185_03395	PG-2_02705	Wwin_arenosi_00129	MAG_Tara_SP247_01374	Wwin_pacifica_01313	PC-19_00133	Wsp_G_hybrid_03246	W_sp_ALC-1_02223	Wsp_Bin_91_01775	Wsp_Bin_78_01493
Wsp_ZB_7_38_00630	Wsp_ZB_3_138_01755	Wsp_SW_HL_4_150_00837	Wsp_L_hybrid_01445	Wsp_SW_HL_6_34_01252	Wsp_M_hybrid_01862	Wsp_Bin_72_1_01017	Wwin_sediminis_02515	Walgicola_02104	Wsp_Bin_61_3_00331	Wwin_aurantiaca_02654	Wsp_HaHa_7_67_00110	Wsp_HaHa_3_25_02786	Wsp_R2A112_3_187_00454	Wsp_F_hybrid_00973	TARA_PSE_MAG_00013_00157	Wsp_Bin_112_1_01027	Wsp_Bin_69_1_01535	MAG_UBA3174_02979	Wsp_J_hybrid_02551	Wwin_tangerina_01158	RHA_00414	Wsp_SW_HL_1_16_01210	Wwin_psychrotolerans_03346	Wwin_aurantia_01531	Wsp_Bin_77_1_01749	Wwin_jejuensis_01691	Wsp_I_hybrid_00485	Wundariae_02407	Wwin_eximia_01108	Wsp_Bin_42_1_00569	Wwin_epiphytica_02699	Wwin_thalassocola_00983	J14-2_02913	Wsp_ZB_3_185_03396	PG-2_02704	Wwin_arenosi_00130	MAG_Tara_SP247_01373	Wwin_pacifica_01314	PC-19_00132	Wsp_G_hybrid_03248	W_sp_ALC-1_02222	Wsp_Bin_91_01776	Wsp_Bin_78_01492
Wsp_ZB_7_38_00631	Wsp_ZB_3_138_01754	Wsp_SW_HL_4_150_00838	Wsp_L_hybrid_01444	Wsp_SW_HL_6_34_01251	Wsp_M_hybrid_01863	Wsp_Bin_72_1_01016	Wwin_sediminis_02514	Walgicola_02105	Wsp_Bin_61_3_00332	Wwin_aurantiaca_02653	Wsp_HaHa_7_67_00111	Wsp_HaHa_3_25_02787	Wsp_R2A112_3_187_00455	Wsp_F_hybrid_00972	TARA_PSE_MAG_00013_00156	Wsp_Bin_112_1_01028	Wsp_Bin_69_1_01534	MAG_UBA3174_02978	Wsp_J_hybrid_02550	Wwin_tangerina_01159	RHA_00415	Wsp_SW_HL_1_16_01209	Wwin_psychrotolerans_03345	Wwin_aurantia_01530	Wsp_Bin_77_1_01748	Wwin_jejuensis_01690	Wsp_I_hybrid_00484	Wundariae_02406	Wwin_eximia_01107	Wsp_Bin_42_1_00568	Wwin_epiphytica_02698	Wwin_thalassocola_00981	J14-2_02912	Wsp_ZB_3_185_03397	PG-2_02703	Wwin_arenosi_00131	MAG_Tara_SP247_01372	Wwin_pacifica_01316	PC-19_00131	Wsp_G_hybrid_03249	W_sp_ALC-1_02221	Wsp_Bin_91_01777	Wsp_Bin_78_01491
Wsp_ZB_7_38_00632	Wsp_ZB_3_138_01753	Wsp_SW_HL_4_150_00839	Wsp_L_hybrid_01443	Wsp_SW_HL_6_34_01250	Wsp_M_hybrid_01864	Wsp_Bin_72_1_01015	Wwin_sediminis_02513	Walgicola_02106	Wsp_Bin_61_3_00333	Wwin_aurantiaca_02652	Wsp_HaHa_7_67_00112	Wsp_HaHa_3_25_02788	Wsp_R2A112_3_187_00456	Wsp_F_hybrid_00971	TARA_PSE_MAG_00013_00155	Wsp_Bin_112_1_01029	Wsp_Bin_69_1_01533	MAG_UBA3174_02977	Wsp_J_hybrid_02549	Wwin_tangerina_01160	RHA_00416	Wsp_SW_HL_1_16_01208	Wwin_psychrotolerans_03344	Wwin_aurantia_01529	Wsp_Bin_77_1_01747	Wwin_jejuensis_01689	Wsp_I_hybrid_00483	Wundariae_02405	Wwin_eximia_01106	Wsp_Bin_42_1_00567	Wwin_epiphytica_02697	Wwin_thalassocola_00980	J14-2_02911	Wsp_ZB_3_185_03398	PG-2_02702	Wwin_arenosi_00132	MAG_Tara_SP247_01371	Wwin_pacifica_01317	PC-19_00130	Wsp_G_hybrid_03250	W_sp_ALC-1_02220	Wsp_Bin_91_02194	Wsp_Bin_78_01490
Wsp_ZB_7_38_00317	Wsp_ZB_3_138_00346	Wsp_SW_HL_4_150_00511	Wsp_L_hybrid_02031	Wsp_SW_HL_6_34_01936	Wsp_M_hybrid_01323	Wsp_Bin_72_1_00104	Wwin_sediminis_00338	Walgicola_01420	Wsp_Bin_61_3_01267	Wwin_aurantiaca_00391	Wsp_HaHa_7_67_03073	Wsp_HaHa_3_25_02380	Wsp_R2A112_3_187_02385	Wsp_F_hybrid_02166	TARA_PSE_MAG_00013_01135	Wsp_Bin_112_1_01952	Wsp_Bin_69_1_00105	MAG_UBA3174_00805	Wsp_J_hybrid_03130	Wwin_tangerina_00447	RHA_00128	Wsp_SW_HL_1_16_00887	Wwin_psychrotolerans_01147	Wwin_aurantia_01750	Wsp_Bin_77_1_01602	Wwin_jejuensis_02337	Wsp_I_hybrid_01004	Wundariae_03465	Wwin_eximia_00416	Wsp_Bin_42_1_01152	Wwin_epiphytica_00704	Wwin_thalassocola_03428	J14-2_00667	Wsp_ZB_3_185_01533	PG-2_03466	Wwin_arenosi_02920	MAG_Tara_SP247_01290	Wwin_pacifica_00814	PC-19_00794	Wsp_G_hybrid_02416	W_sp_ALC-1_03207	Wsp_Bin_91_01815	Wsp_Bin_78_01636
Wsp_ZB_7_38_00319	Wsp_ZB_3_138_00342	Wsp_SW_HL_4_150_00514	Wsp_L_hybrid_02033	Wsp_SW_HL_6_34_01933	Wsp_M_hybrid_01320	Wsp_Bin_72_1_00102	Wwin_sediminis_00340	Walgicola_01423	Wsp_Bin_61_3_01265	Wwin_aurantiaca_00394	Wsp_HaHa_7_67_03072	Wsp_HaHa_3_25_02382	Wsp_R2A112_3_187_02382	Wsp_F_hybrid_02163	TARA_PSE_MAG_00013_01138	Wsp_Bin_112_1_01954	Wsp_Bin_69_1_00107	MAG_UBA3174_00808	Wsp_J_hybrid_03132	Wwin_tangerina_00443	RHA_00130	Wsp_SW_HL_1_16_00885	Wwin_psychrotolerans_01143	Wwin_aurantia_01748	Wsp_Bin_77_1_01600	Wwin_jejuensis_02340	Wsp_I_hybrid_01005	Wundariae_03467	Wwin_eximia_00421	Wsp_Bin_42_1_01150	Wwin_epiphytica_00706	Wwin_thalassocola_03425	J14-2_00670	Wsp_ZB_3_185_01535	PG-2_03470	Wwin_arenosi_02918	MAG_Tara_SP247_01287	Wwin_pacifica_00810	PC-19_00798	Wsp_G_hybrid_02413	W_sp_ALC-1_03205	Wsp_Bin_91_01817	Wsp_Bin_78_01634
Wsp_ZB_7_38_00321	Wsp_ZB_3_138_00340	Wsp_SW_HL_4_150_00518	Wsp_L_hybrid_02037	Wsp_SW_HL_6_34_01931	Wsp_M_hybrid_01317	Wsp_Bin_72_1_00099	Wwin_sediminis_00342	Walgicola_01426	Wsp_Bin_61_3_01262	Wwin_aurantiaca_00396	Wsp_HaHa_7_67_03068	Wsp_HaHa_3_25_02384	Wsp_R2A112_3_187_02380	Wsp_F_hybrid_02161	TARA_PSE_MAG_00013_01140	Wsp_Bin_112_1_01957	Wsp_Bin_69_1_00110	MAG_UBA3174_00810	Wsp_J_hybrid_03136	Wwin_tangerina_00440	RHA_00132	Wsp_SW_HL_1_16_00883	Wwin_psychrotolerans_01141	Wwin_aurantia_01745	Wsp_Bin_77_1_01597	Wwin_jejuensis_02343	Wsp_I_hybrid_01008	Wundariae_03469	Wwin_eximia_00423	Wsp_Bin_42_1_01147	Wwin_epiphytica_00708	Wwin_thalassocola_03423	J14-2_00673	Wsp_ZB_3_185_01537	PG-2_03473	Wwin_arenosi_02916	MAG_Tara_SP247_01284	Wwin_pacifica_00808	PC-19_00802	Wsp_G_hybrid_02411	W_sp_ALC-1_03201	Wsp_Bin_91_01820	Wsp_Bin_78_01631
Wsp_ZB_7_38_00768	Wsp_ZB_3_138_00091	Wsp_SW_HL_4_150_00522	Wsp_L_hybrid_02041	Wsp_SW_HL_6_34_01882	Wsp_M_hybrid_01311	Wsp_Bin_72_1_00097	Wwin_sediminis_03154	Walgicola_01431	Wsp_Bin_61_3_01260	Wwin_aurantiaca_00402	Wsp_HaHa_7_67_03063	Wsp_HaHa_3_25_02434	Wsp_R2A112_3_187_02075	Wsp_F_hybrid_02108	TARA_PSE_MAG_00013_01145	Wsp_Bin_112_1_01959	Wsp_Bin_69_1_00112	MAG_UBA3174_00814	Wsp_J_hybrid_03140	Wwin_tangerina_00437	RHA_02908	Wsp_SW_HL_1_16_00731	Wwin_psychrotolerans_00110	Wwin_aurantia_01743,Wwin_aurantia_02208	Wsp_Bin_77_1_01595	Wwin_jejuensis_02346	Wsp_I_hybrid_01013	Wundariae_02696	Wwin_eximia_00447	Wsp_Bin_42_1_01145	-	Wwin_thalassocola_03377	J14-2_00678	Wsp_ZB_3_185_01585	PG-2_03475	Wwin_arenosi_02908	MAG_Tara_SP247_01279	Wwin_pacifica_00250	PC-19_00804	Wsp_G_hybrid_02359	W_sp_ALC-1_03224	Wsp_Bin_91_01822	Wsp_Bin_78_01629
Wsp_ZB_7_38_00769	Wsp_ZB_3_138_00090	Wsp_SW_HL_4_150_00524	Wsp_L_hybrid_02043	Wsp_SW_HL_6_34_01881	Wsp_M_hybrid_01309	Wsp_Bin_72_1_00095	Wwin_sediminis_03153	Walgicola_01433	Wsp_Bin_61_3_01258	Wwin_aurantiaca_00404	Wsp_HaHa_7_67_03061	Wsp_HaHa_3_25_02435	Wsp_R2A112_3_187_02076	Wsp_F_hybrid_02107	TARA_PSE_MAG_00013_01146	Wsp_Bin_112_1_01961	Wsp_Bin_69_1_00114	MAG_UBA3174_00816	Wsp_J_hybrid_03142	Wwin_tangerina_00435	RHA_02907	Wsp_SW_HL_1_16_00730	Wwin_psychrotolerans_00109	Wwin_aurantia_01739	Wsp_Bin_77_1_01593	Wwin_jejuensis_02348	Wsp_I_hybrid_01015	Wundariae_02697	Wwin_eximia_00448	Wsp_Bin_42_1_01143	Wwin_epiphytica_00713	Wwin_thalassocola_03376	J14-2_00680	Wsp_ZB_3_185_01586	PG-2_03476	Wwin_arenosi_02907	MAG_Tara_SP247_01278	Wwin_pacifica_00251	PC-19_00806	Wsp_G_hybrid_02358	W_sp_ALC-1_03225	Wsp_Bin_91_00646	Wsp_Bin_78_01627
Wsp_ZB_7_38_00770	Wsp_ZB_3_138_00089	Wsp_SW_HL_4_150_00525	Wsp_L_hybrid_02044	Wsp_SW_HL_6_34_01606	Wsp_M_hybrid_01308	Wsp_Bin_72_1_00094	Wwin_sediminis_03152	Walgicola_01434	Wsp_Bin_61_3_01257	Wwin_aurantiaca_00417	Wsp_HaHa_7_67_03060	Wsp_HaHa_3_25_02436	Wsp_R2A112_3_187_02077	Wsp_F_hybrid_02104	TARA_PSE_MAG_00013_01147	Wsp_Bin_112_1_01962	Wsp_Bin_69_1_00115	MAG_UBA3174_00817	Wsp_J_hybrid_03143	Wwin_tangerina_00433	RHA_02906	Wsp_SW_HL_1_16_00729	Wwin_psychrotolerans_00108	Wwin_aurantia_01738	Wsp_Bin_77_1_01592	Wwin_jejuensis_02350	Wsp_I_hybrid_01016	Wundariae_02698	Wwin_eximia_00333	Wsp_Bin_42_1_01142	Wwin_epiphytica_00714	Wwin_thalassocola_03375	J14-2_00681	Wsp_ZB_3_185_01587	PG-2_03477	Wwin_arenosi_02906	MAG_Tara_SP247_01277	Wwin_pacifica_00252	PC-19_00807	Wsp_G_hybrid_02357	W_sp_ALC-1_03227	Wsp_Bin_91_00645	Wsp_Bin_78_01626
Wsp_ZB_7_38_00771	Wsp_ZB_3_138_00088	Wsp_SW_HL_4_150_00526	Wsp_L_hybrid_02045	Wsp_SW_HL_6_34_01605	Wsp_M_hybrid_01307	Wsp_Bin_72_1_00093	Wwin_sediminis_03151	Walgicola_01435	Wsp_Bin_61_3_01256	Wwin_aurantiaca_00418	Wsp_HaHa_7_67_03059	Wsp_HaHa_3_25_02437	Wsp_R2A112_3_187_02078	Wsp_F_hybrid_02103	TARA_PSE_MAG_00013_01148	Wsp_Bin_112_1_01963	Wsp_Bin_69_1_00116	MAG_UBA3174_00818	Wsp_J_hybrid_03144	Wwin_tangerina_00432	RHA_02905	Wsp_SW_HL_1_16_00728	Wwin_psychrotolerans_00107	Wwin_aurantia_01737	Wsp_Bin_77_1_01591	Wwin_jejuensis_02351	Wsp_I_hybrid_01017	Wundariae_02699	Wwin_eximia_00334	Wsp_Bin_42_1_01141	Wwin_epiphytica_00715	Wwin_thalassocola_03374	J14-2_00682	Wsp_ZB_3_185_01588	PG-2_03478	Wwin_arenosi_02905	MAG_Tara_SP247_01276	Wwin_pacifica_00253	PC-19_00808	Wsp_G_hybrid_02356	W_sp_ALC-1_03228	Wsp_Bin_91_00644	Wsp_Bin_78_01625
Wsp_ZB_7_38_02673	Wsp_ZB_3_138_02913	Wsp_SW_HL_4_150_01491	Wsp_L_hybrid_00504	Wsp_SW_HL_6_34_00413	Wsp_M_hybrid_03300	Wsp_Bin_72_1_00003	Wwin_sediminis_01927	Walgicola_02934	Wsp_Bin_61_3_02129	Wwin_aurantiaca_01607	Wsp_HaHa_7_67_03716	Wsp_HaHa_3_25_00357	Wsp_R2A112_3_187_02780	Wsp_F_hybrid_00230	TARA_PSE_MAG_00013_02381	Wsp_Bin_112_1_00540	Wsp_Bin_69_1_01175	MAG_UBA3174_01095	Wsp_J_hybrid_01610	Wwin_tangerina_03067	RHA_00996	Wsp_SW_HL_1_16_03030	Wwin_psychrotolerans_02206	Wwin_aurantia_02385	Wsp_Bin_77_1_00695	Wwin_jejuensis_01019	Wsp_I_hybrid_03724	Wundariae_00340	Wwin_eximia_01856	Wsp_Bin_42_1_01955	Wwin_epiphytica_01888	Wwin_thalassocola_01778	J14-2_01295	Wsp_ZB_3_185_02378	PG-2_01964	Wwin_arenosi_00705	MAG_Tara_SP247_02382	Wwin_pacifica_02307	PC-19_02268	Wsp_G_hybrid_00092	W_sp_ALC-1_01609	Wsp_Bin_91_00873	Wsp_Bin_78_00723
Wsp_ZB_7_38_02672	Wsp_ZB_3_138_02912	Wsp_SW_HL_4_150_01492	Wsp_L_hybrid_00503	Wsp_SW_HL_6_34_00412	Wsp_M_hybrid_03301	Wsp_Bin_72_1_00004	Wwin_sediminis_01926	Walgicola_02935	Wsp_Bin_61_3_02128	Wwin_aurantiaca_01608	Wsp_HaHa_7_67_03717	Wsp_HaHa_3_25_00358	Wsp_R2A112_3_187_02781	Wsp_F_hybrid_00229	TARA_PSE_MAG_00013_02382	Wsp_Bin_112_1_00539	Wsp_Bin_69_1_01176	MAG_UBA3174_01096	Wsp_J_hybrid_01609	Wwin_tangerina_03066	RHA_00997	Wsp_SW_HL_1_16_03029	Wwin_psychrotolerans_02205	Wwin_aurantia_02384	Wsp_Bin_77_1_00694	Wwin_jejuensis_01018	Wsp_I_hybrid_03723	Wundariae_00339	Wwin_eximia_01857	Wsp_Bin_42_1_01956	Wwin_epiphytica_01887	Wwin_thalassocola_01779	J14-2_01296	Wsp_ZB_3_185_02377	PG-2_01963	Wwin_arenosi_00706	MAG_Tara_SP247_02381	Wwin_pacifica_02308	PC-19_02267	Wsp_G_hybrid_00093	W_sp_ALC-1_01608	Wsp_Bin_91_00872	Wsp_Bin_78_00721
Wsp_ZB_7_38_02671	Wsp_ZB_3_138_02911	Wsp_SW_HL_4_150_01493	Wsp_L_hybrid_00502	Wsp_SW_HL_6_34_00411	Wsp_M_hybrid_03302	Wsp_Bin_72_1_00005	Wwin_sediminis_01925	Walgicola_02936	Wsp_Bin_61_3_02127	Wwin_aurantiaca_01609	Wsp_HaHa_7_67_03718	Wsp_HaHa_3_25_00359	Wsp_R2A112_3_187_02782	Wsp_F_hybrid_00228	TARA_PSE_MAG_00013_02383	Wsp_Bin_112_1_00538	Wsp_Bin_69_1_01177	MAG_UBA3174_01097	Wsp_J_hybrid_01608	Wwin_tangerina_03065	RHA_00998	Wsp_SW_HL_1_16_03028	Wwin_psychrotolerans_02204	Wwin_aurantia_02383	Wsp_Bin_77_1_00693	Wwin_jejuensis_01017	Wsp_I_hybrid_03722	Wundariae_00338	Wwin_eximia_01858	Wsp_Bin_42_1_01957	Wwin_epiphytica_01886	Wwin_thalassocola_01780	J14-2_01297	Wsp_ZB_3_185_02376	PG-2_01962	Wwin_arenosi_00707	MAG_Tara_SP247_02380	Wwin_pacifica_02309	PC-19_02266	Wsp_G_hybrid_00094	W_sp_ALC-1_01607	Wsp_Bin_91_00871	Wsp_Bin_78_00720
Wsp_ZB_7_38_02670	Wsp_ZB_3_138_02910	Wsp_SW_HL_4_150_01494	Wsp_L_hybrid_00501	Wsp_SW_HL_6_34_00410	Wsp_M_hybrid_03303	Wsp_Bin_72_1_00006	Wwin_sediminis_01924	Walgicola_02937	Wsp_Bin_61_3_02126	Wwin_aurantiaca_01610	Wsp_HaHa_7_67_03719	Wsp_HaHa_3_25_00360	Wsp_R2A112_3_187_02783	Wsp_F_hybrid_00227	TARA_PSE_MAG_00013_02384	Wsp_Bin_112_1_00537	Wsp_Bin_69_1_01178	MAG_UBA3174_01098	Wsp_J_hybrid_01607	Wwin_tangerina_03064	RHA_00999	Wsp_SW_HL_1_16_03027	Wwin_psychrotolerans_02203	Wwin_aurantia_02382	Wsp_Bin_77_1_00692	Wwin_jejuensis_01016	Wsp_I_hybrid_03721	Wundariae_00337	Wwin_eximia_01859	Wsp_Bin_42_1_01958	Wwin_epiphytica_01885	Wwin_thalassocola_01781	J14-2_01298	Wsp_ZB_3_185_02375	PG-2_01961	Wwin_arenosi_00708	MAG_Tara_SP247_02379	Wwin_pacifica_02310	PC-19_02265	Wsp_G_hybrid_00095	W_sp_ALC-1_01606	Wsp_Bin_91_00870	Wsp_Bin_78_00719
Wsp_ZB_7_38_02669	Wsp_ZB_3_138_02909	Wsp_SW_HL_4_150_01495	Wsp_L_hybrid_00500	Wsp_SW_HL_6_34_00409	Wsp_M_hybrid_03304	Wsp_Bin_72_1_00007	Wwin_sediminis_01923	Walgicola_02938	Wsp_Bin_61_3_02125	Wwin_aurantiaca_01611	Wsp_HaHa_7_67_03720	Wsp_HaHa_3_25_00361	Wsp_R2A112_3_187_02784	Wsp_F_hybrid_00226	TARA_PSE_MAG_00013_02385	Wsp_Bin_112_1_00536	Wsp_Bin_69_1_01179	MAG_UBA3174_01099	Wsp_J_hybrid_01606	Wwin_tangerina_03063	RHA_01000	Wsp_SW_HL_1_16_03026	Wwin_psychrotolerans_02202	Wwin_aurantia_02381	Wsp_Bin_77_1_00691	Wwin_jejuensis_01015	Wsp_I_hybrid_03720	Wundariae_00336	Wwin_eximia_01860	Wsp_Bin_42_1_01959	Wwin_epiphytica_01884	Wwin_thalassocola_01782	J14-2_01299	Wsp_ZB_3_185_02374	PG-2_01960	Wwin_arenosi_00709	MAG_Tara_SP247_02378	Wwin_pacifica_02311	PC-19_02264	Wsp_G_hybrid_00096	W_sp_ALC-1_01605	Wsp_Bin_91_00869	Wsp_Bin_78_00718
Wsp_ZB_7_38_02668	Wsp_ZB_3_138_02908	Wsp_SW_HL_4_150_01496	Wsp_L_hybrid_00499	Wsp_SW_HL_6_34_00408	Wsp_M_hybrid_03305	Wsp_Bin_72_1_00008	Wwin_sediminis_01922	Walgicola_02939	Wsp_Bin_61_3_02124	Wwin_aurantiaca_01612	Wsp_HaHa_7_67_03721	Wsp_HaHa_3_25_00362	Wsp_R2A112_3_187_02785	Wsp_F_hybrid_00225	TARA_PSE_MAG_00013_02386	Wsp_Bin_112_1_00535	Wsp_Bin_69_1_01180	MAG_UBA3174_01100	Wsp_J_hybrid_01605	Wwin_tangerina_03062	RHA_01001	Wsp_SW_HL_1_16_03025	Wwin_psychrotolerans_02201	Wwin_aurantia_02380	Wsp_Bin_77_1_00690	Wwin_jejuensis_01014	Wsp_I_hybrid_03719	Wundariae_00335	Wwin_eximia_01861	Wsp_Bin_42_1_01960	Wwin_epiphytica_01883	Wwin_thalassocola_01783	J14-2_01300	Wsp_ZB_3_185_02373	PG-2_01959	Wwin_arenosi_00710	MAG_Tara_SP247_02377	Wwin_pacifica_02312	PC-19_02263	Wsp_G_hybrid_00097	W_sp_ALC-1_01604	Wsp_Bin_91_00868	Wsp_Bin_78_00717
Wsp_ZB_7_38_02667	Wsp_ZB_3_138_02907	Wsp_SW_HL_4_150_01497	Wsp_L_hybrid_00498	Wsp_SW_HL_6_34_00407	Wsp_M_hybrid_03306	Wsp_Bin_72_1_00009	Wwin_sediminis_01921	Walgicola_02940	Wsp_Bin_61_3_02123	Wwin_aurantiaca_01613	Wsp_HaHa_7_67_03722	Wsp_HaHa_3_25_00363	Wsp_R2A112_3_187_02786	Wsp_F_hybrid_00224	TARA_PSE_MAG_00013_02387	Wsp_Bin_112_1_00534	Wsp_Bin_69_1_01181	MAG_UBA3174_01101	Wsp_J_hybrid_01604	Wwin_tangerina_03061	RHA_01002	Wsp_SW_HL_1_16_03024	Wwin_psychrotolerans_02200	Wwin_aurantia_02379	Wsp_Bin_77_1_00689	Wwin_jejuensis_01013	Wsp_I_hybrid_03718	Wundariae_00334	Wwin_eximia_01862	Wsp_Bin_42_1_01961	Wwin_epiphytica_01882	Wwin_thalassocola_01784	J14-2_01301	Wsp_ZB_3_185_02372	PG-2_01958	Wwin_arenosi_00711	MAG_Tara_SP247_02376	Wwin_pacifica_02313	PC-19_02262	Wsp_G_hybrid_00098	W_sp_ALC-1_01603	Wsp_Bin_91_00867	Wsp_Bin_78_00716
Wsp_ZB_7_38_02666	Wsp_ZB_3_138_02906	Wsp_SW_HL_4_150_01498	Wsp_L_hybrid_00496	Wsp_SW_HL_6_34_00406	Wsp_M_hybrid_03307	Wsp_Bin_72_1_00010	Wwin_sediminis_01920	Walgicola_02941	Wsp_Bin_61_3_02122	Wwin_aurantiaca_01614	Wsp_HaHa_7_67_03724	Wsp_HaHa_3_25_00364	Wsp_R2A112_3_187_02787	Wsp_F_hybrid_00223	TARA_PSE_MAG_00013_02388	Wsp_Bin_112_1_00533	Wsp_Bin_69_1_01182	MAG_UBA3174_01102	Wsp_J_hybrid_01602	Wwin_tangerina_03060	RHA_01003	Wsp_SW_HL_1_16_03023	Wwin_psychrotolerans_02199	Wwin_aurantia_02378	Wsp_Bin_77_1_00688	Wwin_jejuensis_01012	Wsp_I_hybrid_03716	Wundariae_00333	Wwin_eximia_01863	Wsp_Bin_42_1_01962	Wwin_epiphytica_01881	Wwin_thalassocola_01785	J14-2_01302	Wsp_ZB_3_185_02371	PG-2_01957	Wwin_arenosi_00712	MAG_Tara_SP247_02375	Wwin_pacifica_02314	PC-19_02261	Wsp_G_hybrid_00099	W_sp_ALC-1_01602	Wsp_Bin_91_00866	Wsp_Bin_78_00715
Wsp_ZB_7_38_02665	Wsp_ZB_3_138_02905	Wsp_SW_HL_4_150_01499	Wsp_L_hybrid_00495	Wsp_SW_HL_6_34_00405	Wsp_M_hybrid_03308	Wsp_Bin_72_1_00011	Wwin_sediminis_01919	Walgicola_02942	Wsp_Bin_61_3_02121	Wwin_aurantiaca_01615	Wsp_HaHa_7_67_03725	Wsp_HaHa_3_25_00365	Wsp_R2A112_3_187_02788	Wsp_F_hybrid_00222	TARA_PSE_MAG_00013_02389	Wsp_Bin_112_1_00532	Wsp_Bin_69_1_01183	MAG_UBA3174_01103	Wsp_J_hybrid_01601	Wwin_tangerina_03059	RHA_01004	Wsp_SW_HL_1_16_03022	Wwin_psychrotolerans_02198	Wwin_aurantia_02377	Wsp_Bin_77_1_00687	Wwin_jejuensis_01011	Wsp_I_hybrid_03715	Wundariae_00332	Wwin_eximia_01864	Wsp_Bin_42_1_01963	Wwin_epiphytica_01880	Wwin_thalassocola_01786	J14-2_01303	Wsp_ZB_3_185_02370	PG-2_01956	Wwin_arenosi_00713	MAG_Tara_SP247_02374	Wwin_pacifica_02315	PC-19_02260	Wsp_G_hybrid_00100	W_sp_ALC-1_01601	Wsp_Bin_91_00865	Wsp_Bin_78_00714
Wsp_ZB_7_38_02664	Wsp_ZB_3_138_02904	Wsp_SW_HL_4_150_01500	Wsp_L_hybrid_00494	Wsp_SW_HL_6_34_00404	Wsp_M_hybrid_03309	Wsp_Bin_72_1_00012	Wwin_sediminis_01918	Walgicola_02943	Wsp_Bin_61_3_02120	Wwin_aurantiaca_01616	Wsp_HaHa_7_67_03726	Wsp_HaHa_3_25_00366	Wsp_R2A112_3_187_02789	Wsp_F_hybrid_00221	TARA_PSE_MAG_00013_02390	Wsp_Bin_112_1_00531	Wsp_Bin_69_1_01184	MAG_UBA3174_01104	Wsp_J_hybrid_01600	Wwin_tangerina_03058	RHA_01005	Wsp_SW_HL_1_16_03021	Wwin_psychrotolerans_02197	Wwin_aurantia_02376	Wsp_Bin_77_1_00686	Wwin_jejuensis_01010	Wsp_I_hybrid_03714	Wundariae_00331	Wwin_eximia_01865	Wsp_Bin_42_1_01964	Wwin_epiphytica_01879	Wwin_thalassocola_01787	J14-2_01304	Wsp_ZB_3_185_02369	PG-2_01955	Wwin_arenosi_00714	MAG_Tara_SP247_02373	Wwin_pacifica_02316	PC-19_02259	Wsp_G_hybrid_00101	W_sp_ALC-1_01600	Wsp_Bin_91_00864	Wsp_Bin_78_00713
Wsp_ZB_7_38_02662	Wsp_ZB_3_138_02902	Wsp_SW_HL_4_150_01502	Wsp_L_hybrid_00492	Wsp_SW_HL_6_34_00402	Wsp_M_hybrid_03311	Wsp_Bin_72_1_00014	Wwin_sediminis_01916	Walgicola_02945	Wsp_Bin_61_3_02118	Wwin_aurantiaca_01618	Wsp_HaHa_7_67_03728	Wsp_HaHa_3_25_00368	Wsp_R2A112_3_187_02791	Wsp_F_hybrid_00219	TARA_PSE_MAG_00013_02392	Wsp_Bin_112_1_00529	Wsp_Bin_69_1_01186	MAG_UBA3174_01106	Wsp_J_hybrid_01598	Wwin_tangerina_03056	RHA_01007	Wsp_SW_HL_1_16_03019	Wwin_psychrotolerans_02195	Wwin_aurantia_02374	Wsp_Bin_77_1_00684	Wwin_jejuensis_01008	Wsp_I_hybrid_03712	Wundariae_00329	Wwin_eximia_01867	Wsp_Bin_42_1_01966	Wwin_epiphytica_01877	Wwin_thalassocola_01789	J14-2_01306	Wsp_ZB_3_185_02367	PG-2_01953	Wwin_arenosi_00716	MAG_Tara_SP247_02371	Wwin_pacifica_02318	PC-19_02257	Wsp_G_hybrid_00103	W_sp_ALC-1_01598	Wsp_Bin_91_00862	Wsp_Bin_78_00711
Wsp_ZB_7_38_02661	Wsp_ZB_3_138_02901	Wsp_SW_HL_4_150_01503	Wsp_L_hybrid_00491	Wsp_SW_HL_6_34_00401	Wsp_M_hybrid_03312	Wsp_Bin_72_1_00015	Wwin_sediminis_01915	Walgicola_02946	Wsp_Bin_61_3_02117	Wwin_aurantiaca_01619	Wsp_HaHa_7_67_03729	Wsp_HaHa_3_25_00369	Wsp_R2A112_3_187_02792	Wsp_F_hybrid_00218	TARA_PSE_MAG_00013_02393	Wsp_Bin_112_1_00528	Wsp_Bin_69_1_01187	MAG_UBA3174_01107	Wsp_J_hybrid_01597	Wwin_tangerina_03055	RHA_01008	Wsp_SW_HL_1_16_03018	Wwin_psychrotolerans_02194	Wwin_aurantia_02373	Wsp_Bin_77_1_00683	Wwin_jejuensis_01007	Wsp_I_hybrid_03711	Wundariae_00328	Wwin_eximia_01868	Wsp_Bin_42_1_01967	Wwin_epiphytica_01876	Wwin_thalassocola_01790	J14-2_01307	Wsp_ZB_3_185_02366	PG-2_01952	Wwin_arenosi_00717	MAG_Tara_SP247_02370	Wwin_pacifica_02319	PC-19_02256	Wsp_G_hybrid_00104	W_sp_ALC-1_01597	Wsp_Bin_91_00861	Wsp_Bin_78_00710
Wsp_ZB_7_38_02660	Wsp_ZB_3_138_02900	Wsp_SW_HL_4_150_01504	Wsp_L_hybrid_00490	Wsp_SW_HL_6_34_00400	Wsp_M_hybrid_03313	Wsp_Bin_72_1_00016	Wwin_sediminis_01914	Walgicola_02947	Wsp_Bin_61_3_02116	Wwin_aurantiaca_01620	Wsp_HaHa_7_67_03730	Wsp_HaHa_3_25_00370	Wsp_R2A112_3_187_02793	Wsp_F_hybrid_00217	TARA_PSE_MAG_00013_02394	Wsp_Bin_112_1_00527	Wsp_Bin_69_1_01188	MAG_UBA3174_01108	Wsp_J_hybrid_01596	Wwin_tangerina_03054	RHA_01009	Wsp_SW_HL_1_16_03017	Wwin_psychrotolerans_02193	Wwin_aurantia_02372	Wsp_Bin_77_1_00682	Wwin_jejuensis_01006	Wsp_I_hybrid_03710	Wundariae_00327	Wwin_eximia_01869	Wsp_Bin_42_1_01968	Wwin_epiphytica_01875	Wwin_thalassocola_01791	J14-2_01308	Wsp_ZB_3_185_02365	PG-2_01951	Wwin_arenosi_00718	MAG_Tara_SP247_02369	Wwin_pacifica_02320	PC-19_02255	Wsp_G_hybrid_00105	W_sp_ALC-1_01596	Wsp_Bin_91_00860	Wsp_Bin_78_00709
Wsp_ZB_7_38_02659	Wsp_ZB_3_138_02899	Wsp_SW_HL_4_150_01505	Wsp_L_hybrid_00489	Wsp_SW_HL_6_34_00399	Wsp_M_hybrid_03314	Wsp_Bin_72_1_00017	Wwin_sediminis_01913	Walgicola_02948	Wsp_Bin_61_3_02115	Wwin_aurantiaca_01621	Wsp_HaHa_7_67_03731	Wsp_HaHa_3_25_00371	Wsp_R2A112_3_187_02794	Wsp_F_hybrid_00216	TARA_PSE_MAG_00013_02395	Wsp_Bin_112_1_00526	Wsp_Bin_69_1_01189	MAG_UBA3174_01109	Wsp_J_hybrid_01595	Wwin_tangerina_03053	RHA_01010	Wsp_SW_HL_1_16_03016	Wwin_psychrotolerans_02192	Wwin_aurantia_02371	Wsp_Bin_77_1_00681	Wwin_jejuensis_01005	Wsp_I_hybrid_03709	Wundariae_00326	Wwin_eximia_01870	Wsp_Bin_42_1_01969	Wwin_epiphytica_01874	Wwin_thalassocola_01792	J14-2_01309	Wsp_ZB_3_185_02364	PG-2_01950	Wwin_arenosi_00719	MAG_Tara_SP247_02368	Wwin_pacifica_02321	PC-19_02254	Wsp_G_hybrid_00106	W_sp_ALC-1_01595	Wsp_Bin_91_00859	Wsp_Bin_78_00708
Wsp_ZB_7_38_02658	Wsp_ZB_3_138_02898	Wsp_SW_HL_4_150_01507	Wsp_L_hybrid_00488	Wsp_SW_HL_6_34_00398	Wsp_M_hybrid_03315	Wsp_Bin_72_1_00019	Wwin_sediminis_01912	Walgicola_02949	Wsp_Bin_61_3_02113	Wwin_aurantiaca_01622	Wsp_HaHa_7_67_03732	Wsp_HaHa_3_25_00372	Wsp_R2A112_3_187_02795	Wsp_F_hybrid_00215	TARA_PSE_MAG_00013_02397	Wsp_Bin_112_1_00524	Wsp_Bin_69_1_01191	MAG_UBA3174_01110	Wsp_J_hybrid_01594	Wwin_tangerina_03052	RHA_01011	Wsp_SW_HL_1_16_03015	Wwin_psychrotolerans_02191	Wwin_aurantia_02369	Wsp_Bin_77_1_00679	Wwin_jejuensis_01003	Wsp_I_hybrid_03708	Wundariae_00325	Wwin_eximia_01871	Wsp_Bin_42_1_01971	Wwin_epiphytica_01873	Wwin_thalassocola_01793	J14-2_01310	Wsp_ZB_3_185_02363	PG-2_01949	Wwin_arenosi_00720	MAG_Tara_SP247_02367	Wwin_pacifica_02322	PC-19_02253	Wsp_G_hybrid_00108	W_sp_ALC-1_01594	Wsp_Bin_91_00857	Wsp_Bin_78_00706
Wsp_ZB_7_38_02657	Wsp_ZB_3_138_02897	Wsp_SW_HL_4_150_01508	Wsp_L_hybrid_00487	Wsp_SW_HL_6_34_00397	Wsp_M_hybrid_03316	Wsp_Bin_72_1_00020	Wwin_sediminis_01911	Walgicola_02950	Wsp_Bin_61_3_02112	Wwin_aurantiaca_01623	Wsp_HaHa_7_67_03733	Wsp_HaHa_3_25_00373	Wsp_R2A112_3_187_02796	Wsp_F_hybrid_00214	TARA_PSE_MAG_00013_02398	Wsp_Bin_112_1_00523	Wsp_Bin_69_1_01192	MAG_UBA3174_01111	Wsp_J_hybrid_01593	Wwin_tangerina_03051	RHA_01012	Wsp_SW_HL_1_16_03014	Wwin_psychrotolerans_02190	Wwin_aurantia_02368	Wsp_Bin_77_1_00678	Wwin_jejuensis_01002	Wsp_I_hybrid_03707	Wundariae_00324	Wwin_eximia_01872	Wsp_Bin_42_1_01972	Wwin_epiphytica_01872	Wwin_thalassocola_01794	J14-2_01311	Wsp_ZB_3_185_02362	PG-2_01948	Wwin_arenosi_00721	MAG_Tara_SP247_02366	Wwin_pacifica_02323	PC-19_02252	Wsp_G_hybrid_00109	W_sp_ALC-1_01593	Wsp_Bin_91_00856	Wsp_Bin_78_00705
Wsp_ZB_7_38_02656	Wsp_ZB_3_138_02896	Wsp_SW_HL_4_150_01509	Wsp_L_hybrid_00486	Wsp_SW_HL_6_34_00396	Wsp_M_hybrid_03317	Wsp_Bin_72_1_00021	Wwin_sediminis_01910	Walgicola_02951	Wsp_Bin_61_3_02111	Wwin_aurantiaca_01624	Wsp_HaHa_7_67_03734	Wsp_HaHa_3_25_00374	Wsp_R2A112_3_187_02797	Wsp_F_hybrid_00213	TARA_PSE_MAG_00013_02399	Wsp_Bin_112_1_00522	Wsp_Bin_69_1_01193	MAG_UBA3174_01112	Wsp_J_hybrid_01592	Wwin_tangerina_03050	RHA_01013	Wsp_SW_HL_1_16_03013	Wwin_psychrotolerans_02188	Wwin_aurantia_02367	Wsp_Bin_77_1_00677	Wwin_jejuensis_01001	Wsp_I_hybrid_03706	Wundariae_00323	Wwin_eximia_01873	Wsp_Bin_42_1_01973	Wwin_epiphytica_01871	Wwin_thalassocola_01795	J14-2_01312	Wsp_ZB_3_185_02361	PG-2_01947	Wwin_arenosi_00722	MAG_Tara_SP247_02365	Wwin_pacifica_02324	PC-19_02251	Wsp_G_hybrid_00110	W_sp_ALC-1_01592	Wsp_Bin_91_02199	Wsp_Bin_78_00704
Wsp_ZB_7_38_02655	Wsp_ZB_3_138_02894	Wsp_SW_HL_4_150_01510	Wsp_L_hybrid_00485	Wsp_SW_HL_6_34_00395	Wsp_M_hybrid_03318	Wsp_Bin_72_1_00022	Wwin_sediminis_01908	Walgicola_02953	Wsp_Bin_61_3_02110	Wwin_aurantiaca_01626	Wsp_HaHa_7_67_03735	Wsp_HaHa_3_25_00375	Wsp_R2A112_3_187_02799	Wsp_F_hybrid_00211	TARA_PSE_MAG_00013_02401	Wsp_Bin_112_1_00521	Wsp_Bin_69_1_01194	MAG_UBA3174_01114	Wsp_J_hybrid_01591	Wwin_tangerina_03048	RHA_01015	Wsp_SW_HL_1_16_03012	Wwin_psychrotolerans_02186	Wwin_aurantia_02365	Wsp_Bin_77_1_00676	Wwin_jejuensis_00999	Wsp_I_hybrid_03705	Wundariae_00322	Wwin_eximia_01874	Wsp_Bin_42_1_01974	Wwin_epiphytica_01869	Wwin_thalassocola_01797	J14-2_01314	Wsp_ZB_3_185_02360	PG-2_01945	Wwin_arenosi_00724	MAG_Tara_SP247_02363	Wwin_pacifica_02326	PC-19_02250	Wsp_G_hybrid_00112	W_sp_ALC-1_01590	Wsp_Bin_91_02200	Wsp_Bin_78_00703
Wsp_ZB_7_38_02654	Wsp_ZB_3_138_02893	Wsp_SW_HL_4_150_01511	Wsp_L_hybrid_00484	Wsp_SW_HL_6_34_00394	Wsp_M_hybrid_03319	Wsp_Bin_72_1_00023	Wwin_sediminis_01907	Walgicola_02954	Wsp_Bin_61_3_02109	Wwin_aurantiaca_01627	Wsp_HaHa_7_67_03736	Wsp_HaHa_3_25_00376	Wsp_R2A112_3_187_02800	Wsp_F_hybrid_00209	TARA_PSE_MAG_00013_02402	Wsp_Bin_112_1_00520	Wsp_Bin_69_1_01195	MAG_UBA3174_01115	Wsp_J_hybrid_01590	Wwin_tangerina_03047	RHA_01016	Wsp_SW_HL_1_16_03011	Wwin_psychrotolerans_02185	Wwin_aurantia_02364	Wsp_Bin_77_1_00675	Wwin_jejuensis_00998	Wsp_I_hybrid_03704	Wundariae_00321	Wwin_eximia_01875	Wsp_Bin_42_1_01975	Wwin_epiphytica_01868	Wwin_thalassocola_01799	J14-2_01315	Wsp_ZB_3_185_02359	PG-2_01944	Wwin_arenosi_00725	MAG_Tara_SP247_02362	Wwin_pacifica_02327	PC-19_02249	Wsp_G_hybrid_00115	W_sp_ALC-1_01589	Wsp_Bin_91_02201	Wsp_Bin_78_00702
Wsp_ZB_7_38_02653	Wsp_ZB_3_138_02892	Wsp_SW_HL_4_150_01512	Wsp_L_hybrid_00483	Wsp_SW_HL_6_34_00393	Wsp_M_hybrid_03320	Wsp_Bin_72_1_00024	Wwin_sediminis_01906	Walgicola_02957	Wsp_Bin_61_3_02108	Wwin_aurantiaca_01628	Wsp_HaHa_7_67_03737	Wsp_HaHa_3_25_00377	Wsp_R2A112_3_187_02801	Wsp_F_hybrid_00208	TARA_PSE_MAG_00013_02403	Wsp_Bin_112_1_00519	Wsp_Bin_69_1_01196	MAG_UBA3174_01116	Wsp_J_hybrid_01589	Wwin_tangerina_03046	RHA_01017	Wsp_SW_HL_1_16_03010	Wwin_psychrotolerans_02184	Wwin_aurantia_02363	Wsp_Bin_77_1_00674	Wwin_jejuensis_00997	Wsp_I_hybrid_03703	Wundariae_00320	Wwin_eximia_01876	Wsp_Bin_42_1_01976	Wwin_epiphytica_01867	Wwin_thalassocola_01800	J14-2_01318	Wsp_ZB_3_185_02358	PG-2_01943	Wwin_arenosi_00726	MAG_Tara_SP247_02359	Wwin_pacifica_02328	PC-19_02248	Wsp_G_hybrid_00116	W_sp_ALC-1_01588	Wsp_Bin_91_02202	Wsp_Bin_78_00701
Wsp_ZB_7_38_02652	Wsp_ZB_3_138_02891	Wsp_SW_HL_4_150_01513	Wsp_L_hybrid_00482	Wsp_SW_HL_6_34_00392	Wsp_M_hybrid_03321	Wsp_Bin_72_1_00025	Wwin_sediminis_01905	Walgicola_02958	Wsp_Bin_61_3_02107	Wwin_aurantiaca_01629	Wsp_HaHa_7_67_03738	Wsp_HaHa_3_25_00378	Wsp_R2A112_3_187_02802	Wsp_F_hybrid_00207	TARA_PSE_MAG_00013_02404	Wsp_Bin_112_1_00518	Wsp_Bin_69_1_01197	MAG_UBA3174_01117	Wsp_J_hybrid_01588	Wwin_tangerina_03045	RHA_01018	Wsp_SW_HL_1_16_03009	Wwin_psychrotolerans_02182	Wwin_aurantia_02362	Wsp_Bin_77_1_00673	Wwin_jejuensis_00996	Wsp_I_hybrid_03702	Wundariae_00319	Wwin_eximia_01877	Wsp_Bin_42_1_01977	Wwin_epiphytica_01866	Wwin_thalassocola_01801	J14-2_01319	Wsp_ZB_3_185_02357	PG-2_01942	Wwin_arenosi_00727	MAG_Tara_SP247_02358	Wwin_pacifica_02329	PC-19_02247	Wsp_G_hybrid_00117	W_sp_ALC-1_01587	Wsp_Bin_91_02203	Wsp_Bin_78_00700
Wsp_ZB_7_38_02648	Wsp_ZB_3_138_02886	Wsp_SW_HL_4_150_01516	Wsp_L_hybrid_00478	Wsp_SW_HL_6_34_00388	Wsp_M_hybrid_03325	Wsp_Bin_72_1_00028	Wwin_sediminis_01901	Walgicola_02962	Wsp_Bin_61_3_02104	Wwin_aurantiaca_01633	Wsp_HaHa_7_67_03742	Wsp_HaHa_3_25_00382	Wsp_R2A112_3_187_02806	Wsp_F_hybrid_00203	TARA_PSE_MAG_00013_02408	Wsp_Bin_112_1_00515	Wsp_Bin_69_1_01200	MAG_UBA3174_01120	Wsp_J_hybrid_01584	Wwin_tangerina_03041	RHA_01022	Wsp_SW_HL_1_16_03005	Wwin_psychrotolerans_02177	Wwin_aurantia_02358	Wsp_Bin_77_1_00670	Wwin_jejuensis_00993	Wsp_I_hybrid_03698	Wundariae_00315	Wwin_eximia_01882	Wsp_Bin_42_1_01980	Wwin_epiphytica_01861	Wwin_thalassocola_01805	J14-2_01323	Wsp_ZB_3_185_02353	PG-2_01939	Wwin_arenosi_00731	MAG_Tara_SP247_02354	Wwin_pacifica_02333	PC-19_02244	Wsp_G_hybrid_00121	W_sp_ALC-1_01584	Wsp_Bin_91_02206	Wsp_Bin_78_00697
Wsp_ZB_7_38_02647	Wsp_ZB_3_138_02885	Wsp_SW_HL_4_150_01517	Wsp_L_hybrid_00476	Wsp_SW_HL_6_34_00387	Wsp_M_hybrid_03327	Wsp_Bin_72_1_00029	Wwin_sediminis_01900	Walgicola_02963	Wsp_Bin_61_3_02103	Wwin_aurantiaca_01634	Wsp_HaHa_7_67_03744	Wsp_HaHa_3_25_00383	Wsp_R2A112_3_187_02807	Wsp_F_hybrid_00202	TARA_PSE_MAG_00013_02409	Wsp_Bin_112_1_00514	Wsp_Bin_69_1_01201	MAG_UBA3174_01121	Wsp_J_hybrid_01582	Wwin_tangerina_03040	RHA_01023	Wsp_SW_HL_1_16_03004	Wwin_psychrotolerans_02176	Wwin_aurantia_02357	Wsp_Bin_77_1_00669	Wwin_jejuensis_00992	Wsp_I_hybrid_03696	Wundariae_00314	Wwin_eximia_01883	Wsp_Bin_42_1_01981	Wwin_epiphytica_01860	Wwin_thalassocola_01806	J14-2_01324	Wsp_ZB_3_185_02352	PG-2_01938	Wwin_arenosi_00732	MAG_Tara_SP247_02353	Wwin_pacifica_02334	PC-19_02243	Wsp_G_hybrid_00122	W_sp_ALC-1_01583	Wsp_Bin_91_02207	Wsp_Bin_78_00696
Wsp_ZB_7_38_02646	Wsp_ZB_3_138_02884	Wsp_SW_HL_4_150_01518	Wsp_L_hybrid_00475	Wsp_SW_HL_6_34_00386	Wsp_M_hybrid_03328	Wsp_Bin_72_1_00030	Wwin_sediminis_01899	Walgicola_02964	Wsp_Bin_61_3_02102	Wwin_aurantiaca_01635	Wsp_HaHa_7_67_03745	Wsp_HaHa_3_25_00384	Wsp_R2A112_3_187_02808	Wsp_F_hybrid_00201	TARA_PSE_MAG_00013_02410	Wsp_Bin_112_1_00513	Wsp_Bin_69_1_01202	MAG_UBA3174_01122	Wsp_J_hybrid_01581	Wwin_tangerina_03039	RHA_01024	Wsp_SW_HL_1_16_03003	Wwin_psychrotolerans_02175	Wwin_aurantia_02356	Wsp_Bin_77_1_00668	Wwin_jejuensis_00991	Wsp_I_hybrid_03695	Wundariae_00313	Wwin_eximia_01884	Wsp_Bin_42_1_01982	Wwin_epiphytica_01859	Wwin_thalassocola_01807	J14-2_01325	Wsp_ZB_3_185_02351	PG-2_01937	Wwin_arenosi_00733	MAG_Tara_SP247_02352	Wwin_pacifica_02335	PC-19_02242	Wsp_G_hybrid_00123	W_sp_ALC-1_01582	Wsp_Bin_91_02208	Wsp_Bin_78_00695
Wsp_ZB_7_38_02645	Wsp_ZB_3_138_02883	Wsp_SW_HL_4_150_01519	Wsp_L_hybrid_00474	Wsp_SW_HL_6_34_00385	Wsp_M_hybrid_03329	Wsp_Bin_72_1_00031	Wwin_sediminis_01898	Walgicola_02965	Wsp_Bin_61_3_02101	Wwin_aurantiaca_01636	Wsp_HaHa_7_67_03746	Wsp_HaHa_3_25_00385	Wsp_R2A112_3_187_02809	Wsp_F_hybrid_00200	TARA_PSE_MAG_00013_02411	Wsp_Bin_112_1_00512	Wsp_Bin_69_1_01203	MAG_UBA3174_01123	Wsp_J_hybrid_01580	Wwin_tangerina_03038	RHA_01025	Wsp_SW_HL_1_16_03002	Wwin_psychrotolerans_02174	Wwin_aurantia_02355	Wsp_Bin_77_1_00667	Wwin_jejuensis_00990	Wsp_I_hybrid_03694	Wundariae_00312	Wwin_eximia_01885	Wsp_Bin_42_1_01983	Wwin_epiphytica_01858	Wwin_thalassocola_01808	J14-2_01326	Wsp_ZB_3_185_02350	PG-2_01936	Wwin_arenosi_00734	MAG_Tara_SP247_02351	Wwin_pacifica_02336	PC-19_02241	Wsp_G_hybrid_00124	W_sp_ALC-1_01581	Wsp_Bin_91_00855	Wsp_Bin_78_00694
Wsp_ZB_7_38_02643	Wsp_ZB_3_138_02881	Wsp_SW_HL_4_150_01521	Wsp_L_hybrid_00472	Wsp_SW_HL_6_34_00383	Wsp_M_hybrid_03331	Wsp_Bin_72_1_00033	Wwin_sediminis_01896	Walgicola_02967	Wsp_Bin_61_3_02099	Wwin_aurantiaca_01638	Wsp_HaHa_7_67_03748	Wsp_HaHa_3_25_00387	Wsp_R2A112_3_187_02811	Wsp_F_hybrid_00198	TARA_PSE_MAG_00013_02413	Wsp_Bin_112_1_00510	Wsp_Bin_69_1_01205	MAG_UBA3174_01125	Wsp_J_hybrid_01578	Wwin_tangerina_03037	RHA_01027	Wsp_SW_HL_1_16_03000	Wwin_psychrotolerans_02172	Wwin_aurantia_02353	Wsp_Bin_77_1_00665	Wwin_jejuensis_00989	Wsp_I_hybrid_03692	Wundariae_00310	Wwin_eximia_01886	Wsp_Bin_42_1_01985	Wwin_epiphytica_01856	Wwin_thalassocola_01809	J14-2_01328	Wsp_ZB_3_185_02348	PG-2_01934	Wwin_arenosi_00736	MAG_Tara_SP247_02350	Wwin_pacifica_02338	PC-19_02239	Wsp_G_hybrid_00126	W_sp_ALC-1_01580	Wsp_Bin_91_00853	Wsp_Bin_78_00692
Wsp_ZB_7_38_02642	Wsp_ZB_3_138_02880	Wsp_SW_HL_4_150_01522	Wsp_L_hybrid_00471	Wsp_SW_HL_6_34_00382	Wsp_M_hybrid_03332	Wsp_Bin_72_1_00034	Wwin_sediminis_01895	Walgicola_02968	Wsp_Bin_61_3_02098	Wwin_aurantiaca_01639	Wsp_HaHa_7_67_03749	Wsp_HaHa_3_25_00388	Wsp_R2A112_3_187_02812	Wsp_F_hybrid_00197	TARA_PSE_MAG_00013_02414	Wsp_Bin_112_1_00509	Wsp_Bin_69_1_01206	MAG_UBA3174_01126	Wsp_J_hybrid_01577	Wwin_tangerina_03036	RHA_01028	Wsp_SW_HL_1_16_02999	Wwin_psychrotolerans_02171	Wwin_aurantia_02352	Wsp_Bin_77_1_00664	Wwin_jejuensis_00988	Wsp_I_hybrid_03691	Wundariae_00309	Wwin_eximia_01887	Wsp_Bin_42_1_01986	Wwin_epiphytica_01855	Wwin_thalassocola_01810	J14-2_01329	Wsp_ZB_3_185_02347	PG-2_01933	Wwin_arenosi_00737	MAG_Tara_SP247_02349	Wwin_pacifica_02339	PC-19_02238	Wsp_G_hybrid_00127	W_sp_ALC-1_01579	Wsp_Bin_91_00852	Wsp_Bin_78_00691
Wsp_ZB_7_38_01210	Wsp_ZB_3_138_03262	Wsp_SW_HL_4_150_02993	Wsp_L_hybrid_02662	Wsp_SW_HL_6_34_03372	Wsp_M_hybrid_02557	Wsp_Bin_72_1_00708	Wwin_sediminis_02257	Walgicola_01611	Wsp_Bin_61_3_01444	Wwin_aurantiaca_00715	Wsp_HaHa_7_67_02460	Wsp_HaHa_3_25_01785	Wsp_R2A112_3_187_00743	Wsp_F_hybrid_00675	TARA_PSE_MAG_00013_03133	Wsp_Bin_112_1_01297	Wsp_Bin_69_1_01713	MAG_UBA3174_00494	Wsp_J_hybrid_03761	Wwin_tangerina_00078	RHA_00671	Wsp_SW_HL_1_16_03405	Wwin_psychrotolerans_02618	Wwin_aurantia_02022	Wsp_Bin_77_1_00982	Wwin_jejuensis_02626	Wsp_I_hybrid_01617	Wundariae_01921	Wwin_eximia_03490	Wsp_Bin_42_1_00932	Wwin_epiphytica_02496	Wwin_thalassocola_01345	J14-2_02607	Wsp_ZB_3_185_03020	PG-2_00342	Wwin_arenosi_02136	MAG_Tara_SP247_01621	Wwin_pacifica_01595	PC-19_01038	Wsp_G_hybrid_03552	W_sp_ALC-1_00149	Wsp_Bin_91_01834	Wsp_Bin_78_02003
Wsp_ZB_7_38_02974	Wsp_ZB_3_138_03148	Wsp_SW_HL_4_150_02972	Wsp_L_hybrid_00842	Wsp_SW_HL_6_34_03252	Wsp_M_hybrid_00825	Wsp_Bin_72_1_00721	Wwin_sediminis_02162	Walgicola_01594	Wsp_Bin_61_3_01456	Wwin_aurantiaca_00726	Wsp_HaHa_7_67_02180	Wsp_HaHa_3_25_00136	Wsp_R2A112_3_187_00833	Wsp_F_hybrid_00566	TARA_PSE_MAG_00013_03145	Wsp_Bin_112_1_01284	Wsp_Bin_69_1_00473	MAG_UBA3174_00480	Wsp_J_hybrid_01947	Wwin_tangerina_00065	RHA_00764	Wsp_SW_HL_1_16_03270	Wwin_psychrotolerans_02508	Wwin_aurantia_02011	Wsp_Bin_77_1_00970	Wwin_jejuensis_02638	Wsp_I_hybrid_04188	Wundariae_02867	Wwin_eximia_01541	Wsp_Bin_42_1_00944	Wwin_epiphytica_02477	Wwin_thalassocola_01443	J14-2_02589	Wsp_ZB_3_185_02626	PG-2_00362	Wwin_arenosi_02029	MAG_Tara_SP247_02574	Wwin_pacifica_02056	PC-19_01053	Wsp_G_hybrid_03690	W_sp_ALC-1_01850	Wsp_Bin_91_01847	Wsp_Bin_78_01990
Wsp_ZB_7_38_02970	Wsp_ZB_3_138_03143	Wsp_SW_HL_4_150_02966	Wsp_L_hybrid_00837	Wsp_SW_HL_6_34_03248	Wsp_M_hybrid_00820	Wsp_Bin_72_1_00722	Wwin_sediminis_02156	Walgicola_01588	Wsp_Bin_61_3_01457	Wwin_aurantiaca_00729	Wsp_HaHa_7_67_02174	Wsp_HaHa_3_25_00141	Wsp_R2A112_3_187_00837	Wsp_F_hybrid_00559	TARA_PSE_MAG_00013_03149	Wsp_Bin_112_1_01283	Wsp_Bin_69_1_00471	MAG_UBA3174_01825	Wsp_J_hybrid_01942	Wwin_tangerina_00058	RHA_00769	Wsp_SW_HL_1_16_03263	Wwin_psychrotolerans_02504	Wwin_aurantia_02008	Wsp_Bin_77_1_00969	Wwin_jejuensis_02644	Wsp_I_hybrid_04183	Wundariae_02872	Wwin_eximia_01548	Wsp_Bin_42_1_00945	Wwin_epiphytica_02473	Wwin_thalassocola_01448	J14-2_02583	Wsp_ZB_3_185_02621	PG-2_00367	Wwin_arenosi_02025	MAG_Tara_SP247_02580	Wwin_pacifica_02061	PC-19_01059	Wsp_G_hybrid_03697	W_sp_ALC-1_01841	Wsp_Bin_91_01848	Wsp_Bin_78_01989
Wsp_ZB_7_38_02969	Wsp_ZB_3_138_03142	Wsp_SW_HL_4_150_02965	Wsp_L_hybrid_00834	Wsp_SW_HL_6_34_03247	Wsp_M_hybrid_00818	Wsp_Bin_72_1_00723	Wwin_sediminis_02155	Walgicola_01586	Wsp_Bin_61_3_01458	Wwin_aurantiaca_00730	Wsp_HaHa_7_67_02172	Wsp_HaHa_3_25_00142	Wsp_R2A112_3_187_00838	Wsp_F_hybrid_00557	TARA_PSE_MAG_00013_03150	Wsp_Bin_112_1_01282	Wsp_Bin_69_1_00470	MAG_UBA3174_01826	Wsp_J_hybrid_01940	Wwin_tangerina_00057	RHA_00770	Wsp_SW_HL_1_16_03261	Wwin_psychrotolerans_02503	Wwin_aurantia_02007	Wsp_Bin_77_1_00968	Wwin_jejuensis_02645	Wsp_I_hybrid_04181	Wundariae_02874	Wwin_eximia_01550	Wsp_Bin_42_1_00946	Wwin_epiphytica_02472	Wwin_thalassocola_01450	J14-2_02581	Wsp_ZB_3_185_02620	PG-2_00369	Wwin_arenosi_02024	MAG_Tara_SP247_02582	Wwin_pacifica_02062	PC-19_01060	Wsp_G_hybrid_03699	W_sp_ALC-1_01840	Wsp_Bin_91_01850	Wsp_Bin_78_01988
Wsp_ZB_7_38_02965	Wsp_ZB_3_138_03138	Wsp_SW_HL_4_150_02955	Wsp_L_hybrid_00830	Wsp_SW_HL_6_34_03243	Wsp_M_hybrid_00815	Wsp_Bin_72_1_00727	Wwin_sediminis_02151	Walgicola_01584	Wsp_Bin_61_3_01462	Wwin_aurantiaca_00734	Wsp_HaHa_7_67_02168	Wsp_HaHa_3_25_00145	Wsp_R2A112_3_187_00842	Wsp_F_hybrid_00553	TARA_PSE_MAG_00013_03152	Wsp_Bin_112_1_01279	Wsp_Bin_69_1_00466	MAG_UBA3174_01829	Wsp_J_hybrid_01936	Wwin_tangerina_00054	RHA_00774	Wsp_SW_HL_1_16_03257	Wwin_psychrotolerans_02498	Wwin_aurantia_01998	Wsp_Bin_77_1_00964	Wwin_jejuensis_02648	Wsp_I_hybrid_04177	Wundariae_02877	Wwin_eximia_01553	Wsp_Bin_42_1_00950	Wwin_epiphytica_02470	Wwin_thalassocola_01454	J14-2_02576	Wsp_ZB_3_185_02617	PG-2_00371	Wwin_arenosi_02020	MAG_Tara_SP247_02584	Wwin_pacifica_02066	PC-19_01064	Wsp_G_hybrid_03703	W_sp_ALC-1_01836	Wsp_Bin_91_01853	Wsp_Bin_78_01984
Wsp_ZB_7_38_02961	Wsp_ZB_3_138_03135	Wsp_SW_HL_4_150_02951	Wsp_L_hybrid_00826	Wsp_SW_HL_6_34_03240	Wsp_M_hybrid_00811	Wsp_Bin_72_1_00728	Wwin_sediminis_02147	Walgicola_01580	Wsp_Bin_61_3_01463	Wwin_aurantiaca_02151,Wwin_aurantiaca_00742	Wsp_HaHa_7_67_02164	Wsp_HaHa_3_25_00147	Wsp_R2A112_3_187_00846	Wsp_F_hybrid_00549	TARA_PSE_MAG_00013_03156	Wsp_Bin_112_1_01278	Wsp_Bin_69_1_00465	MAG_UBA3174_01834	Wsp_J_hybrid_01932	Wwin_tangerina_00050	RHA_00778	Wsp_SW_HL_1_16_03255	Wwin_psychrotolerans_02494	Wwin_aurantia_01994	Wsp_Bin_77_1_00963	Wwin_jejuensis_02655	Wsp_I_hybrid_04173	Wundariae_02879	Wwin_eximia_01557	Wsp_Bin_42_1_00951	-	Wwin_thalassocola_01458	J14-2_02572	Wsp_ZB_3_185_02615	PG-2_00375	Wwin_arenosi_02017	MAG_Tara_SP247_02588	Wwin_pacifica_02070	PC-19_01071	Wsp_G_hybrid_03707	W_sp_ALC-1_01832	Wsp_Bin_91_01854	Wsp_Bin_78_01983
Wsp_ZB_7_38_02959	Wsp_ZB_3_138_03133	Wsp_SW_HL_4_150_02950	Wsp_L_hybrid_00825	Wsp_SW_HL_6_34_03238	Wsp_M_hybrid_00810	Wsp_Bin_72_1_00729	Wwin_sediminis_02145	Walgicola_01579	Wsp_Bin_61_3_01464	Wwin_aurantiaca_00743	Wsp_HaHa_7_67_02163	Wsp_HaHa_3_25_00149	Wsp_R2A112_3_187_00848	Wsp_F_hybrid_00547	TARA_PSE_MAG_00013_03157	Wsp_Bin_112_1_01277	Wsp_Bin_69_1_00464	MAG_UBA3174_01835	Wsp_J_hybrid_01931	Wwin_tangerina_00049	RHA_00780	Wsp_SW_HL_1_16_03253	Wwin_psychrotolerans_02492	Wwin_aurantia_01993	Wsp_Bin_77_1_00962	Wwin_jejuensis_02656	Wsp_I_hybrid_04172	Wundariae_02881	Wwin_eximia_01558	Wsp_Bin_42_1_00952	Wwin_epiphytica_02467	Wwin_thalassocola_01459	J14-2_02571	Wsp_ZB_3_185_02613	PG-2_00376	Wwin_arenosi_02015	MAG_Tara_SP247_02589	Wwin_pacifica_02072	PC-19_01073	Wsp_G_hybrid_03709	W_sp_ALC-1_01831	Wsp_Bin_91_01855	Wsp_Bin_78_01982
Wsp_ZB_7_38_02904	Wsp_ZB_3_138_03119	Wsp_SW_HL_4_150_02928	Wsp_L_hybrid_02855	Wsp_SW_HL_6_34_00644	Wsp_M_hybrid_02904	Wsp_Bin_72_1_01890	Wwin_sediminis_02134	Walgicola_01550	Wsp_Bin_61_3_01478	Wwin_aurantiaca_00769	Wsp_HaHa_7_67_02114	Wsp_HaHa_3_25_00197	Wsp_R2A112_3_187_00859	Wsp_F_hybrid_00518	TARA_PSE_MAG_00013_03170	Wsp_Bin_112_1_01267	Wsp_Bin_69_1_01902	MAG_UBA3174_00474	Wsp_J_hybrid_03954	Wwin_tangerina_00023	RHA_00791	Wsp_SW_HL_1_16_03240	Wwin_psychrotolerans_02480	Wwin_aurantia_01979	Wsp_Bin_77_1_00948	Wwin_jejuensis_02671	Wsp_I_hybrid_01899	Wundariae_02931	Wwin_eximia_01573	Wsp_Bin_42_1_00848	Wwin_epiphytica_03011	Wwin_thalassocola_01470	J14-2_02558	Wsp_ZB_3_185_02598	PG-2_00419	Wwin_arenosi_02007	MAG_Tara_SP247_02617	Wwin_pacifica_02102	PC-19_01086	Wsp_G_hybrid_03739	W_sp_ALC-1_01818	Wsp_Bin_91_01863	Wsp_Bin_78_02008
Wsp_ZB_7_38_02903	Wsp_ZB_3_138_03118	Wsp_SW_HL_4_150_02926	Wsp_L_hybrid_02856	Wsp_SW_HL_6_34_00643	Wsp_M_hybrid_02905	Wsp_Bin_72_1_01891	Wwin_sediminis_02133	Walgicola_01549	Wsp_Bin_61_3_01479	Wwin_aurantiaca_00770	Wsp_HaHa_7_67_02113	Wsp_HaHa_3_25_00198	Wsp_R2A112_3_187_00860	Wsp_F_hybrid_00517	TARA_PSE_MAG_00013_03171	Wsp_Bin_112_1_01266	Wsp_Bin_69_1_01901	MAG_UBA3174_00472	Wsp_J_hybrid_03955	Wwin_tangerina_00021	RHA_00792	Wsp_SW_HL_1_16_03239	Wwin_psychrotolerans_02479	Wwin_aurantia_01978	Wsp_Bin_77_1_00947	Wwin_jejuensis_02673	Wsp_I_hybrid_01900	Wundariae_02932	Wwin_eximia_01574	Wsp_Bin_42_1_00849	Wwin_epiphytica_03010	Wwin_thalassocola_01471	J14-2_02557	Wsp_ZB_3_185_02597	PG-2_00420	Wwin_arenosi_02006	MAG_Tara_SP247_02618	Wwin_pacifica_02103	PC-19_01088	Wsp_G_hybrid_03740	W_sp_ALC-1_01816	Wsp_Bin_91_01864	Wsp_Bin_78_02007
Wsp_ZB_7_38_02900	Wsp_ZB_3_138_03115	Wsp_SW_HL_4_150_02924	Wsp_L_hybrid_02866	Wsp_SW_HL_6_34_00640	Wsp_M_hybrid_02913	Wsp_Bin_72_1_01893	Wwin_sediminis_02130	Walgicola_01547	Wsp_Bin_61_3_01481	Wwin_aurantiaca_00772	Wsp_HaHa_7_67_02103	Wsp_HaHa_3_25_00201	Wsp_R2A112_3_187_00863	Wsp_F_hybrid_00514	TARA_PSE_MAG_00013_03174	Wsp_Bin_112_1_02306	Wsp_Bin_69_1_01899	MAG_UBA3174_00470	Wsp_J_hybrid_03965	Wwin_tangerina_00019	RHA_00795	Wsp_SW_HL_1_16_03237	Wwin_psychrotolerans_02476	Wwin_aurantia_01976	Wsp_Bin_77_1_00945	Wwin_jejuensis_02675	Wsp_I_hybrid_01910	Wundariae_02935	Wwin_eximia_01576	Wsp_Bin_42_1_00851	Wwin_epiphytica_03008	Wwin_thalassocola_01474	J14-2_02555	Wsp_ZB_3_185_02594	PG-2_00422	Wwin_arenosi_02004	MAG_Tara_SP247_02620	Wwin_pacifica_02106	PC-19_01090	Wsp_G_hybrid_03743	W_sp_ALC-1_01810	Wsp_Bin_91_01189	Wsp_Bin_78_01090
Wsp_ZB_7_38_02898	Wsp_ZB_3_138_03114	Wsp_SW_HL_4_150_02923	Wsp_L_hybrid_02867	Wsp_SW_HL_6_34_00639	Wsp_M_hybrid_02914	Wsp_Bin_72_1_01894	Wwin_sediminis_02129	Walgicola_01545	Wsp_Bin_61_3_01482	Wwin_aurantiaca_00773	Wsp_HaHa_7_67_02102	Wsp_HaHa_3_25_00203	Wsp_R2A112_3_187_00864	Wsp_F_hybrid_00513	TARA_PSE_MAG_00013_03175	Wsp_Bin_112_1_02307	Wsp_Bin_69_1_01898	MAG_UBA3174_00469	Wsp_J_hybrid_03966	Wwin_tangerina_00018	RHA_00796	Wsp_SW_HL_1_16_03236	Wwin_psychrotolerans_02475	Wwin_aurantia_01975	Wsp_Bin_77_1_00944	Wwin_jejuensis_02676	Wsp_I_hybrid_01911	Wundariae_02937	Wwin_eximia_01577	Wsp_Bin_42_1_00852	Wwin_epiphytica_03007	Wwin_thalassocola_01475	J14-2_02554	Wsp_ZB_3_185_02592	PG-2_00423	Wwin_arenosi_02003	MAG_Tara_SP247_02621	Wwin_pacifica_02107	PC-19_01091	Wsp_G_hybrid_03744	W_sp_ALC-1_01809	Wsp_Bin_91_01190	Wsp_Bin_78_01091
Wsp_ZB_7_38_02894	Wsp_ZB_3_138_03110	Wsp_SW_HL_4_150_02920	Wsp_L_hybrid_02871	Wsp_SW_HL_6_34_00635	Wsp_M_hybrid_02918	Wsp_Bin_72_1_01871	Wwin_sediminis_02125	Walgicola_01540	Wsp_Bin_61_3_01486	Wwin_aurantiaca_00777	Wsp_HaHa_7_67_02098	Wsp_HaHa_3_25_00207	Wsp_R2A112_3_187_00869	Wsp_F_hybrid_00509	TARA_PSE_MAG_00013_03179	Wsp_Bin_112_1_02286	Wsp_Bin_69_1_02160	MAG_UBA3174_00465	Wsp_J_hybrid_03970	Wwin_tangerina_00014	RHA_00800	Wsp_SW_HL_1_16_03232	Wwin_psychrotolerans_02470	Wwin_aurantia_01971	Wsp_Bin_77_1_00940	Wwin_jejuensis_02680	Wsp_I_hybrid_01915	Wundariae_02941	Wwin_eximia_01581	Wsp_Bin_42_1_00856	Wwin_epiphytica_03003	Wwin_thalassocola_01479	J14-2_02549	Wsp_ZB_3_185_02588	PG-2_00427	Wwin_arenosi_01999	MAG_Tara_SP247_02625	Wwin_pacifica_02112	PC-19_01095	Wsp_G_hybrid_03748	W_sp_ALC-1_01805	Wsp_Bin_91_01193	Wsp_Bin_78_01095
Wsp_ZB_7_38_00559	Wsp_ZB_3_138_00743	Wsp_SW_HL_4_150_00012	Wsp_L_hybrid_01368	Wsp_SW_HL_6_34_01656	Wsp_M_hybrid_02004	Wsp_Bin_72_1_01524	Wwin_sediminis_03085	Walgicola_01790	Wsp_Bin_61_3_01212	Wwin_aurantiaca_00010	Wsp_HaHa_7_67_00187	Wsp_HaHa_3_25_03202	Wsp_R2A112_3_187_02240	Wsp_F_hybrid_02003	TARA_PSE_MAG_00013_00606	Wsp_Bin_112_1_01394	Wsp_Bin_69_1_00653	MAG_UBA3174_01272	Wsp_J_hybrid_02473	Wwin_tangerina_00883	RHA_02841	Wsp_SW_HL_1_16_02284	Wwin_psychrotolerans_00969	Wwin_aurantia_00338	Wsp_Bin_77_1_01838	Wwin_jejuensis_02208	Wsp_I_hybrid_00401	Wundariae_00864	Wwin_eximia_00904	Wsp_Bin_42_1_01236	Wwin_epiphytica_00354	Wwin_thalassocola_03284	J14-2_00273	Wsp_ZB_3_185_00928	PG-2_02961	Wwin_arenosi_02549	-	Wwin_pacifica_00657	PC-19_00674	Wsp_G_hybrid_02258	W_sp_ALC-1_02877	Wsp_Bin_91_00577,Wsp_Bin_91_00438	Wsp_Bin_78_01403
Wsp_ZB_7_38_01314	Wsp_ZB_3_138_01276	Wsp_SW_HL_4_150_01222	Wsp_L_hybrid_02737	Wsp_SW_HL_6_34_00719	Wsp_M_hybrid_02659	Wsp_Bin_72_1_00786	Wwin_sediminis_02661	Walgicola_00928	Wsp_Bin_61_3_01341	Wwin_aurantiaca_01063	Wsp_HaHa_7_67_02385	Wsp_HaHa_3_25_00056	Wsp_R2A112_3_187_01342	Wsp_F_hybrid_01501	TARA_PSE_MAG_00013_00743	Wsp_Bin_112_1_01218	Wsp_Bin_69_1_01662	MAG_UBA3174_01427	Wsp_J_hybrid_03836	Wwin_tangerina_01619	RHA_02405	Wsp_SW_HL_1_16_01857	Wwin_psychrotolerans_02861	Wwin_aurantia_02673	Wsp_Bin_77_1_01087	Wwin_jejuensis_01354	Wsp_I_hybrid_01690	Wundariae_00507	Wwin_eximia_01463	Wsp_Bin_42_1_01009	Wwin_epiphytica_00920	Wwin_thalassocola_00650	J14-2_01002	Wsp_ZB_3_185_02716	PG-2_02461	Wwin_arenosi_00467	MAG_Tara_SP247_01149	Wwin_pacifica_01928	PC-19_02528	Wsp_G_hybrid_01754	W_sp_ALC-1_01981	Wsp_Bin_91_01059	Wsp_Bin_78_01945
Wsp_ZB_7_38_01316	Wsp_ZB_3_138_01275	Wsp_SW_HL_4_150_01224	Wsp_L_hybrid_02738	Wsp_SW_HL_6_34_00718	Wsp_M_hybrid_02661	Wsp_Bin_72_1_00789	Wwin_sediminis_02660	Walgicola_00929	Wsp_Bin_61_3_01344	Wwin_aurantiaca_01065	Wsp_HaHa_7_67_02384	Wsp_HaHa_3_25_00057	Wsp_R2A112_3_187_01340	Wsp_F_hybrid_01500	TARA_PSE_MAG_00013_00744	Wsp_Bin_112_1_01221	Wsp_Bin_69_1_01659	MAG_UBA3174_01426	Wsp_J_hybrid_03837	Wwin_tangerina_01618	RHA_02404	Wsp_SW_HL_1_16_01855	Wwin_psychrotolerans_02860	Wwin_aurantia_02671	Wsp_Bin_77_1_01084	Wwin_jejuensis_01351	Wsp_I_hybrid_01691	Wundariae_00506	Wwin_eximia_01465	Wsp_Bin_42_1_01012	Wwin_epiphytica_00919	Wwin_thalassocola_00649	J14-2_01003	Wsp_ZB_3_185_02715	PG-2_02460	Wwin_arenosi_00469	MAG_Tara_SP247_01148	Wwin_pacifica_01930	PC-19_02525	Wsp_G_hybrid_01753	W_sp_ALC-1_01980	Wsp_Bin_91_01056	Wsp_Bin_78_01948
Wsp_ZB_7_38_01317	Wsp_ZB_3_138_01274	Wsp_SW_HL_4_150_01225	Wsp_L_hybrid_02739	Wsp_SW_HL_6_34_00717	Wsp_M_hybrid_02662	Wsp_Bin_72_1_00790	Wwin_sediminis_02659	Walgicola_00930	Wsp_Bin_61_3_01345	Wwin_aurantiaca_01066	Wsp_HaHa_7_67_02383	Wsp_HaHa_3_25_00058	Wsp_R2A112_3_187_01339	Wsp_F_hybrid_01499	TARA_PSE_MAG_00013_00745	Wsp_Bin_112_1_01222	Wsp_Bin_69_1_01658	MAG_UBA3174_01425	Wsp_J_hybrid_03838	Wwin_tangerina_01617	RHA_02403	Wsp_SW_HL_1_16_01854	Wwin_psychrotolerans_02859	Wwin_aurantia_02670	Wsp_Bin_77_1_01083	Wwin_jejuensis_01350	Wsp_I_hybrid_01692	Wundariae_00505	Wwin_eximia_01466	Wsp_Bin_42_1_01013	Wwin_epiphytica_00918	Wwin_thalassocola_00648	J14-2_01004	Wsp_ZB_3_185_02714	PG-2_02459	Wwin_arenosi_00470	MAG_Tara_SP247_01147	Wwin_pacifica_01931	PC-19_02524	Wsp_G_hybrid_01752	W_sp_ALC-1_01979	Wsp_Bin_91_01055	Wsp_Bin_78_01949
Wsp_ZB_7_38_01321	Wsp_ZB_3_138_01270	Wsp_SW_HL_4_150_01229	Wsp_L_hybrid_02743	Wsp_SW_HL_6_34_00714	Wsp_M_hybrid_02666	Wsp_Bin_72_1_00794	Wwin_sediminis_02655	Walgicola_00934	Wsp_Bin_61_3_01349	Wwin_aurantiaca_01070	Wsp_HaHa_7_67_02379	Wsp_HaHa_3_25_00062	Wsp_R2A112_3_187_01335	Wsp_F_hybrid_01495	TARA_PSE_MAG_00013_00749	Wsp_Bin_112_1_01226	Wsp_Bin_69_1_01654	MAG_UBA3174_01421	Wsp_J_hybrid_03842	Wwin_tangerina_01613	RHA_02399	Wsp_SW_HL_1_16_01850	Wwin_psychrotolerans_02855	Wwin_aurantia_02666	Wsp_Bin_77_1_01079	Wwin_jejuensis_01346	Wsp_I_hybrid_01696	Wundariae_00501	Wwin_eximia_01470	Wsp_Bin_42_1_01017	Wwin_epiphytica_00914	Wwin_thalassocola_00644	J14-2_01008	Wsp_ZB_3_185_02710	PG-2_02455	Wwin_arenosi_00474	MAG_Tara_SP247_01143	Wwin_pacifica_01935	PC-19_02520	Wsp_G_hybrid_01748	W_sp_ALC-1_01974	Wsp_Bin_91_01051	Wsp_Bin_78_01953
Wsp_ZB_7_38_01327	Wsp_ZB_3_138_01265	Wsp_SW_HL_4_150_01231	Wsp_L_hybrid_02755	Wsp_SW_HL_6_34_00712	Wsp_M_hybrid_02681	Wsp_Bin_72_1_00796	Wwin_sediminis_02651	Walgicola_00936	Wsp_Bin_61_3_01351	Wwin_aurantiaca_01075	Wsp_HaHa_7_67_02370	Wsp_HaHa_3_25_00068	Wsp_R2A112_3_187_01330	Wsp_F_hybrid_01490	TARA_PSE_MAG_00013_00751	Wsp_Bin_112_1_01228	Wsp_Bin_69_1_01652	MAG_UBA3174_01414	Wsp_J_hybrid_03854	Wwin_tangerina_01611	RHA_02395	Wsp_SW_HL_1_16_01844	Wwin_psychrotolerans_02850	Wwin_aurantia_02664	Wsp_Bin_77_1_01077	Wwin_jejuensis_01344	Wsp_I_hybrid_01705	Wundariae_00495	Wwin_eximia_01475	Wsp_Bin_42_1_01019	Wwin_epiphytica_00912	Wwin_thalassocola_00640	J14-2_01010	Wsp_ZB_3_185_02704	PG-2_02450	Wwin_arenosi_00476	MAG_Tara_SP247_01140	Wwin_pacifica_01940	PC-19_02518	Wsp_G_hybrid_01742	W_sp_ALC-1_01971	Wsp_Bin_91_01049	Wsp_Bin_78_01956
Wsp_ZB_7_38_01328	Wsp_ZB_3_138_01264	Wsp_SW_HL_4_150_01232	Wsp_L_hybrid_02756	Wsp_SW_HL_6_34_00711	Wsp_M_hybrid_02682	Wsp_Bin_72_1_00797	Wwin_sediminis_02650	Walgicola_00937	Wsp_Bin_61_3_01352	Wwin_aurantiaca_01076	Wsp_HaHa_7_67_02369	Wsp_HaHa_3_25_00069	Wsp_R2A112_3_187_01329	Wsp_F_hybrid_01489	TARA_PSE_MAG_00013_00752	Wsp_Bin_112_1_01229	Wsp_Bin_69_1_01650	MAG_UBA3174_01413	Wsp_J_hybrid_03855	Wwin_tangerina_01610	RHA_02394	Wsp_SW_HL_1_16_01843	Wwin_psychrotolerans_02849	Wwin_aurantia_02663	Wsp_Bin_77_1_01076	Wwin_jejuensis_01343	Wsp_I_hybrid_01706	Wundariae_00494	Wwin_eximia_01476	Wsp_Bin_42_1_01020	Wwin_epiphytica_00911	Wwin_thalassocola_00639	J14-2_01011	Wsp_ZB_3_185_02703	PG-2_02449	Wwin_arenosi_00477	MAG_Tara_SP247_01139	Wwin_pacifica_01941	PC-19_02517	Wsp_G_hybrid_01741	W_sp_ALC-1_01970	Wsp_Bin_91_01048	Wsp_Bin_78_01957
Wsp_ZB_7_38_01338	Wsp_ZB_3_138_01256	Wsp_SW_HL_4_150_01241	Wsp_L_hybrid_02766	Wsp_SW_HL_6_34_00701	Wsp_M_hybrid_02693	Wsp_Bin_72_1_00806	Wwin_sediminis_02641	Walgicola_00946	Wsp_Bin_61_3_01361	Wwin_aurantiaca_01082	Wsp_HaHa_7_67_02357	Wsp_HaHa_3_25_00077	Wsp_R2A112_3_187_01320	Wsp_F_hybrid_01478	TARA_PSE_MAG_00013_00762	Wsp_Bin_112_1_01238	Wsp_Bin_69_1_00793	MAG_UBA3174_01404	Wsp_J_hybrid_03865	Wwin_tangerina_01601	RHA_02385	Wsp_SW_HL_1_16_01833	Wwin_psychrotolerans_02841	Wwin_aurantia_02655	Wsp_Bin_77_1_01067	Wwin_jejuensis_01332	Wsp_I_hybrid_01718	Wundariae_00485	Wwin_eximia_01486	Wsp_Bin_42_1_01029	Wwin_epiphytica_00904	Wwin_thalassocola_00629	J14-2_01020	Wsp_ZB_3_185_02695	PG-2_02439	Wwin_arenosi_00485	MAG_Tara_SP247_01129	Wwin_pacifica_01950	PC-19_02507	Wsp_G_hybrid_01728	W_sp_ALC-1_01962	Wsp_Bin_91_01038	Wsp_Bin_78_01978
Wsp_ZB_7_38_02998	Wsp_ZB_3_138_03170	Wsp_SW_HL_4_150_01242	Wsp_L_hybrid_00874	Wsp_SW_HL_6_34_03276	Wsp_M_hybrid_00856	Wsp_Bin_72_1_00807	Wwin_sediminis_02185	Walgicola_00947	Wsp_Bin_61_3_01362	Wwin_aurantiaca_01083	Wsp_HaHa_7_67_02211	Wsp_HaHa_3_25_00113	Wsp_R2A112_3_187_00810	Wsp_F_hybrid_00588	TARA_PSE_MAG_00013_00764	Wsp_Bin_112_1_01239	Wsp_Bin_69_1_00792	MAG_UBA3174_01402	Wsp_J_hybrid_01979	Wwin_tangerina_01599	RHA_00741	Wsp_SW_HL_1_16_03295	Wwin_psychrotolerans_02532	Wwin_aurantia_02654	Wsp_Bin_77_1_01066	Wwin_jejuensis_01330	Wsp_I_hybrid_04219	Wundariae_02844	Wwin_eximia_02616	Wsp_Bin_42_1_01030	Wwin_epiphytica_00902	Wwin_thalassocola_01419	J14-2_01021	Wsp_ZB_3_185_02649	PG-2_02437	Wwin_arenosi_02052	MAG_Tara_SP247_01128	Wwin_pacifica_02033	PC-19_02506	Wsp_G_hybrid_03668	W_sp_ALC-1_01961	Wsp_Bin_91_01037	Wsp_Bin_78_01977
Wsp_ZB_7_38_02996	Wsp_ZB_3_138_03168	Wsp_SW_HL_4_150_01245	Wsp_L_hybrid_00870	Wsp_SW_HL_6_34_03274	Wsp_M_hybrid_00853	Wsp_Bin_72_1_00809	Wwin_sediminis_02183	Walgicola_00949	Wsp_Bin_61_3_01364	Wwin_aurantiaca_01086	Wsp_HaHa_7_67_02208	Wsp_HaHa_3_25_00115	Wsp_R2A112_3_187_00812	Wsp_F_hybrid_00586	TARA_PSE_MAG_00013_00766	Wsp_Bin_112_1_01241	Wsp_Bin_69_1_00790	MAG_UBA3174_01399	Wsp_J_hybrid_01975	Wwin_tangerina_01597	RHA_00743	Wsp_SW_HL_1_16_03292	Wwin_psychrotolerans_02530	Wwin_aurantia_02652	Wsp_Bin_77_1_01064	Wwin_jejuensis_01328	Wsp_I_hybrid_04216	Wundariae_02846	Wwin_eximia_02618	Wsp_Bin_42_1_01032	Wwin_epiphytica_00900	Wwin_thalassocola_01421	J14-2_01023	Wsp_ZB_3_185_02647	PG-2_02435	Wwin_arenosi_02050	MAG_Tara_SP247_01126	Wwin_pacifica_02035	PC-19_02503	Wsp_G_hybrid_03670	W_sp_ALC-1_01959	Wsp_Bin_91_01035	Wsp_Bin_78_01975
Wsp_ZB_7_38_02991	Wsp_ZB_3_138_03163	Wsp_SW_HL_4_150_01250	Wsp_L_hybrid_00864	Wsp_SW_HL_6_34_03269	Wsp_M_hybrid_00847	Wsp_Bin_72_1_00813	Wwin_sediminis_02177	Walgicola_00955	Wsp_Bin_61_3_01368	Wwin_aurantiaca_01092	Wsp_HaHa_7_67_02202	Wsp_HaHa_3_25_00120	Wsp_R2A112_3_187_00818	Wsp_F_hybrid_00581	TARA_PSE_MAG_00013_00772	Wsp_Bin_112_1_01245	Wsp_Bin_69_1_00786	MAG_UBA3174_01394	Wsp_J_hybrid_01969	Wwin_tangerina_01592	RHA_00749	Wsp_SW_HL_1_16_03286	Wwin_psychrotolerans_02524	Wwin_aurantia_02647	Wsp_Bin_77_1_01060	Wwin_jejuensis_01324	Wsp_I_hybrid_04210	Wundariae_02851	Wwin_eximia_02623	Wsp_Bin_42_1_01036	Wwin_epiphytica_00895	Wwin_thalassocola_01427	J14-2_01028	Wsp_ZB_3_185_02642	PG-2_02429	Wwin_arenosi_02045	MAG_Tara_SP247_01120	Wwin_pacifica_02041	PC-19_02499	Wsp_G_hybrid_03675	W_sp_ALC-1_01954	Wsp_Bin_91_01030	Wsp_Bin_78_01971
Wsp_ZB_7_38_01359	Wsp_ZB_3_138_01235	Wsp_SW_HL_4_150_01317	Wsp_L_hybrid_02801	Wsp_SW_HL_6_34_00685	Wsp_M_hybrid_02716	Wsp_Bin_72_1_00250	Wwin_sediminis_02627	Walgicola_01009	Wsp_Bin_61_3_01718	Wwin_aurantiaca_01143	Wsp_HaHa_7_67_02319	Wsp_HaHa_3_25_01832	Wsp_R2A112_3_187_01297	Wsp_F_hybrid_01448	TARA_PSE_MAG_00013_00844	Wsp_Bin_112_1_02136	Wsp_Bin_69_1_01609	MAG_UBA3174_02776	Wsp_J_hybrid_03900	Wwin_tangerina_01505	RHA_02371	Wsp_SW_HL_1_16_01821	Wwin_psychrotolerans_02814	Wwin_aurantia_02574	Wsp_Bin_77_1_00178	Wwin_jejuensis_01274	Wsp_I_hybrid_01759	Wundariae_01872	Wwin_eximia_01502	Wsp_Bin_42_1_01376	Wwin_epiphytica_00838	Wwin_thalassocola_00610	J14-2_01083	Wsp_ZB_3_185_03066	PG-2_02273	Wwin_arenosi_00501	MAG_Tara_SP247_01058	Wwin_pacifica_01974	PC-19_02449	Wsp_G_hybrid_01698	W_sp_ALC-1_00168	Wsp_Bin_91_00998	Wsp_Bin_78_00860
Wsp_ZB_7_38_01360	Wsp_ZB_3_138_01234	Wsp_SW_HL_4_150_01318	Wsp_L_hybrid_02802	Wsp_SW_HL_6_34_00684	Wsp_M_hybrid_02718	Wsp_Bin_72_1_00251	Wwin_sediminis_02626	Walgicola_01010	Wsp_Bin_61_3_01717	Wwin_aurantiaca_01144	Wsp_HaHa_7_67_02318	Wsp_HaHa_3_25_01833	Wsp_R2A112_3_187_01296	Wsp_F_hybrid_01447	TARA_PSE_MAG_00013_00845	Wsp_Bin_112_1_02135	Wsp_Bin_69_1_01608	MAG_UBA3174_02775	Wsp_J_hybrid_03901	Wwin_tangerina_01504	RHA_02370	Wsp_SW_HL_1_16_01820	Wwin_psychrotolerans_02812	Wwin_aurantia_02573	Wsp_Bin_77_1_00177	Wwin_jejuensis_01273	Wsp_I_hybrid_01760	Wundariae_01871	Wwin_eximia_01503	Wsp_Bin_42_1_01377	Wwin_epiphytica_00837	Wwin_thalassocola_00609	J14-2_01084	Wsp_ZB_3_185_03067	PG-2_02272	Wwin_arenosi_00502	MAG_Tara_SP247_01057	Wwin_pacifica_01975	PC-19_02448	Wsp_G_hybrid_01697	W_sp_ALC-1_00169	Wsp_Bin_91_00997	Wsp_Bin_78_00859
Wsp_ZB_7_38_01361	Wsp_ZB_3_138_01233	Wsp_SW_HL_4_150_01319	Wsp_L_hybrid_02803	Wsp_SW_HL_6_34_00683	Wsp_M_hybrid_02719	Wsp_Bin_72_1_00252	Wwin_sediminis_02625	Walgicola_01011	Wsp_Bin_61_3_01716	Wwin_aurantiaca_01145	Wsp_HaHa_7_67_02317	Wsp_HaHa_3_25_01834	Wsp_R2A112_3_187_01295	Wsp_F_hybrid_01446	TARA_PSE_MAG_00013_00847	Wsp_Bin_112_1_02134	Wsp_Bin_69_1_01607	MAG_UBA3174_02774	Wsp_J_hybrid_03902	Wwin_tangerina_01503	RHA_02369	Wsp_SW_HL_1_16_01819	Wwin_psychrotolerans_02811	Wwin_aurantia_02572	Wsp_Bin_77_1_00176	Wwin_jejuensis_01271	Wsp_I_hybrid_01761	Wundariae_01870	Wwin_eximia_01504	Wsp_Bin_42_1_01378	Wwin_epiphytica_00836	Wwin_thalassocola_00608	J14-2_01085	Wsp_ZB_3_185_03068	PG-2_02271	Wwin_arenosi_00503	MAG_Tara_SP247_01056	Wwin_pacifica_01976	PC-19_02446	Wsp_G_hybrid_01696	W_sp_ALC-1_00170	Wsp_Bin_91_00996	Wsp_Bin_78_00858
Wsp_ZB_7_38_01363	Wsp_ZB_3_138_01231	Wsp_SW_HL_4_150_01321	Wsp_L_hybrid_02811	Wsp_SW_HL_6_34_00682	Wsp_M_hybrid_02724	Wsp_Bin_72_1_00254	Wwin_sediminis_02620	Walgicola_01017	Wsp_Bin_61_3_01714	Wwin_aurantiaca_01152	Wsp_HaHa_7_67_02309	Wsp_HaHa_3_25_01836	Wsp_R2A112_3_187_01292	Wsp_F_hybrid_01439	TARA_PSE_MAG_00013_00854	Wsp_Bin_112_1_02132	Wsp_Bin_69_1_01605	MAG_UBA3174_02773	Wsp_J_hybrid_03910	Wwin_tangerina_01501	RHA_02364	Wsp_SW_HL_1_16_01818	Wwin_psychrotolerans_02809	Wwin_aurantia_02571	Wsp_Bin_77_1_00174	Wwin_jejuensis_01266	Wsp_I_hybrid_01769	Wundariae_01868	Wwin_eximia_01507	Wsp_Bin_42_1_01380	Wwin_epiphytica_00834	Wwin_thalassocola_00600	J14-2_01090	Wsp_ZB_3_185_03070	PG-2_02269	Wwin_arenosi_00504	MAG_Tara_SP247_01047	Wwin_pacifica_01978	PC-19_02445	Wsp_G_hybrid_01689	W_sp_ALC-1_00172	Wsp_Bin_91_00994	Wsp_Bin_78_00856
Wsp_ZB_7_38_01365	Wsp_ZB_3_138_01229	Wsp_SW_HL_4_150_01323	Wsp_L_hybrid_02814	Wsp_SW_HL_6_34_00680	Wsp_M_hybrid_02726	Wsp_Bin_72_1_00256	Wwin_sediminis_02618	Walgicola_01019	Wsp_Bin_61_3_01712	Wwin_aurantiaca_01154	Wsp_HaHa_7_67_02307	Wsp_HaHa_3_25_01838	Wsp_R2A112_3_187_01290	Wsp_F_hybrid_01436	TARA_PSE_MAG_00013_00856	Wsp_Bin_112_1_02130	Wsp_Bin_69_1_01603	MAG_UBA3174_02771	Wsp_J_hybrid_03913	Wwin_tangerina_01499	RHA_02362	Wsp_SW_HL_1_16_01816	Wwin_psychrotolerans_02807	Wwin_aurantia_02569	Wsp_Bin_77_1_00172	Wwin_jejuensis_01264	Wsp_I_hybrid_01771	Wundariae_01866	Wwin_eximia_01509	Wsp_Bin_42_1_01382	Wwin_epiphytica_00832	Wwin_thalassocola_00598	J14-2_01093	Wsp_ZB_3_185_03072	PG-2_02267	Wwin_arenosi_00506	MAG_Tara_SP247_01044	Wwin_pacifica_01980	PC-19_02443	Wsp_G_hybrid_01686	W_sp_ALC-1_00174	Wsp_Bin_91_00992	Wsp_Bin_78_00854
Wsp_ZB_7_38_01366	Wsp_ZB_3_138_01228	Wsp_SW_HL_4_150_01324	Wsp_L_hybrid_02815	Wsp_SW_HL_6_34_00679	Wsp_M_hybrid_02727	Wsp_Bin_72_1_00257	Wwin_sediminis_02617	Walgicola_01020	Wsp_Bin_61_3_01711	Wwin_aurantiaca_01155	Wsp_HaHa_7_67_02306	Wsp_HaHa_3_25_01839	Wsp_R2A112_3_187_01289	Wsp_F_hybrid_01435	TARA_PSE_MAG_00013_00857	Wsp_Bin_112_1_02129	Wsp_Bin_69_1_01602	MAG_UBA3174_02770	Wsp_J_hybrid_03914	Wwin_tangerina_01498	RHA_02361	Wsp_SW_HL_1_16_01815	Wwin_psychrotolerans_02806	Wwin_aurantia_02568	Wsp_Bin_77_1_00171	Wwin_jejuensis_01263	Wsp_I_hybrid_01772	Wundariae_01865	Wwin_eximia_01510	Wsp_Bin_42_1_01383	Wwin_epiphytica_00831	Wwin_thalassocola_00597	J14-2_01094	Wsp_ZB_3_185_03073	PG-2_02266	Wwin_arenosi_00507	MAG_Tara_SP247_01043	Wwin_pacifica_01981	PC-19_02442	Wsp_G_hybrid_01685	W_sp_ALC-1_00175	Wsp_Bin_91_00991	Wsp_Bin_78_00853
Wsp_ZB_7_38_01367	Wsp_ZB_3_138_01227	Wsp_SW_HL_4_150_01325	Wsp_L_hybrid_02816	Wsp_SW_HL_6_34_00678	Wsp_M_hybrid_02728	Wsp_Bin_72_1_00258	Wwin_sediminis_02616	Walgicola_01021	Wsp_Bin_61_3_01710	Wwin_aurantiaca_01156	Wsp_HaHa_7_67_02305	Wsp_HaHa_3_25_01840	Wsp_R2A112_3_187_01288	Wsp_F_hybrid_01434	TARA_PSE_MAG_00013_00858	Wsp_Bin_112_1_02128	Wsp_Bin_69_1_01601	MAG_UBA3174_02769	Wsp_J_hybrid_03915	Wwin_tangerina_01497	RHA_02360	Wsp_SW_HL_1_16_01814	Wwin_psychrotolerans_02805	Wwin_aurantia_02567	Wsp_Bin_77_1_00170	Wwin_jejuensis_01262	Wsp_I_hybrid_01773	Wundariae_01864	Wwin_eximia_01511	Wsp_Bin_42_1_01384	Wwin_epiphytica_00830	Wwin_thalassocola_00596	J14-2_01095	Wsp_ZB_3_185_03074	PG-2_02265	Wwin_arenosi_00508	MAG_Tara_SP247_01042	Wwin_pacifica_01982	PC-19_02441	Wsp_G_hybrid_01684	W_sp_ALC-1_00176	Wsp_Bin_91_00990	Wsp_Bin_78_00852
Wsp_ZB_7_38_01368	Wsp_ZB_3_138_01226	Wsp_SW_HL_4_150_01326	Wsp_L_hybrid_02817	Wsp_SW_HL_6_34_00677	Wsp_M_hybrid_02729	Wsp_Bin_72_1_00259	Wwin_sediminis_02615	Walgicola_01022	Wsp_Bin_61_3_01709	Wwin_aurantiaca_01157	Wsp_HaHa_7_67_02304	Wsp_HaHa_3_25_01841	Wsp_R2A112_3_187_01287	Wsp_F_hybrid_01433	TARA_PSE_MAG_00013_00859	Wsp_Bin_112_1_02127	Wsp_Bin_69_1_01600	MAG_UBA3174_02768	Wsp_J_hybrid_03916	Wwin_tangerina_01496	RHA_02359	Wsp_SW_HL_1_16_01813	Wwin_psychrotolerans_02804	Wwin_aurantia_02566	Wsp_Bin_77_1_00169	Wwin_jejuensis_01261	Wsp_I_hybrid_01774	Wundariae_01863	Wwin_eximia_01512	Wsp_Bin_42_1_01385	Wwin_epiphytica_00829	Wwin_thalassocola_00595	J14-2_01096	Wsp_ZB_3_185_03075	PG-2_02264	Wwin_arenosi_00509	MAG_Tara_SP247_01041	Wwin_pacifica_01983	PC-19_02440	Wsp_G_hybrid_01683	W_sp_ALC-1_00177	Wsp_Bin_91_00989	Wsp_Bin_78_00851
Wsp_ZB_7_38_01206	Wsp_ZB_3_138_03268	Wsp_SW_HL_4_150_01006	Wsp_L_hybrid_02655	Wsp_SW_HL_6_34_03378	Wsp_M_hybrid_02551	Wsp_Bin_72_1_00750	Wwin_sediminis_02261	Walgicola_01624	Wsp_Bin_61_3_01305	Wwin_aurantiaca_00701	Wsp_HaHa_7_67_02466	Wsp_HaHa_3_25_01779	Wsp_R2A112_3_187_00737	Wsp_F_hybrid_00686	TARA_PSE_MAG_00013_01042	Wsp_Bin_112_1_01182	Wsp_Bin_69_1_01699	MAG_UBA3174_00506	Wsp_J_hybrid_03754	Wwin_tangerina_00091	RHA_00667	Wsp_SW_HL_1_16_03414	Wwin_psychrotolerans_02625	Wwin_aurantia_01817	Wsp_Bin_77_1_01123	Wwin_jejuensis_01406	Wsp_I_hybrid_01611	Wundariae_01927	Wwin_eximia_03487	Wsp_Bin_42_1_00973	Wwin_epiphytica_02499	Wwin_thalassocola_01339	J14-2_02617	Wsp_ZB_3_185_03016	PG-2_00339	Wwin_arenosi_02143	MAG_Tara_SP247_01633	Wwin_pacifica_01589	PC-19_02577	Wsp_G_hybrid_03541	W_sp_ALC-1_00143	Wsp_Bin_91_01092	Wsp_Bin_78_01921
Wsp_ZB_7_38_01205	Wsp_ZB_3_138_03269	Wsp_SW_HL_4_150_01005	Wsp_L_hybrid_02654	Wsp_SW_HL_6_34_03379	Wsp_M_hybrid_02550	Wsp_Bin_72_1_00749	Wwin_sediminis_02262	Walgicola_01625	Wsp_Bin_61_3_01304	Wwin_aurantiaca_00700	Wsp_HaHa_7_67_02467	Wsp_HaHa_3_25_01778	Wsp_R2A112_3_187_00736	Wsp_F_hybrid_00687	TARA_PSE_MAG_00013_01041	Wsp_Bin_112_1_01181	Wsp_Bin_69_1_01700	MAG_UBA3174_00507	Wsp_J_hybrid_03753	Wwin_tangerina_00092	RHA_00666	Wsp_SW_HL_1_16_03415	Wwin_psychrotolerans_02626	Wwin_aurantia_01818	Wsp_Bin_77_1_01124	Wwin_jejuensis_01407	Wsp_I_hybrid_01610	Wundariae_01928	Wwin_eximia_03486	Wsp_Bin_42_1_00972	Wwin_epiphytica_02500	Wwin_thalassocola_01338	J14-2_02618	Wsp_ZB_3_185_03015	PG-2_00338	Wwin_arenosi_02144	MAG_Tara_SP247_01634	Wwin_pacifica_01588	PC-19_02578	Wsp_G_hybrid_03540	W_sp_ALC-1_00142	Wsp_Bin_91_01093	Wsp_Bin_78_01920
Wsp_ZB_7_38_01204	Wsp_ZB_3_138_03270	Wsp_SW_HL_4_150_01004	Wsp_L_hybrid_02653	Wsp_SW_HL_6_34_03380	Wsp_M_hybrid_02549	Wsp_Bin_72_1_00748	Wwin_sediminis_02263	Walgicola_01626	Wsp_Bin_61_3_01303	Wwin_aurantiaca_00697	Wsp_HaHa_7_67_02468	Wsp_HaHa_3_25_01777	Wsp_R2A112_3_187_00735	Wsp_F_hybrid_00688	TARA_PSE_MAG_00013_01040	Wsp_Bin_112_1_01180	Wsp_Bin_69_1_01701	MAG_UBA3174_00508	Wsp_J_hybrid_03752	Wwin_tangerina_00093	RHA_00665	Wsp_SW_HL_1_16_03416	Wwin_psychrotolerans_02627	Wwin_aurantia_01819	Wsp_Bin_77_1_01125	Wwin_jejuensis_01409	Wsp_I_hybrid_01609	Wundariae_01929	Wwin_eximia_03484	Wsp_Bin_42_1_00971	Wwin_epiphytica_02501	Wwin_thalassocola_01337	J14-2_02619	Wsp_ZB_3_185_03014	PG-2_00337	Wwin_arenosi_02145	MAG_Tara_SP247_01635	Wwin_pacifica_01587	PC-19_02579	Wsp_G_hybrid_03539	W_sp_ALC-1_00141	Wsp_Bin_91_01094	Wsp_Bin_78_01919
Wsp_ZB_7_38_01203	Wsp_ZB_3_138_03271	Wsp_SW_HL_4_150_01003	Wsp_L_hybrid_02652	Wsp_SW_HL_6_34_03381	Wsp_M_hybrid_02548	Wsp_Bin_72_1_00747	Wwin_sediminis_02264	Walgicola_01627	Wsp_Bin_61_3_01302	Wwin_aurantiaca_00696	Wsp_HaHa_7_67_02469	Wsp_HaHa_3_25_01776	Wsp_R2A112_3_187_00734	Wsp_F_hybrid_00689	TARA_PSE_MAG_00013_01039	Wsp_Bin_112_1_01179	Wsp_Bin_69_1_01702	MAG_UBA3174_00509	Wsp_J_hybrid_03751	Wwin_tangerina_00094	RHA_00664	Wsp_SW_HL_1_16_03417	Wwin_psychrotolerans_02628	Wwin_aurantia_01820	Wsp_Bin_77_1_01126	Wwin_jejuensis_01410	Wsp_I_hybrid_01608	Wundariae_01930	Wwin_eximia_03483	Wsp_Bin_42_1_00970	Wwin_epiphytica_02502	Wwin_thalassocola_01336	J14-2_02620	Wsp_ZB_3_185_03013	PG-2_00336	Wwin_arenosi_02146	MAG_Tara_SP247_01636	Wwin_pacifica_01586	PC-19_02580	Wsp_G_hybrid_03538	W_sp_ALC-1_00140	Wsp_Bin_91_01095	Wsp_Bin_78_01918
Wsp_ZB_7_38_01200	Wsp_ZB_3_138_03273	Wsp_SW_HL_4_150_01000	Wsp_L_hybrid_02649	Wsp_SW_HL_6_34_03383	Wsp_M_hybrid_02545	Wsp_Bin_72_1_00744	Wwin_sediminis_02266	Walgicola_01630	Wsp_Bin_61_3_01299	Wwin_aurantiaca_00695	Wsp_HaHa_7_67_02472	Wsp_HaHa_3_25_01773	Wsp_R2A112_3_187_00732	Wsp_F_hybrid_00691	TARA_PSE_MAG_00013_01036	Wsp_Bin_112_1_01176	Wsp_Bin_69_1_00174	MAG_UBA3174_00512	Wsp_J_hybrid_03748	Wwin_tangerina_00097	RHA_00662	Wsp_SW_HL_1_16_03420	Wwin_psychrotolerans_02631	Wwin_aurantia_01822	Wsp_Bin_77_1_01129	Wwin_jejuensis_01413	Wsp_I_hybrid_01605	Wundariae_01933	Wwin_eximia_03481	Wsp_Bin_42_1_00967	Wwin_epiphytica_02505	Wwin_thalassocola_01334	J14-2_02623	Wsp_ZB_3_185_03010	PG-2_00333	Wwin_arenosi_02149	MAG_Tara_SP247_01639	Wwin_pacifica_01584	PC-19_02583	Wsp_G_hybrid_03536	W_sp_ALC-1_00139	Wsp_Bin_91_01098	Wsp_Bin_78_01915
Wsp_ZB_7_38_01199	Wsp_ZB_3_138_03274	Wsp_SW_HL_4_150_00998	Wsp_L_hybrid_02648	Wsp_SW_HL_6_34_03384	Wsp_M_hybrid_02544	Wsp_Bin_72_1_00743	Wwin_sediminis_02267	Walgicola_01631	Wsp_Bin_61_3_01298	Wwin_aurantiaca_00694	Wsp_HaHa_7_67_02473	Wsp_HaHa_3_25_01772	Wsp_R2A112_3_187_00731	Wsp_F_hybrid_00692	TARA_PSE_MAG_00013_01035	Wsp_Bin_112_1_01175	Wsp_Bin_69_1_00173	MAG_UBA3174_00513	Wsp_J_hybrid_03747	Wwin_tangerina_00098	RHA_00661	Wsp_SW_HL_1_16_03421	Wwin_psychrotolerans_02632	Wwin_aurantia_01823	Wsp_Bin_77_1_01130	Wwin_jejuensis_01415	Wsp_I_hybrid_01604	Wundariae_01934	Wwin_eximia_03480	Wsp_Bin_42_1_00966	Wwin_epiphytica_02506	Wwin_thalassocola_01333	J14-2_02624	Wsp_ZB_3_185_03009	PG-2_00331	Wwin_arenosi_02150	MAG_Tara_SP247_01641	Wwin_pacifica_01583	PC-19_02584	Wsp_G_hybrid_03535	W_sp_ALC-1_00138	Wsp_Bin_91_01099	Wsp_Bin_78_01914
Wsp_ZB_7_38_01192	Wsp_ZB_3_138_03283	Wsp_SW_HL_4_150_00976	Wsp_L_hybrid_02631	Wsp_SW_HL_6_34_03393	Wsp_M_hybrid_02525	Wsp_Bin_72_1_00735	Wwin_sediminis_02275	Walgicola_01640	Wsp_Bin_61_3_01290	Wwin_aurantiaca_00670	Wsp_HaHa_7_67_02490	Wsp_HaHa_3_25_01761	Wsp_R2A112_3_187_00714	Wsp_F_hybrid_00702	TARA_PSE_MAG_00013_01023	Wsp_Bin_112_1_01167	Wsp_Bin_69_1_00165	MAG_UBA3174_00527	Wsp_J_hybrid_03730	Wwin_tangerina_00117	RHA_00653	Wsp_SW_HL_1_16_03432	Wwin_psychrotolerans_02643	Wwin_aurantia_01846	Wsp_Bin_77_1_01138	Wwin_jejuensis_01425	Wsp_I_hybrid_01587	Wundariae_01945	Wwin_eximia_03468	Wsp_Bin_42_1_00958	Wwin_epiphytica_02513	Wwin_thalassocola_01322	J14-2_02633	Wsp_ZB_3_185_02998	PG-2_00313	Wwin_arenosi_02158	MAG_Tara_SP247_01653	Wwin_pacifica_01566	PC-19_02594	Wsp_G_hybrid_03525	W_sp_ALC-1_00119	Wsp_Bin_91_00234	Wsp_Bin_78_01906
Wsp_ZB_7_38_01169	Wsp_ZB_3_138_03306	Wsp_SW_HL_4_150_00956	Wsp_L_hybrid_02595	Wsp_SW_HL_6_34_03419	Wsp_M_hybrid_02494	Wsp_Bin_72_1_01954	Wwin_sediminis_02302	Walgicola_01663	Wsp_Bin_61_3_00552	Wwin_aurantiaca_00655	Wsp_HaHa_7_67_02524	Wsp_HaHa_3_25_01732	Wsp_R2A112_3_187_00690	Wsp_F_hybrid_00727	TARA_PSE_MAG_00013_01000	Wsp_Bin_112_1_00803	Wsp_Bin_69_1_02180	MAG_UBA3174_00553	Wsp_J_hybrid_03694	Wwin_tangerina_00136	RHA_00626	Wsp_SW_HL_1_16_03455	Wwin_psychrotolerans_02670	Wwin_aurantia_01866	Wsp_Bin_77_1_01572	Wwin_jejuensis_01449	Wsp_I_hybrid_01553	Wundariae_01974	Wwin_eximia_03446	Wsp_Bin_42_1_00347	Wwin_epiphytica_02534	Wwin_thalassocola_01295	J14-2_02653	Wsp_ZB_3_185_02973	PG-2_00289	Wwin_arenosi_02184	MAG_Tara_SP247_01677	Wwin_pacifica_01543	PC-19_02617	Wsp_G_hybrid_03500	W_sp_ALC-1_00066	Wsp_Bin_91_02104	Wsp_Bin_78_02148
Wsp_ZB_7_38_01168	Wsp_ZB_3_138_03307	Wsp_SW_HL_4_150_00955	Wsp_L_hybrid_02592	Wsp_SW_HL_6_34_03420	Wsp_M_hybrid_02493	Wsp_Bin_72_1_01955	Wwin_sediminis_02303	Walgicola_01664	Wsp_Bin_61_3_00551	Wwin_aurantiaca_00654	Wsp_HaHa_7_67_02527	Wsp_HaHa_3_25_01731	Wsp_R2A112_3_187_00689	Wsp_F_hybrid_00728	TARA_PSE_MAG_00013_00999	Wsp_Bin_112_1_00802	Wsp_Bin_69_1_02181	MAG_UBA3174_00554	Wsp_J_hybrid_03691	Wwin_tangerina_00137	RHA_00625	Wsp_SW_HL_1_16_03457	Wwin_psychrotolerans_02671	Wwin_aurantia_01867	Wsp_Bin_77_1_01571	Wwin_jejuensis_01450	Wsp_I_hybrid_01550	Wundariae_01975	Wwin_eximia_03445	Wsp_Bin_42_1_00348	Wwin_epiphytica_02535	Wwin_thalassocola_01294	J14-2_02654	Wsp_ZB_3_185_02972	PG-2_00288	Wwin_arenosi_02185	MAG_Tara_SP247_01678	Wwin_pacifica_01542	PC-19_02618	Wsp_G_hybrid_03499	W_sp_ALC-1_00065	Wsp_Bin_91_02105	Wsp_Bin_78_02149
Wsp_ZB_7_38_01167	Wsp_ZB_3_138_03308	Wsp_SW_HL_4_150_00954	Wsp_L_hybrid_02591	Wsp_SW_HL_6_34_03421	Wsp_M_hybrid_02492	Wsp_Bin_72_1_01956	Wwin_sediminis_02304	Walgicola_01665	Wsp_Bin_61_3_00550	Wwin_aurantiaca_00653	Wsp_HaHa_7_67_02529	Wsp_HaHa_3_25_01730	Wsp_R2A112_3_187_00688	Wsp_F_hybrid_00729	TARA_PSE_MAG_00013_00998	Wsp_Bin_112_1_00801	Wsp_Bin_69_1_02182	MAG_UBA3174_00555	Wsp_J_hybrid_03690	Wwin_tangerina_00138	RHA_00624	Wsp_SW_HL_1_16_03458	Wwin_psychrotolerans_02673	Wwin_aurantia_01868	Wsp_Bin_77_1_01570	Wwin_jejuensis_01451	Wsp_I_hybrid_01549	Wundariae_01976	Wwin_eximia_03444	Wsp_Bin_42_1_00349	Wwin_epiphytica_02536	Wwin_thalassocola_01293	J14-2_02655	Wsp_ZB_3_185_02971	PG-2_00287	Wwin_arenosi_02186	MAG_Tara_SP247_01679	Wwin_pacifica_01541	PC-19_02619	Wsp_G_hybrid_03498	W_sp_ALC-1_00064	Wsp_Bin_91_02106	Wsp_Bin_78_02150
Wsp_ZB_7_38_01166	Wsp_ZB_3_138_03309	Wsp_SW_HL_4_150_00953	Wsp_L_hybrid_02590	Wsp_SW_HL_6_34_03422	Wsp_M_hybrid_02491	Wsp_Bin_72_1_01957	Wwin_sediminis_02305	Walgicola_01666	Wsp_Bin_61_3_00549	Wwin_aurantiaca_00652	Wsp_HaHa_7_67_02530	Wsp_HaHa_3_25_01729	Wsp_R2A112_3_187_00687	Wsp_F_hybrid_00730	TARA_PSE_MAG_00013_00997	Wsp_Bin_112_1_00800	Wsp_Bin_69_1_02183	MAG_UBA3174_00556	Wsp_J_hybrid_03689	Wwin_tangerina_00139	RHA_00623	Wsp_SW_HL_1_16_03459	Wwin_psychrotolerans_02674	Wwin_aurantia_01869	Wsp_Bin_77_1_01569	Wwin_jejuensis_01452	Wsp_I_hybrid_01548	Wundariae_01977	Wwin_eximia_03443	Wsp_Bin_42_1_00350	Wwin_epiphytica_02537	Wwin_thalassocola_01292	J14-2_02656	Wsp_ZB_3_185_02970	PG-2_00286	Wwin_arenosi_02187	MAG_Tara_SP247_01680	Wwin_pacifica_01540	PC-19_02620	Wsp_G_hybrid_03497	W_sp_ALC-1_00063	Wsp_Bin_91_02107	Wsp_Bin_78_02151
Wsp_ZB_7_38_01165	Wsp_ZB_3_138_03310	Wsp_SW_HL_4_150_00952	Wsp_L_hybrid_02589	Wsp_SW_HL_6_34_03423	Wsp_M_hybrid_02490	Wsp_Bin_72_1_01958	Wwin_sediminis_02306	Walgicola_01667	Wsp_Bin_61_3_00548	Wwin_aurantiaca_00651	Wsp_HaHa_7_67_02531	Wsp_HaHa_3_25_01728	Wsp_R2A112_3_187_00686	Wsp_F_hybrid_00731	TARA_PSE_MAG_00013_00996	Wsp_Bin_112_1_00799	Wsp_Bin_69_1_02184	MAG_UBA3174_00557	Wsp_J_hybrid_03688	Wwin_tangerina_00140	RHA_00622	Wsp_SW_HL_1_16_03460	Wwin_psychrotolerans_02675	Wwin_aurantia_01870	Wsp_Bin_77_1_01568	Wwin_jejuensis_01453	Wsp_I_hybrid_01547	Wundariae_01978	Wwin_eximia_03442	Wsp_Bin_42_1_00351	Wwin_epiphytica_02538	Wwin_thalassocola_01291	J14-2_02657	Wsp_ZB_3_185_02969	PG-2_00285	Wwin_arenosi_02188	MAG_Tara_SP247_01681	Wwin_pacifica_01539	PC-19_02621	Wsp_G_hybrid_03496	W_sp_ALC-1_00062	Wsp_Bin_91_02108	Wsp_Bin_78_02152
Wsp_ZB_7_38_01161	Wsp_ZB_3_138_03313	Wsp_SW_HL_4_150_00949	Wsp_L_hybrid_02583	Wsp_SW_HL_6_34_03427	Wsp_M_hybrid_02485	Wsp_Bin_72_1_01963	Wwin_sediminis_02310	Walgicola_01670	Wsp_Bin_61_3_00543	Wwin_aurantiaca_00648	Wsp_HaHa_7_67_02535	Wsp_HaHa_3_25_01724	Wsp_R2A112_3_187_00683	Wsp_F_hybrid_00735	TARA_PSE_MAG_00013_00992	Wsp_Bin_112_1_00794	Wsp_Bin_69_1_00159	MAG_UBA3174_00561	Wsp_J_hybrid_03682	Wwin_tangerina_00144	RHA_00618	Wsp_SW_HL_1_16_03464	Wwin_psychrotolerans_02680	Wwin_aurantia_01873	Wsp_Bin_77_1_01563	Wwin_jejuensis_01456	Wsp_I_hybrid_01543	Wundariae_01982	Wwin_eximia_01238	Wsp_Bin_42_1_00356	Wwin_epiphytica_02541	Wwin_thalassocola_01287	J14-2_02660	Wsp_ZB_3_185_02965	PG-2_00281	Wwin_arenosi_02192	MAG_Tara_SP247_01684	Wwin_pacifica_01536	PC-19_02628	Wsp_G_hybrid_03492	W_sp_ALC-1_00059	Wsp_Bin_91_00230	Wsp_Bin_78_02157
Wsp_ZB_7_38_01160	Wsp_ZB_3_138_03314	Wsp_SW_HL_4_150_00948	Wsp_L_hybrid_02582	Wsp_SW_HL_6_34_03428	Wsp_M_hybrid_02484	Wsp_Bin_72_1_01964	Wwin_sediminis_02311	Walgicola_01671	Wsp_Bin_61_3_00542	Wwin_aurantiaca_00647	Wsp_HaHa_7_67_02536	Wsp_HaHa_3_25_01723	Wsp_R2A112_3_187_00682	Wsp_F_hybrid_00736	TARA_PSE_MAG_00013_00991	Wsp_Bin_112_1_00793	Wsp_Bin_69_1_00158	MAG_UBA3174_00562	Wsp_J_hybrid_03681	Wwin_tangerina_00145	RHA_00617	Wsp_SW_HL_1_16_03465	Wwin_psychrotolerans_02681	Wwin_aurantia_01874	Wsp_Bin_77_1_01562	Wwin_jejuensis_01457	Wsp_I_hybrid_01542	Wundariae_01983	Wwin_eximia_01239	Wsp_Bin_42_1_00357	Wwin_epiphytica_02542	Wwin_thalassocola_01286	J14-2_02661	Wsp_ZB_3_185_02964	PG-2_00280	Wwin_arenosi_02193	MAG_Tara_SP247_01685	Wwin_pacifica_01535	PC-19_02629	Wsp_G_hybrid_03491	W_sp_ALC-1_00058	Wsp_Bin_91_00229	Wsp_Bin_78_02158
Wsp_ZB_7_38_01159	Wsp_ZB_3_138_03315	Wsp_SW_HL_4_150_00947	Wsp_L_hybrid_02581	Wsp_SW_HL_6_34_03429	Wsp_M_hybrid_02483	Wsp_Bin_72_1_01965	Wwin_sediminis_02312	Walgicola_01672	Wsp_Bin_61_3_00541	Wwin_aurantiaca_00646	Wsp_HaHa_7_67_02537	Wsp_HaHa_3_25_01722	Wsp_R2A112_3_187_00681	Wsp_F_hybrid_00737	TARA_PSE_MAG_00013_00990	Wsp_Bin_112_1_00792	Wsp_Bin_69_1_00157	MAG_UBA3174_00563	Wsp_J_hybrid_03680	Wwin_tangerina_00146	RHA_00616	Wsp_SW_HL_1_16_03466	Wwin_psychrotolerans_02682	Wwin_aurantia_01875	Wsp_Bin_77_1_01561	Wwin_jejuensis_01458	Wsp_I_hybrid_01541	Wundariae_01984	Wwin_eximia_01240	Wsp_Bin_42_1_00358	Wwin_epiphytica_02543	Wwin_thalassocola_01285	J14-2_02662	Wsp_ZB_3_185_02963	PG-2_00279	Wwin_arenosi_02194	MAG_Tara_SP247_01686	Wwin_pacifica_01534	PC-19_02630	Wsp_G_hybrid_03490	W_sp_ALC-1_00057	Wsp_Bin_91_00228	Wsp_Bin_78_02159
Wsp_ZB_7_38_01158	Wsp_ZB_3_138_03316	Wsp_SW_HL_4_150_00946	Wsp_L_hybrid_02580	Wsp_SW_HL_6_34_03430	Wsp_M_hybrid_02482	Wsp_Bin_72_1_01966	Wwin_sediminis_02313	Walgicola_01673	Wsp_Bin_61_3_00540	Wwin_aurantiaca_00645	Wsp_HaHa_7_67_02538	Wsp_HaHa_3_25_01721	Wsp_R2A112_3_187_00680	Wsp_F_hybrid_00738	TARA_PSE_MAG_00013_00989	Wsp_Bin_112_1_00791	Wsp_Bin_69_1_00156	MAG_UBA3174_00564	Wsp_J_hybrid_03679	Wwin_tangerina_00147	RHA_00615	Wsp_SW_HL_1_16_03467	Wwin_psychrotolerans_02683	Wwin_aurantia_01876	Wsp_Bin_77_1_01560	Wwin_jejuensis_01459	Wsp_I_hybrid_01540	Wundariae_01985	Wwin_eximia_01241	Wsp_Bin_42_1_00359	Wwin_epiphytica_02544	Wwin_thalassocola_01284	J14-2_02663	Wsp_ZB_3_185_02962	PG-2_00278	Wwin_arenosi_02195	MAG_Tara_SP247_01687	Wwin_pacifica_01533	PC-19_02631	Wsp_G_hybrid_03489	W_sp_ALC-1_00056	Wsp_Bin_91_00227	Wsp_Bin_78_02160
Wsp_ZB_7_38_01157	Wsp_ZB_3_138_03317	Wsp_SW_HL_4_150_00945	Wsp_L_hybrid_02579	Wsp_SW_HL_6_34_03431	Wsp_M_hybrid_02481	Wsp_Bin_72_1_01967	Wwin_sediminis_02314	Walgicola_01674	Wsp_Bin_61_3_00539	Wwin_aurantiaca_00644	Wsp_HaHa_7_67_02539	Wsp_HaHa_3_25_01720	Wsp_R2A112_3_187_00679	Wsp_F_hybrid_00739	TARA_PSE_MAG_00013_00988	Wsp_Bin_112_1_00790	Wsp_Bin_69_1_00155	MAG_UBA3174_00565	Wsp_J_hybrid_03678	Wwin_tangerina_00148	RHA_00614	Wsp_SW_HL_1_16_03468	Wwin_psychrotolerans_02684	Wwin_aurantia_01877	Wsp_Bin_77_1_01559	Wwin_jejuensis_01460	Wsp_I_hybrid_01539	Wundariae_01986	Wwin_eximia_01242	Wsp_Bin_42_1_00360	Wwin_epiphytica_02545	Wwin_thalassocola_01283	J14-2_02664	Wsp_ZB_3_185_02961	PG-2_00277	Wwin_arenosi_02196	MAG_Tara_SP247_01688	Wwin_pacifica_01532	PC-19_02632	Wsp_G_hybrid_03488	W_sp_ALC-1_00055	Wsp_Bin_91_00226	Wsp_Bin_78_02161
Wsp_ZB_7_38_01156	Wsp_ZB_3_138_03319	Wsp_SW_HL_4_150_00943	Wsp_L_hybrid_02578	Wsp_SW_HL_6_34_03432	Wsp_M_hybrid_02480	Wsp_Bin_72_1_01968	Wwin_sediminis_02315	Walgicola_01675	Wsp_Bin_61_3_00538	Wwin_aurantiaca_00643	Wsp_HaHa_7_67_02540	Wsp_HaHa_3_25_01719	Wsp_R2A112_3_187_00678	Wsp_F_hybrid_00740	TARA_PSE_MAG_00013_00987	Wsp_Bin_112_1_00789	Wsp_Bin_69_1_00154	MAG_UBA3174_00566	Wsp_J_hybrid_03677	Wwin_tangerina_00149	RHA_00613	Wsp_SW_HL_1_16_03469	Wwin_psychrotolerans_02686	Wwin_aurantia_01878	Wsp_Bin_77_1_01558	Wwin_jejuensis_01461	Wsp_I_hybrid_01538	Wundariae_01987	Wwin_eximia_01244	Wsp_Bin_42_1_00361	Wwin_epiphytica_02546	Wwin_thalassocola_01281	J14-2_02666	Wsp_ZB_3_185_02960	PG-2_00276	Wwin_arenosi_02197	MAG_Tara_SP247_01689	Wwin_pacifica_01531	PC-19_02633	Wsp_G_hybrid_03487	W_sp_ALC-1_00054	Wsp_Bin_91_00225	Wsp_Bin_78_02162
Wsp_ZB_7_38_01155	Wsp_ZB_3_138_03320	Wsp_SW_HL_4_150_00942	Wsp_L_hybrid_02577	Wsp_SW_HL_6_34_03433	Wsp_M_hybrid_02479	Wsp_Bin_72_1_01969	Wwin_sediminis_02316	Walgicola_01676	Wsp_Bin_61_3_00537	Wwin_aurantiaca_00642	Wsp_HaHa_7_67_02541	Wsp_HaHa_3_25_01718	Wsp_R2A112_3_187_00677	Wsp_F_hybrid_00741	TARA_PSE_MAG_00013_00986	Wsp_Bin_112_1_00788	Wsp_Bin_69_1_00153	MAG_UBA3174_00567	Wsp_J_hybrid_03676	Wwin_tangerina_00150	RHA_00612	Wsp_SW_HL_1_16_03470	Wwin_psychrotolerans_02687	Wwin_aurantia_01879	Wsp_Bin_77_1_01557	Wwin_jejuensis_01462	Wsp_I_hybrid_01537	Wundariae_01988	Wwin_eximia_01245	Wsp_Bin_42_1_00362	Wwin_epiphytica_02547	Wwin_thalassocola_01280	J14-2_02667	Wsp_ZB_3_185_02959	PG-2_00275	Wwin_arenosi_02198	MAG_Tara_SP247_01690	Wwin_pacifica_01530	PC-19_02634	Wsp_G_hybrid_03486	W_sp_ALC-1_00053	Wsp_Bin_91_00224	Wsp_Bin_78_02163
Wsp_ZB_7_38_01960	Wsp_ZB_3_138_02649	Wsp_SW_HL_4_150_01856	Wsp_L_hybrid_00107	Wsp_SW_HL_6_34_02727	Wsp_M_hybrid_03571	Wsp_Bin_72_1_01136	Wwin_sediminis_01658	Walgicola_00638	Wsp_Bin_61_3_00845	Wwin_aurantiaca_01820	Wsp_HaHa_7_67_01700	Wsp_HaHa_3_25_00620	Wsp_R2A112_3_187_03064	Wsp_F_hybrid_03798	TARA_PSE_MAG_00013_02829	Wsp_Bin_112_1_00394	Wsp_Bin_69_1_01382	MAG_UBA3174_02149	Wsp_J_hybrid_01213	Wwin_tangerina_02812	RHA_01256	Wsp_SW_HL_1_16_02766	Wwin_psychrotolerans_01897	Wwin_aurantia_01339	Wsp_Bin_77_1_02132	Wwin_jejuensis_00264	Wsp_I_hybrid_03179	Wundariae_00077	Wwin_eximia_02205	Wsp_Bin_42_1_01701	Wwin_epiphytica_01608	Wwin_thalassocola_02099	J14-2_01517	Wsp_ZB_3_185_02117	PG-2_01661	Wwin_arenosi_01130	MAG_Tara_SP247_00749	Wwin_pacifica_02592	PC-19_02068	Wsp_G_hybrid_00433	W_sp_ALC-1_01272	Wsp_Bin_91_01558	Wsp_Bin_78_00604
Wsp_ZB_7_38_01958	Wsp_ZB_3_138_02647	Wsp_SW_HL_4_150_01854	Wsp_L_hybrid_00109	Wsp_SW_HL_6_34_02725	Wsp_M_hybrid_03569	Wsp_Bin_72_1_01138	Wwin_sediminis_01656	Walgicola_00640	Wsp_Bin_61_3_00843	Wwin_aurantiaca_01818	Wsp_HaHa_7_67_01702	Wsp_HaHa_3_25_00622	Wsp_R2A112_3_187_03066	Wsp_F_hybrid_03796	TARA_PSE_MAG_00013_02827	Wsp_Bin_112_1_00396	Wsp_Bin_69_1_01384	MAG_UBA3174_02146	Wsp_J_hybrid_01215	Wwin_tangerina_02814	RHA_01258	Wsp_SW_HL_1_16_02764	Wwin_psychrotolerans_01895	Wwin_aurantia_01341	Wsp_Bin_77_1_02130	Wwin_jejuensis_00262	Wsp_I_hybrid_03181	Wundariae_00075	Wwin_eximia_02207	Wsp_Bin_42_1_01699	Wwin_epiphytica_01606	Wwin_thalassocola_02101	J14-2_01515	Wsp_ZB_3_185_02115	PG-2_01663	Wwin_arenosi_01132	MAG_Tara_SP247_00751	Wwin_pacifica_02594	PC-19_02070	Wsp_G_hybrid_00435	W_sp_ALC-1_01274	Wsp_Bin_91_01556	Wsp_Bin_78_00602
Wsp_ZB_7_38_01957	Wsp_ZB_3_138_02646	Wsp_SW_HL_4_150_01853	Wsp_L_hybrid_00110	Wsp_SW_HL_6_34_02724	Wsp_M_hybrid_03568	Wsp_Bin_72_1_01139	Wwin_sediminis_01655	Walgicola_00641	Wsp_Bin_61_3_00842	Wwin_aurantiaca_01817	Wsp_HaHa_7_67_01703	Wsp_HaHa_3_25_00623	Wsp_R2A112_3_187_03070	Wsp_F_hybrid_03795	TARA_PSE_MAG_00013_02826	Wsp_Bin_112_1_00397	Wsp_Bin_69_1_01385	MAG_UBA3174_02145	Wsp_J_hybrid_01216	Wwin_tangerina_02815	RHA_01259	Wsp_SW_HL_1_16_02763	Wwin_psychrotolerans_01894	Wwin_aurantia_01342	Wsp_Bin_77_1_02129	Wwin_jejuensis_00261	Wsp_I_hybrid_03182	Wundariae_00074	Wwin_eximia_02208	Wsp_Bin_42_1_01698	Wwin_epiphytica_01605	Wwin_thalassocola_02102	J14-2_01514	Wsp_ZB_3_185_02114	PG-2_01664	Wwin_arenosi_01133	MAG_Tara_SP247_00755	Wwin_pacifica_02595	PC-19_02071	Wsp_G_hybrid_00436	W_sp_ALC-1_01275	Wsp_Bin_91_01555	Wsp_Bin_78_00601
Wsp_ZB_7_38_01956	Wsp_ZB_3_138_02645	Wsp_SW_HL_4_150_01852	Wsp_L_hybrid_00111	Wsp_SW_HL_6_34_02723	Wsp_M_hybrid_03567	Wsp_Bin_72_1_01140	Wwin_sediminis_01654	Walgicola_00642	Wsp_Bin_61_3_00841	Wwin_aurantiaca_01816	Wsp_HaHa_7_67_01704	Wsp_HaHa_3_25_00624	Wsp_R2A112_3_187_03071	Wsp_F_hybrid_03794	TARA_PSE_MAG_00013_02825	Wsp_Bin_112_1_00398	Wsp_Bin_69_1_01386	MAG_UBA3174_02144	Wsp_J_hybrid_01217	Wwin_tangerina_02816	RHA_01260	Wsp_SW_HL_1_16_02762	Wwin_psychrotolerans_01893	Wwin_aurantia_01343	Wsp_Bin_77_1_02128	Wwin_jejuensis_00260	Wsp_I_hybrid_03183	Wundariae_00073	Wwin_eximia_02209	Wsp_Bin_42_1_01697	Wwin_epiphytica_01604	Wwin_thalassocola_02103	J14-2_01513	Wsp_ZB_3_185_02113	PG-2_01665	Wwin_arenosi_01134	MAG_Tara_SP247_00756	Wwin_pacifica_02596	PC-19_02072	Wsp_G_hybrid_00437	W_sp_ALC-1_01276	Wsp_Bin_91_01554	Wsp_Bin_78_00600
Wsp_ZB_7_38_01955	Wsp_ZB_3_138_02644	Wsp_SW_HL_4_150_01851	Wsp_L_hybrid_00112	Wsp_SW_HL_6_34_02722	Wsp_M_hybrid_03566	Wsp_Bin_72_1_01141	Wwin_sediminis_01653	Walgicola_00643	Wsp_Bin_61_3_00840	Wwin_aurantiaca_01815	Wsp_HaHa_7_67_01705	Wsp_HaHa_3_25_00625	Wsp_R2A112_3_187_03072	Wsp_F_hybrid_03793	TARA_PSE_MAG_00013_01192	Wsp_Bin_112_1_00399	Wsp_Bin_69_1_01387	MAG_UBA3174_02143	Wsp_J_hybrid_01218	Wwin_tangerina_02817	RHA_01261	Wsp_SW_HL_1_16_02761	Wwin_psychrotolerans_01892	Wwin_aurantia_01344	Wsp_Bin_77_1_02127	Wwin_jejuensis_00259	Wsp_I_hybrid_03184	Wundariae_00072	Wwin_eximia_02210	Wsp_Bin_42_1_01696	Wwin_epiphytica_01603	Wwin_thalassocola_02104	J14-2_01512	Wsp_ZB_3_185_02112	PG-2_01666	Wwin_arenosi_01135	MAG_Tara_SP247_00757	Wwin_pacifica_02597	PC-19_02073	Wsp_G_hybrid_00438	W_sp_ALC-1_01277	Wsp_Bin_91_01553	Wsp_Bin_78_00599
Wsp_ZB_7_38_01953	Wsp_ZB_3_138_02642	Wsp_SW_HL_4_150_01849	Wsp_L_hybrid_00115	Wsp_SW_HL_6_34_02720	Wsp_M_hybrid_03563	Wsp_Bin_72_1_01142	Wwin_sediminis_01651	Walgicola_00645	Wsp_Bin_61_3_00839	Wwin_aurantiaca_01814	Wsp_HaHa_7_67_01708	Wsp_HaHa_3_25_00627	Wsp_R2A112_3_187_03074	Wsp_F_hybrid_03791	TARA_PSE_MAG_00013_01194	Wsp_Bin_112_1_00400	Wsp_Bin_69_1_01388	MAG_UBA3174_02141	Wsp_J_hybrid_01221	Wwin_tangerina_02818	RHA_01263	Wsp_SW_HL_1_16_02759	Wwin_psychrotolerans_01890	Wwin_aurantia_01345	Wsp_Bin_77_1_02126	Wwin_jejuensis_00257	Wsp_I_hybrid_03187	Wundariae_00070	Wwin_eximia_02212	Wsp_Bin_42_1_01695	Wwin_epiphytica_01601	Wwin_thalassocola_02106	J14-2_01510	Wsp_ZB_3_185_02110	PG-2_01667	Wwin_arenosi_01137	MAG_Tara_SP247_00759	Wwin_pacifica_02599	PC-19_02074	Wsp_G_hybrid_00440	W_sp_ALC-1_01279	Wsp_Bin_91_01552	Wsp_Bin_78_00598
Wsp_ZB_7_38_01952	Wsp_ZB_3_138_02641	Wsp_SW_HL_4_150_01848	Wsp_L_hybrid_00116	Wsp_SW_HL_6_34_02719	Wsp_M_hybrid_03562	Wsp_Bin_72_1_01143	Wwin_sediminis_01650	Walgicola_00646	Wsp_Bin_61_3_00838	Wwin_aurantiaca_01813	Wsp_HaHa_7_67_01709	Wsp_HaHa_3_25_00628	Wsp_R2A112_3_187_03075	Wsp_F_hybrid_03790	TARA_PSE_MAG_00013_01195	Wsp_Bin_112_1_00401	Wsp_Bin_69_1_01389	MAG_UBA3174_02140	Wsp_J_hybrid_01222	Wwin_tangerina_02819	RHA_01264	Wsp_SW_HL_1_16_02758	Wwin_psychrotolerans_01889	Wwin_aurantia_01346	Wsp_Bin_77_1_02125	Wwin_jejuensis_00256	Wsp_I_hybrid_03188	Wundariae_00069	Wwin_eximia_02213	Wsp_Bin_42_1_01694	Wwin_epiphytica_01600	Wwin_thalassocola_02107	J14-2_01509	Wsp_ZB_3_185_02109	PG-2_01668	Wwin_arenosi_01138	MAG_Tara_SP247_00760	Wwin_pacifica_02600	PC-19_02075	Wsp_G_hybrid_00441	W_sp_ALC-1_01280	Wsp_Bin_91_01551	Wsp_Bin_78_00597
Wsp_ZB_7_38_01951	Wsp_ZB_3_138_02640	Wsp_SW_HL_4_150_01847	Wsp_L_hybrid_00117	Wsp_SW_HL_6_34_02718	Wsp_M_hybrid_03561	Wsp_Bin_72_1_01144	Wwin_sediminis_01649	Walgicola_00647	Wsp_Bin_61_3_00837	Wwin_aurantiaca_01812	Wsp_HaHa_7_67_01710	Wsp_HaHa_3_25_00629	Wsp_R2A112_3_187_03076	Wsp_F_hybrid_03789	TARA_PSE_MAG_00013_01196	Wsp_Bin_112_1_00402	Wsp_Bin_69_1_01390	MAG_UBA3174_02139	Wsp_J_hybrid_01223	Wwin_tangerina_02820	RHA_01265	Wsp_SW_HL_1_16_02757	Wwin_psychrotolerans_01888	Wwin_aurantia_01347	Wsp_Bin_77_1_02124	Wwin_jejuensis_00255	Wsp_I_hybrid_03189	Wundariae_00068	Wwin_eximia_02214	Wsp_Bin_42_1_01693	Wwin_epiphytica_01599	Wwin_thalassocola_02108	J14-2_01508	Wsp_ZB_3_185_02108	PG-2_01669	Wwin_arenosi_01139	MAG_Tara_SP247_00761	Wwin_pacifica_02601	PC-19_02076	Wsp_G_hybrid_00442	W_sp_ALC-1_01281	Wsp_Bin_91_01550	Wsp_Bin_78_00596
Wsp_ZB_7_38_01950	Wsp_ZB_3_138_02639	Wsp_SW_HL_4_150_01846	Wsp_L_hybrid_00118	Wsp_SW_HL_6_34_02717	Wsp_M_hybrid_03560	Wsp_Bin_72_1_01145	Wwin_sediminis_01648	Walgicola_00648	Wsp_Bin_61_3_00836	Wwin_aurantiaca_01811	Wsp_HaHa_7_67_01711	Wsp_HaHa_3_25_00630	Wsp_R2A112_3_187_03077	Wsp_F_hybrid_03788	TARA_PSE_MAG_00013_01197	Wsp_Bin_112_1_00403	Wsp_Bin_69_1_01391	MAG_UBA3174_02138	Wsp_J_hybrid_01224	Wwin_tangerina_02822	RHA_01266	Wsp_SW_HL_1_16_02755	Wwin_psychrotolerans_01887	Wwin_aurantia_01348	Wsp_Bin_77_1_02123	Wwin_jejuensis_00254	Wsp_I_hybrid_03190	Wundariae_00067	Wwin_eximia_02216	Wsp_Bin_42_1_01692	Wwin_epiphytica_01598	Wwin_thalassocola_02109	J14-2_01507	Wsp_ZB_3_185_02107	PG-2_01670	Wwin_arenosi_01140	MAG_Tara_SP247_00762	Wwin_pacifica_02602	PC-19_02077	Wsp_G_hybrid_00443	W_sp_ALC-1_01282	Wsp_Bin_91_01549	Wsp_Bin_78_00595
Wsp_ZB_7_38_01949	Wsp_ZB_3_138_02638	Wsp_SW_HL_4_150_01845	Wsp_L_hybrid_00119	Wsp_SW_HL_6_34_02716	Wsp_M_hybrid_03559	Wsp_Bin_72_1_01146	Wwin_sediminis_01647	Walgicola_00651	Wsp_Bin_61_3_00835	Wwin_aurantiaca_01808	Wsp_HaHa_7_67_01712	Wsp_HaHa_3_25_00631	Wsp_R2A112_3_187_03078	Wsp_F_hybrid_03787	TARA_PSE_MAG_00013_01200	Wsp_Bin_112_1_00404	Wsp_Bin_69_1_01392	MAG_UBA3174_02137	Wsp_J_hybrid_01225	Wwin_tangerina_02825	RHA_01267	Wsp_SW_HL_1_16_02754	Wwin_psychrotolerans_01886	Wwin_aurantia_01352	Wsp_Bin_77_1_02122	Wwin_jejuensis_00253	Wsp_I_hybrid_03191	Wundariae_00066	Wwin_eximia_02217	Wsp_Bin_42_1_01691	Wwin_epiphytica_01597	Wwin_thalassocola_02110	J14-2_01504	Wsp_ZB_3_185_02106	PG-2_01673	Wwin_arenosi_01141	MAG_Tara_SP247_00765	Wwin_pacifica_02603	PC-19_02078	Wsp_G_hybrid_00444	W_sp_ALC-1_01283	Wsp_Bin_91_01548	Wsp_Bin_78_00594
Wsp_ZB_7_38_01948	Wsp_ZB_3_138_02637	Wsp_SW_HL_4_150_01844	Wsp_L_hybrid_00120	Wsp_SW_HL_6_34_02715	Wsp_M_hybrid_03558	Wsp_Bin_72_1_01147	Wwin_sediminis_01646	Walgicola_00652	Wsp_Bin_61_3_00834	Wwin_aurantiaca_01807	Wsp_HaHa_7_67_01713	Wsp_HaHa_3_25_00632	Wsp_R2A112_3_187_03079	Wsp_F_hybrid_03786	TARA_PSE_MAG_00013_01201	Wsp_Bin_112_1_00405	Wsp_Bin_69_1_01393	MAG_UBA3174_02136	Wsp_J_hybrid_01226	Wwin_tangerina_02826	RHA_01268	Wsp_SW_HL_1_16_02753	Wwin_psychrotolerans_01883	Wwin_aurantia_01354	Wsp_Bin_77_1_02121	Wwin_jejuensis_00251	Wsp_I_hybrid_03192	Wundariae_00065	Wwin_eximia_02218	Wsp_Bin_42_1_01690	Wwin_epiphytica_01596	Wwin_thalassocola_02111	J14-2_01503	Wsp_ZB_3_185_02105	PG-2_01674	Wwin_arenosi_01142	MAG_Tara_SP247_00766	Wwin_pacifica_02604	PC-19_02079	Wsp_G_hybrid_00445	W_sp_ALC-1_01284	Wsp_Bin_91_01547	Wsp_Bin_78_00593
Wsp_ZB_7_38_01946	Wsp_ZB_3_138_02632	Wsp_SW_HL_4_150_01842	Wsp_L_hybrid_00122	Wsp_SW_HL_6_34_02713	Wsp_M_hybrid_03556	Wsp_Bin_72_1_01149	Wwin_sediminis_01644	Walgicola_00654	Wsp_Bin_61_3_00832	Wwin_aurantiaca_01805	Wsp_HaHa_7_67_01715	Wsp_HaHa_3_25_00634	Wsp_R2A112_3_187_03081	Wsp_F_hybrid_03784	TARA_PSE_MAG_00013_01203	Wsp_Bin_112_1_00407	Wsp_Bin_69_1_01395	MAG_UBA3174_02134	Wsp_J_hybrid_01228	Wwin_tangerina_02828	RHA_01270	Wsp_SW_HL_1_16_02748	Wwin_psychrotolerans_01880	Wwin_aurantia_01356	Wsp_Bin_77_1_02119	Wwin_jejuensis_00249	Wsp_I_hybrid_03194	Wundariae_00063	Wwin_eximia_02220	Wsp_Bin_42_1_01688	Wwin_epiphytica_01594	Wwin_thalassocola_02113	J14-2_01501	Wsp_ZB_3_185_02103	PG-2_01676	Wwin_arenosi_01144	MAG_Tara_SP247_00768	Wwin_pacifica_02606	PC-19_02081	Wsp_G_hybrid_00447	W_sp_ALC-1_01286	Wsp_Bin_91_01545	Wsp_Bin_78_00591
Wsp_ZB_7_38_01945	Wsp_ZB_3_138_02631	Wsp_SW_HL_4_150_01841	Wsp_L_hybrid_00123	Wsp_SW_HL_6_34_02712	Wsp_M_hybrid_03555	Wsp_Bin_72_1_01150	Wwin_sediminis_01643	Walgicola_00655	Wsp_Bin_61_3_00831	Wwin_aurantiaca_01804	Wsp_HaHa_7_67_01716	Wsp_HaHa_3_25_00635	Wsp_R2A112_3_187_03082	Wsp_F_hybrid_03783	TARA_PSE_MAG_00013_01204	Wsp_Bin_112_1_00408	Wsp_Bin_69_1_01396	MAG_UBA3174_02133	Wsp_J_hybrid_01229	Wwin_tangerina_02829	RHA_01271	Wsp_SW_HL_1_16_02747	Wwin_psychrotolerans_01879	Wwin_aurantia_01357	Wsp_Bin_77_1_02118	Wwin_jejuensis_00248	Wsp_I_hybrid_03195	Wundariae_00062	Wwin_eximia_02221	Wsp_Bin_42_1_01687	Wwin_epiphytica_01593	Wwin_thalassocola_02114	J14-2_01500	Wsp_ZB_3_185_02102	PG-2_01677	Wwin_arenosi_01145	MAG_Tara_SP247_00769	Wwin_pacifica_02607	PC-19_02082	Wsp_G_hybrid_00448	W_sp_ALC-1_01287	Wsp_Bin_91_01544	Wsp_Bin_78_00590
Wsp_ZB_7_38_01141	Wsp_ZB_3_138_03335	Wsp_SW_HL_4_150_00108	Wsp_L_hybrid_02563	Wsp_SW_HL_6_34_03450	Wsp_M_hybrid_02464	Wsp_Bin_72_1_00670	Wwin_sediminis_02333	Walgicola_01688	Wsp_Bin_61_3_01406	Wwin_aurantiaca_00631	Wsp_HaHa_7_67_02553	Wsp_HaHa_3_25_01703	Wsp_R2A112_3_187_00662	Wsp_F_hybrid_00758	TARA_PSE_MAG_00013_02546	Wsp_Bin_112_1_01335	Wsp_Bin_69_1_01752	MAG_UBA3174_00582	Wsp_J_hybrid_03662	Wwin_tangerina_00162	RHA_00595	Wsp_SW_HL_1_16_03486	Wwin_psychrotolerans_02705	Wwin_aurantia_01889	Wsp_Bin_77_1_01020	Wwin_jejuensis_02576	Wsp_I_hybrid_01525	Wundariae_02003	Wwin_eximia_01267	Wsp_Bin_42_1_00894	Wwin_epiphytica_02560	Wwin_thalassocola_01264	J14-2_02680	Wsp_ZB_3_185_02944	PG-2_00028	Wwin_arenosi_02214	MAG_Tara_SP247_01706	Wwin_pacifica_01515	PC-19_00988	Wsp_G_hybrid_03467	W_sp_ALC-1_00042	Wsp_Bin_91_01978	Wsp_Bin_78_01880
Wsp_ZB_7_38_01126	Wsp_ZB_3_138_01492	Wsp_SW_HL_4_150_01128	Wsp_L_hybrid_01156	Wsp_SW_HL_6_34_00937	Wsp_M_hybrid_02455	Wsp_Bin_72_1_01972	Wwin_sediminis_02841	Walgicola_01705	Wsp_Bin_61_3_00534	Wwin_aurantiaca_00625	Wsp_HaHa_7_67_03312	Wsp_HaHa_3_25_03380	Wsp_R2A112_3_187_01542	Wsp_F_hybrid_01726	TARA_PSE_MAG_00013_02565	Wsp_Bin_112_1_00785	Wsp_Bin_69_1_00150	MAG_UBA3174_00605	Wsp_J_hybrid_02262	Wwin_tangerina_00185	RHA_02590	Wsp_SW_HL_1_16_02040	Wwin_psychrotolerans_03145	Wwin_aurantia_02818	Wsp_Bin_77_1_01554	Wwin_jejuensis_01465	Wsp_I_hybrid_00209	Wundariae_00625	Wwin_eximia_00952	Wsp_Bin_42_1_00365	Wwin_epiphytica_00107	Wwin_thalassocola_00288	J14-2_02700	Wsp_ZB_3_185_00744	PG-2_00142	Wwin_arenosi_02231	MAG_Tara_SP247_02860	Wwin_pacifica_01734	PC-19_02638	Wsp_G_hybrid_01984	W_sp_ALC-1_02013	Wsp_Bin_91_00220	Wsp_Bin_78_02166
Wsp_ZB_7_38_01125	Wsp_ZB_3_138_01493	Wsp_SW_HL_4_150_01127	Wsp_L_hybrid_01157	Wsp_SW_HL_6_34_00938	Wsp_M_hybrid_02454	Wsp_Bin_72_1_01973	Wwin_sediminis_02842	Walgicola_01706	Wsp_Bin_61_3_00533	Wwin_aurantiaca_00624	Wsp_HaHa_7_67_03313	Wsp_HaHa_3_25_03379	Wsp_R2A112_3_187_01543	Wsp_F_hybrid_01727	TARA_PSE_MAG_00013_02566	Wsp_Bin_112_1_00784	Wsp_Bin_69_1_00149	MAG_UBA3174_00606	Wsp_J_hybrid_02263	Wwin_tangerina_00186	RHA_02591	Wsp_SW_HL_1_16_02041	Wwin_psychrotolerans_03146	Wwin_aurantia_02819	Wsp_Bin_77_1_01553	Wwin_jejuensis_01466	Wsp_I_hybrid_00210	Wundariae_00626	Wwin_eximia_00954	Wsp_Bin_42_1_00366	Wwin_epiphytica_00108	Wwin_thalassocola_00289	J14-2_02701	Wsp_ZB_3_185_00745	PG-2_00141	Wwin_arenosi_02232	MAG_Tara_SP247_02861	Wwin_pacifica_01733	PC-19_02639	Wsp_G_hybrid_01985	W_sp_ALC-1_02014	Wsp_Bin_91_00219	Wsp_Bin_78_02167
Wsp_ZB_7_38_01124	Wsp_ZB_3_138_01494	Wsp_SW_HL_4_150_01126	Wsp_L_hybrid_01158	Wsp_SW_HL_6_34_00939	Wsp_M_hybrid_02453	Wsp_Bin_72_1_01974	Wwin_sediminis_02843	Walgicola_01707	Wsp_Bin_61_3_00532	Wwin_aurantiaca_00623	Wsp_HaHa_7_67_03314	Wsp_HaHa_3_25_03378	Wsp_R2A112_3_187_01544	Wsp_F_hybrid_01728	TARA_PSE_MAG_00013_02568,TARA_PSE_MAG_00013_02567	Wsp_Bin_112_1_00783	Wsp_Bin_69_1_00148	MAG_UBA3174_00607	Wsp_J_hybrid_02264	Wwin_tangerina_00187	RHA_02592	Wsp_SW_HL_1_16_02042	Wwin_psychrotolerans_03147	Wwin_aurantia_02820	Wsp_Bin_77_1_01552	Wwin_jejuensis_01467	Wsp_I_hybrid_00211	Wundariae_00627	Wwin_eximia_00955	Wsp_Bin_42_1_00367	Wwin_epiphytica_00109	Wwin_thalassocola_00290	J14-2_02702	Wsp_ZB_3_185_00746	PG-2_00140	Wwin_arenosi_02233	MAG_Tara_SP247_02862	Wwin_pacifica_01732	PC-19_02640	Wsp_G_hybrid_01986	W_sp_ALC-1_02015	Wsp_Bin_91_00218	Wsp_Bin_78_02168
Wsp_ZB_7_38_01119	Wsp_ZB_3_138_01499	Wsp_SW_HL_4_150_01122	Wsp_L_hybrid_01162	Wsp_SW_HL_6_34_00945	Wsp_M_hybrid_02449	Wsp_Bin_72_1_01978	Wwin_sediminis_02847	Walgicola_01711	Wsp_Bin_61_3_00528	Wwin_aurantiaca_00618	Wsp_HaHa_7_67_03318	Wsp_HaHa_3_25_03373	Wsp_R2A112_3_187_01548	Wsp_F_hybrid_01733	TARA_PSE_MAG_00013_02572	Wsp_Bin_112_1_00778	Wsp_Bin_69_1_00147	MAG_UBA3174_00612	Wsp_J_hybrid_02269	Wwin_tangerina_00191	RHA_02596	Wsp_SW_HL_1_16_02046	Wwin_psychrotolerans_03151	Wwin_aurantia_02824	Wsp_Bin_77_1_01548	Wwin_jejuensis_01471	Wsp_I_hybrid_00215	Wundariae_00632	Wwin_eximia_00960	Wsp_Bin_42_1_00371	Wwin_epiphytica_00114	Wwin_thalassocola_00294	J14-2_02706	Wsp_ZB_3_185_00751	PG-2_00136	Wwin_arenosi_02238	MAG_Tara_SP247_02866	Wwin_pacifica_01727	PC-19_02645	Wsp_G_hybrid_01991	W_sp_ALC-1_02019	Wsp_Bin_91_00213	Wsp_Bin_78_01003
Wsp_ZB_7_38_01118	Wsp_ZB_3_138_01500	Wsp_SW_HL_4_150_01121	Wsp_L_hybrid_01163	Wsp_SW_HL_6_34_00946	Wsp_M_hybrid_02448	Wsp_Bin_72_1_01979	Wwin_sediminis_02848	Walgicola_01712	Wsp_Bin_61_3_00527	Wwin_aurantiaca_00617	Wsp_HaHa_7_67_03319	Wsp_HaHa_3_25_03372	Wsp_R2A112_3_187_01549	Wsp_F_hybrid_01734	TARA_PSE_MAG_00013_02573	Wsp_Bin_112_1_00777	Wsp_Bin_69_1_00146	MAG_UBA3174_00613	Wsp_J_hybrid_02270	Wwin_tangerina_00192	RHA_02597	Wsp_SW_HL_1_16_02047	Wwin_psychrotolerans_03152	Wwin_aurantia_02825	Wsp_Bin_77_1_01547	Wwin_jejuensis_01472	Wsp_I_hybrid_00216	Wundariae_00633	Wwin_eximia_00961	Wsp_Bin_42_1_00372	Wwin_epiphytica_00115	Wwin_thalassocola_00295	J14-2_02707	Wsp_ZB_3_185_00752	PG-2_00135	Wwin_arenosi_02239	MAG_Tara_SP247_02867	Wwin_pacifica_01726	PC-19_02646	Wsp_G_hybrid_01992	W_sp_ALC-1_02020	Wsp_Bin_91_00212	Wsp_Bin_78_01004
Wsp_ZB_7_38_01117	Wsp_ZB_3_138_01501	Wsp_SW_HL_4_150_01120	Wsp_L_hybrid_01164	Wsp_SW_HL_6_34_00947	Wsp_M_hybrid_02447	Wsp_Bin_72_1_01980	Wwin_sediminis_02849	Walgicola_01713	Wsp_Bin_61_3_00526	Wwin_aurantiaca_00616	Wsp_HaHa_7_67_03320	Wsp_HaHa_3_25_03371	Wsp_R2A112_3_187_01550	Wsp_F_hybrid_01735	TARA_PSE_MAG_00013_02574	Wsp_Bin_112_1_00776	Wsp_Bin_69_1_00145	MAG_UBA3174_00614	Wsp_J_hybrid_02271	Wwin_tangerina_00193	RHA_02598	Wsp_SW_HL_1_16_02048	Wwin_psychrotolerans_03153	Wwin_aurantia_02826	Wsp_Bin_77_1_01546	Wwin_jejuensis_01473	Wsp_I_hybrid_00217	Wundariae_00634	Wwin_eximia_00962	Wsp_Bin_42_1_00373	Wwin_epiphytica_00116	Wwin_thalassocola_00296	J14-2_02708	Wsp_ZB_3_185_00753	PG-2_00134	Wwin_arenosi_02240	MAG_Tara_SP247_02868	Wwin_pacifica_01725	PC-19_02647	Wsp_G_hybrid_01993	W_sp_ALC-1_02021	Wsp_Bin_91_00211	Wsp_Bin_78_01005
Wsp_ZB_7_38_01114	Wsp_ZB_3_138_01504	Wsp_SW_HL_4_150_01117	Wsp_L_hybrid_01167	Wsp_SW_HL_6_34_00950	Wsp_M_hybrid_02444	Wsp_Bin_72_1_01983	Wwin_sediminis_02852	Walgicola_01716	Wsp_Bin_61_3_00523	Wwin_aurantiaca_00614	Wsp_HaHa_7_67_03323	Wsp_HaHa_3_25_03368	Wsp_R2A112_3_187_01553	Wsp_F_hybrid_01738	TARA_PSE_MAG_00013_02577	Wsp_Bin_112_1_00773	Wsp_Bin_69_1_00142	MAG_UBA3174_00617	Wsp_J_hybrid_02274	Wwin_tangerina_00196	RHA_02601	Wsp_SW_HL_1_16_02051	Wwin_psychrotolerans_03157	Wwin_aurantia_02829	Wsp_Bin_77_1_01543	Wwin_jejuensis_01476	Wsp_I_hybrid_00220	Wundariae_00637	Wwin_eximia_00965	Wsp_Bin_42_1_00376	Wwin_epiphytica_00119	Wwin_thalassocola_00298	J14-2_02711	Wsp_ZB_3_185_00755	PG-2_00131	Wwin_arenosi_02243	MAG_Tara_SP247_02871	Wwin_pacifica_01722	PC-19_02650	Wsp_G_hybrid_01996	W_sp_ALC-1_02024	Wsp_Bin_91_00208	Wsp_Bin_78_01008
Wsp_ZB_7_38_01113	Wsp_ZB_3_138_01505	Wsp_SW_HL_4_150_01116	Wsp_L_hybrid_01168	Wsp_SW_HL_6_34_00951	Wsp_M_hybrid_02443	Wsp_Bin_72_1_01984	Wwin_sediminis_02853	Walgicola_01717	Wsp_Bin_61_3_00522	Wwin_aurantiaca_00613	Wsp_HaHa_7_67_03324	Wsp_HaHa_3_25_03367	Wsp_R2A112_3_187_01554	Wsp_F_hybrid_01739	TARA_PSE_MAG_00013_02578	Wsp_Bin_112_1_00772	Wsp_Bin_69_1_00141	MAG_UBA3174_00618	Wsp_J_hybrid_02275	Wwin_tangerina_00197	RHA_02602	Wsp_SW_HL_1_16_02052	Wwin_psychrotolerans_03158	Wwin_aurantia_02830	Wsp_Bin_77_1_01542	Wwin_jejuensis_01477	Wsp_I_hybrid_00221	Wundariae_00638	Wwin_eximia_00966	Wsp_Bin_42_1_00377	Wwin_epiphytica_00120	Wwin_thalassocola_00299	J14-2_02712	Wsp_ZB_3_185_00756	PG-2_00130	Wwin_arenosi_02244	MAG_Tara_SP247_02872	Wwin_pacifica_01721	PC-19_02651	Wsp_G_hybrid_01997	W_sp_ALC-1_02027	Wsp_Bin_91_00207	Wsp_Bin_78_01009
Wsp_ZB_7_38_01112	Wsp_ZB_3_138_01506	Wsp_SW_HL_4_150_01115	Wsp_L_hybrid_01169	Wsp_SW_HL_6_34_00952	Wsp_M_hybrid_02442	Wsp_Bin_72_1_01985	Wwin_sediminis_02854	Walgicola_01718	Wsp_Bin_61_3_00521	Wwin_aurantiaca_00612	Wsp_HaHa_7_67_03325	Wsp_HaHa_3_25_03366	Wsp_R2A112_3_187_01555	Wsp_F_hybrid_01740	TARA_PSE_MAG_00013_02579	Wsp_Bin_112_1_00771	Wsp_Bin_69_1_00140	MAG_UBA3174_00619	Wsp_J_hybrid_02276	Wwin_tangerina_00198	RHA_02603	Wsp_SW_HL_1_16_02053	Wwin_psychrotolerans_03159	Wwin_aurantia_02831	Wsp_Bin_77_1_01541	Wwin_jejuensis_01479	Wsp_I_hybrid_00222	Wundariae_00639	Wwin_eximia_00967	Wsp_Bin_42_1_00378	Wwin_epiphytica_00121	Wwin_thalassocola_00300	J14-2_02713	Wsp_ZB_3_185_00757	PG-2_00129	Wwin_arenosi_02245	MAG_Tara_SP247_02873	Wwin_pacifica_01720	PC-19_02652	Wsp_G_hybrid_01998	W_sp_ALC-1_02028	Wsp_Bin_91_00206	Wsp_Bin_78_01010
Wsp_ZB_7_38_01111	Wsp_ZB_3_138_01507	Wsp_SW_HL_4_150_01114	Wsp_L_hybrid_01170	Wsp_SW_HL_6_34_00953	Wsp_M_hybrid_02441	Wsp_Bin_72_1_01986	Wwin_sediminis_02855	Walgicola_01719	Wsp_Bin_61_3_00520	Wwin_aurantiaca_00611	Wsp_HaHa_7_67_03326	Wsp_HaHa_3_25_03365	Wsp_R2A112_3_187_01556	Wsp_F_hybrid_01741	TARA_PSE_MAG_00013_02580	Wsp_Bin_112_1_00770	Wsp_Bin_69_1_00139	MAG_UBA3174_00620	Wsp_J_hybrid_02277	Wwin_tangerina_00199	RHA_02604	Wsp_SW_HL_1_16_02054	Wwin_psychrotolerans_03160	Wwin_aurantia_02832	Wsp_Bin_77_1_01540	Wwin_jejuensis_01480	Wsp_I_hybrid_00223	Wundariae_00640	Wwin_eximia_00968	Wsp_Bin_42_1_00379	Wwin_epiphytica_00122	Wwin_thalassocola_00301	J14-2_02714	Wsp_ZB_3_185_00758	PG-2_00128	Wwin_arenosi_02246	MAG_Tara_SP247_02874	Wwin_pacifica_01719	PC-19_02653	Wsp_G_hybrid_01999	W_sp_ALC-1_02029	Wsp_Bin_91_00205	Wsp_Bin_78_01011
Wsp_ZB_7_38_02061	Wsp_ZB_3_138_02758	Wsp_SW_HL_4_150_01720	Wsp_L_hybrid_00273	Wsp_SW_HL_6_34_00214	Wsp_M_hybrid_00325	Wsp_Bin_72_1_00071	Wwin_sediminis_01760	Walgicola_00751	Wsp_Bin_61_3_01846	Wwin_aurantiaca_01719	Wsp_HaHa_7_67_03660	Wsp_HaHa_3_25_00513	Wsp_R2A112_3_187_02961	Wsp_F_hybrid_00021	TARA_PSE_MAG_00013_01279	Wsp_Bin_112_1_00478	Wsp_Bin_69_1_00631	MAG_UBA3174_00063	Wsp_J_hybrid_01380	Wwin_tangerina_02901	RHA_01154	Wsp_SW_HL_1_16_02877	Wwin_psychrotolerans_02013	Wwin_aurantia_02282	Wsp_Bin_77_1_00736	Wwin_jejuensis_00171	Wsp_I_hybrid_03312	Wundariae_00184	Wwin_eximia_02087	Wsp_Bin_42_1_01724	Wwin_epiphytica_01689	Wwin_thalassocola_01987	J14-2_01403	Wsp_ZB_3_185_02226	PG-2_01786	Wwin_arenosi_01033	MAG_Tara_SP247_00873	Wwin_pacifica_02491	PC-19_02162	Wsp_G_hybrid_00304	W_sp_ALC-1_01441	Wsp_Bin_91_00010	Wsp_Bin_78_00665
Wsp_ZB_7_38_02036	Wsp_ZB_3_138_02733	Wsp_SW_HL_4_150_01729	Wsp_L_hybrid_00266	Wsp_SW_HL_6_34_00207	Wsp_M_hybrid_00301	Wsp_Bin_72_1_00635	Wwin_sediminis_01732	Walgicola_00721	Wsp_Bin_61_3_01857	Wwin_aurantiaca_01734	Wsp_HaHa_7_67_03685	Wsp_HaHa_3_25_00539	Wsp_R2A112_3_187_02970	Wsp_F_hybrid_03897	TARA_PSE_MAG_00013_01271	Wsp_Bin_112_1_00467	Wsp_Bin_69_1_00624	MAG_UBA3174_00035	Wsp_J_hybrid_01373	Wwin_tangerina_02893	RHA_01182	Wsp_SW_HL_1_16_02842	Wwin_psychrotolerans_02003	Wwin_aurantia_02273	Wsp_Bin_77_1_00725	Wwin_jejuensis_00185	Wsp_I_hybrid_03287	Wundariae_00158	Wwin_eximia_02117	Wsp_Bin_42_1_01735	Wwin_epiphytica_01683	Wwin_thalassocola_02012	J14-2_01436	Wsp_ZB_3_185_02199	PG-2_01746	Wwin_arenosi_01054	MAG_Tara_SP247_00839	Wwin_pacifica_02498	PC-19_02148	Wsp_G_hybrid_00336	W_sp_ALC-1_01414	Wsp_Bin_91_00812	Wsp_Bin_78_00654
Wsp_ZB_7_38_02034	Wsp_ZB_3_138_02731	Wsp_SW_HL_4_150_01731	Wsp_L_hybrid_00263	Wsp_SW_HL_6_34_00205	Wsp_M_hybrid_00298	Wsp_Bin_72_1_00638	Wwin_sediminis_01730	Walgicola_00719	Wsp_Bin_61_3_01860	Wwin_aurantiaca_01735	Wsp_HaHa_7_67_03688	Wsp_HaHa_3_25_00541	Wsp_R2A112_3_187_02972	Wsp_F_hybrid_03882	TARA_PSE_MAG_00013_01268	Wsp_Bin_112_1_00464	Wsp_Bin_69_1_00621	MAG_UBA3174_00033	Wsp_J_hybrid_01370	Wwin_tangerina_02891	RHA_01184	Wsp_SW_HL_1_16_02839	Wwin_psychrotolerans_01990	Wwin_aurantia_02271	Wsp_Bin_77_1_00722	Wwin_jejuensis_00187	Wsp_I_hybrid_03284	Wundariae_00156	Wwin_eximia_02119	Wsp_Bin_42_1_01738	Wwin_epiphytica_01677	Wwin_thalassocola_02024	J14-2_01438	Wsp_ZB_3_185_02197	PG-2_01743	Wwin_arenosi_01056	MAG_Tara_SP247_00837	Wwin_pacifica_02500	PC-19_02145	Wsp_G_hybrid_00349	W_sp_ALC-1_01411	Wsp_Bin_91_00809	Wsp_Bin_78_00651
Wsp_ZB_7_38_02033	Wsp_ZB_3_138_02730	Wsp_SW_HL_4_150_01732	Wsp_L_hybrid_00262	Wsp_SW_HL_6_34_00204	Wsp_M_hybrid_00297	Wsp_Bin_72_1_00639	Wwin_sediminis_01729	Walgicola_00718	Wsp_Bin_61_3_01861	Wwin_aurantiaca_01736	Wsp_HaHa_7_67_03689	Wsp_HaHa_3_25_00542	Wsp_R2A112_3_187_02973	Wsp_F_hybrid_03881	TARA_PSE_MAG_00013_01267	Wsp_Bin_112_1_00463	Wsp_Bin_69_1_00620	MAG_UBA3174_00032	Wsp_J_hybrid_01369	Wwin_tangerina_02890	RHA_01185	Wsp_SW_HL_1_16_02838	Wwin_psychrotolerans_01989	Wwin_aurantia_02270	Wsp_Bin_77_1_00721	Wwin_jejuensis_00188	Wsp_I_hybrid_03283	Wundariae_00155	Wwin_eximia_02120	Wsp_Bin_42_1_01739	Wwin_epiphytica_01676	Wwin_thalassocola_02025	J14-2_01439	Wsp_ZB_3_185_02196	PG-2_01742	Wwin_arenosi_01057	MAG_Tara_SP247_00836	Wwin_pacifica_02501	PC-19_02144	Wsp_G_hybrid_00350	W_sp_ALC-1_01410	Wsp_Bin_91_00808	Wsp_Bin_78_00650
Wsp_ZB_7_38_02032	Wsp_ZB_3_138_02728	Wsp_SW_HL_4_150_01733	Wsp_L_hybrid_00259	Wsp_SW_HL_6_34_00203	Wsp_M_hybrid_00296	Wsp_Bin_72_1_00641	Wwin_sediminis_01727	Walgicola_00717	Wsp_Bin_61_3_01863	Wwin_aurantiaca_01740	Wsp_HaHa_7_67_03690	Wsp_HaHa_3_25_00543	Wsp_R2A112_3_187_02975	Wsp_F_hybrid_03879	TARA_PSE_MAG_00013_01266	Wsp_Bin_112_1_00461	Wsp_Bin_69_1_00618	MAG_UBA3174_00030	Wsp_J_hybrid_01366	Wwin_tangerina_02888	RHA_01186	Wsp_SW_HL_1_16_02836	Wwin_psychrotolerans_01988	Wwin_aurantia_02269	Wsp_Bin_77_1_00719	Wwin_jejuensis_00190	Wsp_I_hybrid_03282	Wundariae_00154	Wwin_eximia_02122	Wsp_Bin_42_1_01741	Wwin_epiphytica_01675	Wwin_thalassocola_02027	J14-2_01440	Wsp_ZB_3_185_02195	PG-2_01740	Wwin_arenosi_01058	MAG_Tara_SP247_00834	Wwin_pacifica_02503	PC-19_02142	Wsp_G_hybrid_00352	W_sp_ALC-1_01409	Wsp_Bin_91_00806	Wsp_Bin_78_00648
Wsp_ZB_7_38_02031	Wsp_ZB_3_138_02727	Wsp_SW_HL_4_150_01734	Wsp_L_hybrid_00258	Wsp_SW_HL_6_34_00202	Wsp_M_hybrid_00295	Wsp_Bin_72_1_00642	Wwin_sediminis_01726	Walgicola_00714	Wsp_Bin_61_3_01864	Wwin_aurantiaca_01741	Wsp_HaHa_7_67_03691	Wsp_HaHa_3_25_00544	Wsp_R2A112_3_187_02976	Wsp_F_hybrid_03878	TARA_PSE_MAG_00013_01265	Wsp_Bin_112_1_00460	Wsp_Bin_69_1_00617	MAG_UBA3174_00029	Wsp_J_hybrid_01365	Wwin_tangerina_02886	RHA_01187	Wsp_SW_HL_1_16_02835	Wwin_psychrotolerans_01987	Wwin_aurantia_02268	Wsp_Bin_77_1_00718	Wwin_jejuensis_00191	Wsp_I_hybrid_03281	Wundariae_00153	Wwin_eximia_02123	Wsp_Bin_42_1_01742	Wwin_epiphytica_01674	Wwin_thalassocola_02028	J14-2_01442	Wsp_ZB_3_185_02194	PG-2_01739	Wwin_arenosi_01059	MAG_Tara_SP247_00832	Wwin_pacifica_02504	PC-19_02141	Wsp_G_hybrid_00353	W_sp_ALC-1_01408	Wsp_Bin_91_00805	Wsp_Bin_78_00647
Wsp_ZB_7_38_02030	Wsp_ZB_3_138_02726	Wsp_SW_HL_4_150_01735	Wsp_L_hybrid_00257	Wsp_SW_HL_6_34_00201	Wsp_M_hybrid_00294	Wsp_Bin_72_1_00643	Wwin_sediminis_01725	Walgicola_00713	Wsp_Bin_61_3_01865	Wwin_aurantiaca_01742	Wsp_HaHa_7_67_03692	Wsp_HaHa_3_25_00545	Wsp_R2A112_3_187_02977	Wsp_F_hybrid_03877	TARA_PSE_MAG_00013_01264	Wsp_Bin_112_1_00459	Wsp_Bin_69_1_00616	MAG_UBA3174_00028	Wsp_J_hybrid_01364	Wwin_tangerina_02885	RHA_01188	Wsp_SW_HL_1_16_02834	Wwin_psychrotolerans_01986	Wwin_aurantia_02267	Wsp_Bin_77_1_00717	Wwin_jejuensis_00192	Wsp_I_hybrid_03280	Wundariae_00152	Wwin_eximia_02124	Wsp_Bin_42_1_01743	Wwin_epiphytica_01673	Wwin_thalassocola_02029	J14-2_01443	Wsp_ZB_3_185_02193	PG-2_01738	Wwin_arenosi_01060	MAG_Tara_SP247_00831	Wwin_pacifica_02505	PC-19_02140	Wsp_G_hybrid_00354	W_sp_ALC-1_01407	Wsp_Bin_91_00804	Wsp_Bin_78_00646
Wsp_ZB_7_38_02029	Wsp_ZB_3_138_02725	Wsp_SW_HL_4_150_01736	Wsp_L_hybrid_00256	Wsp_SW_HL_6_34_00200	Wsp_M_hybrid_00293	Wsp_Bin_72_1_00644	Wwin_sediminis_01724	Walgicola_00712	Wsp_Bin_61_3_01866	Wwin_aurantiaca_01743	Wsp_HaHa_7_67_03693	Wsp_HaHa_3_25_00546	Wsp_R2A112_3_187_02978	Wsp_F_hybrid_03876	TARA_PSE_MAG_00013_01263	Wsp_Bin_112_1_00458	Wsp_Bin_69_1_00615	MAG_UBA3174_00027	Wsp_J_hybrid_01363	Wwin_tangerina_02884	RHA_01189	Wsp_SW_HL_1_16_02833	Wwin_psychrotolerans_01984	Wwin_aurantia_02266	Wsp_Bin_77_1_00716	Wwin_jejuensis_00193	Wsp_I_hybrid_03279	Wundariae_00151	Wwin_eximia_02125	Wsp_Bin_42_1_01744	Wwin_epiphytica_01672	Wwin_thalassocola_02030	J14-2_01444	Wsp_ZB_3_185_02192	PG-2_01737	Wwin_arenosi_01061	MAG_Tara_SP247_00830	Wwin_pacifica_02506	PC-19_02139	Wsp_G_hybrid_00355	W_sp_ALC-1_01406	Wsp_Bin_91_00803	Wsp_Bin_78_00645
Wsp_ZB_7_38_02028	Wsp_ZB_3_138_02724	Wsp_SW_HL_4_150_01739	Wsp_L_hybrid_00255	Wsp_SW_HL_6_34_00199	Wsp_M_hybrid_00292	Wsp_Bin_72_1_00647	Wwin_sediminis_01723	Walgicola_00709	Wsp_Bin_61_3_01869	Wwin_aurantiaca_01745	Wsp_HaHa_7_67_03694	Wsp_HaHa_3_25_00547	Wsp_R2A112_3_187_02979	Wsp_F_hybrid_03875	TARA_PSE_MAG_00013_01260	Wsp_Bin_112_1_00455	Wsp_Bin_69_1_00612	MAG_UBA3174_00024	Wsp_J_hybrid_01362	Wwin_tangerina_02881	RHA_01190	Wsp_SW_HL_1_16_02832	Wwin_psychrotolerans_01983	Wwin_aurantia_02264	Wsp_Bin_77_1_00713	Wwin_jejuensis_00196	Wsp_I_hybrid_03278	Wundariae_00150	Wwin_eximia_02128	Wsp_Bin_42_1_01747	Wwin_epiphytica_01671	Wwin_thalassocola_02031	J14-2_01447	Wsp_ZB_3_185_02191	PG-2_01734	Wwin_arenosi_01062	MAG_Tara_SP247_00827	Wwin_pacifica_02507	PC-19_02136	Wsp_G_hybrid_00356	W_sp_ALC-1_01403	Wsp_Bin_91_00800	Wsp_Bin_78_00642
Wsp_ZB_7_38_02023	Wsp_ZB_3_138_02719	Wsp_SW_HL_4_150_01743	Wsp_L_hybrid_00250	Wsp_SW_HL_6_34_00194	Wsp_M_hybrid_00290	Wsp_Bin_72_1_00650	Wwin_sediminis_01718	Walgicola_00705	Wsp_Bin_61_3_01872	Wwin_aurantiaca_01750	Wsp_HaHa_7_67_03699	Wsp_HaHa_3_25_00552	Wsp_R2A112_3_187_02984	Wsp_F_hybrid_03870	TARA_PSE_MAG_00013_01256	Wsp_Bin_112_1_00452	Wsp_Bin_69_1_00609	MAG_UBA3174_00019	Wsp_J_hybrid_01357	Wwin_tangerina_02879	RHA_01195	Wsp_SW_HL_1_16_02827	Wwin_psychrotolerans_01978	Wwin_aurantia_02259	Wsp_Bin_77_1_00710	Wwin_jejuensis_00201	Wsp_I_hybrid_03273	Wundariae_00145	Wwin_eximia_02133	Wsp_Bin_42_1_01750	Wwin_epiphytica_01666	Wwin_thalassocola_02036	J14-2_01451	Wsp_ZB_3_185_02186	PG-2_01729	Wwin_arenosi_01067	MAG_Tara_SP247_00822	Wwin_pacifica_02512	PC-19_02131	Wsp_G_hybrid_00361	W_sp_ALC-1_01398	Wsp_Bin_91_00797	Wsp_Bin_78_00639
Wsp_ZB_7_38_02022	Wsp_ZB_3_138_02718	Wsp_SW_HL_4_150_01744	Wsp_L_hybrid_00249	Wsp_SW_HL_6_34_00193	Wsp_M_hybrid_00289	Wsp_Bin_72_1_00651	Wwin_sediminis_01717	Walgicola_00704	Wsp_Bin_61_3_01873	Wwin_aurantiaca_01751	Wsp_HaHa_7_67_03700	Wsp_HaHa_3_25_00553	Wsp_R2A112_3_187_02985	Wsp_F_hybrid_03869	TARA_PSE_MAG_00013_01255	Wsp_Bin_112_1_00451	Wsp_Bin_69_1_00608	MAG_UBA3174_00018	Wsp_J_hybrid_01356	Wwin_tangerina_02878	RHA_01196	Wsp_SW_HL_1_16_02826	Wwin_psychrotolerans_01977	Wwin_aurantia_02258	Wsp_Bin_77_1_00709	Wwin_jejuensis_00202	Wsp_I_hybrid_03272	Wundariae_00144	Wwin_eximia_02134	Wsp_Bin_42_1_01751	Wwin_epiphytica_01665	Wwin_thalassocola_02037	J14-2_01452	Wsp_ZB_3_185_02185	PG-2_01728	Wwin_arenosi_01068	MAG_Tara_SP247_00821	Wwin_pacifica_02513	PC-19_02130	Wsp_G_hybrid_00362	W_sp_ALC-1_01397	Wsp_Bin_91_00796	Wsp_Bin_78_00638
Wsp_ZB_7_38_02008	Wsp_ZB_3_138_02699	Wsp_SW_HL_4_150_01806	Wsp_L_hybrid_00178	Wsp_SW_HL_6_34_02779	Wsp_M_hybrid_03502	Wsp_Bin_72_1_00663	Wwin_sediminis_01704	Walgicola_00692	Wsp_Bin_61_3_00798	Wwin_aurantiaca_01772	Wsp_HaHa_7_67_01774	Wsp_HaHa_3_25_00569	Wsp_R2A112_3_187_03016	Wsp_F_hybrid_03852	TARA_PSE_MAG_00013_01244	Wsp_Bin_112_1_00440	Wsp_Bin_69_1_00597	MAG_UBA3174_02085	Wsp_J_hybrid_01284	Wwin_tangerina_02867	RHA_01208	Wsp_SW_HL_1_16_02815	Wwin_psychrotolerans_01948	Wwin_aurantia_01403	Wsp_Bin_77_1_02085	Wwin_jejuensis_00213	Wsp_I_hybrid_03253	Wundariae_00128	Wwin_eximia_02153	Wsp_Bin_42_1_01654	Wwin_epiphytica_01655	Wwin_thalassocola_02047	J14-2_01464	Wsp_ZB_3_185_02168	PG-2_01715	Wwin_arenosi_01084	MAG_Tara_SP247_00810	Wwin_pacifica_02544	PC-19_02120	Wsp_G_hybrid_00379	W_sp_ALC-1_01371	Wsp_Bin_91_00785	Wsp_Bin_78_00627
Wsp_ZB_7_38_02005	Wsp_ZB_3_138_02694	Wsp_SW_HL_4_150_01811	Wsp_L_hybrid_00173	Wsp_SW_HL_6_34_02774	Wsp_M_hybrid_03526	Wsp_Bin_72_1_00581	Wwin_sediminis_01700	Walgicola_00686	Wsp_Bin_61_3_00801	Wwin_aurantiaca_01775	Wsp_HaHa_7_67_01769	Wsp_HaHa_3_25_00573	Wsp_R2A112_3_187_03019	Wsp_F_hybrid_03844	TARA_PSE_MAG_00013_01241	Wsp_Bin_112_1_00438	Wsp_Bin_69_1_00594	MAG_UBA3174_02089	Wsp_J_hybrid_01279	Wwin_tangerina_02861	RHA_01212	Wsp_SW_HL_1_16_02810	Wwin_psychrotolerans_01944	Wwin_aurantia_01399	Wsp_Bin_77_1_02088	Wwin_jejuensis_00216	Wsp_I_hybrid_03248	Wundariae_00124	Wwin_eximia_02157	Wsp_Bin_42_1_01657	Wwin_epiphytica_01652	Wwin_thalassocola_02053	J14-2_01469	Wsp_ZB_3_185_02164	PG-2_01711	Wwin_arenosi_01087	MAG_Tara_SP247_00806	Wwin_pacifica_02548	PC-19_02115	Wsp_G_hybrid_00387	W_sp_ALC-1_01366	Wsp_Bin_91_00783	Wsp_Bin_78_00624
Wsp_ZB_7_38_02004	Wsp_ZB_3_138_02693	Wsp_SW_HL_4_150_01812	Wsp_L_hybrid_00172	Wsp_SW_HL_6_34_02773	Wsp_M_hybrid_03525	Wsp_Bin_72_1_00582	Wwin_sediminis_01699	Walgicola_00685	Wsp_Bin_61_3_00802	Wwin_aurantiaca_01776	Wsp_HaHa_7_67_01768	Wsp_HaHa_3_25_00574	Wsp_R2A112_3_187_03020	Wsp_F_hybrid_03843	TARA_PSE_MAG_00013_01240	Wsp_Bin_112_1_00437	Wsp_Bin_69_1_00593	MAG_UBA3174_02090	Wsp_J_hybrid_01278	Wwin_tangerina_02860	RHA_01213	Wsp_SW_HL_1_16_02809	Wwin_psychrotolerans_01943	Wwin_aurantia_01398	Wsp_Bin_77_1_02089	Wwin_jejuensis_00217	Wsp_I_hybrid_03247	Wundariae_00123	Wwin_eximia_02158	Wsp_Bin_42_1_01658	Wwin_epiphytica_01651	Wwin_thalassocola_02054	J14-2_01470	Wsp_ZB_3_185_02163	PG-2_01710	Wwin_arenosi_01088	MAG_Tara_SP247_00805	Wwin_pacifica_02549	PC-19_02114	Wsp_G_hybrid_00388	W_sp_ALC-1_01365	Wsp_Bin_91_00782	Wsp_Bin_78_00623
Wsp_ZB_7_38_02003	Wsp_ZB_3_138_02692	Wsp_SW_HL_4_150_01813	Wsp_L_hybrid_00171	Wsp_SW_HL_6_34_02772	Wsp_M_hybrid_03524	Wsp_Bin_72_1_00583	Wwin_sediminis_01698	Walgicola_00684	Wsp_Bin_61_3_00803	Wwin_aurantiaca_01777	Wsp_HaHa_7_67_01767	Wsp_HaHa_3_25_00575	Wsp_R2A112_3_187_03021	Wsp_F_hybrid_03842	TARA_PSE_MAG_00013_01239	Wsp_Bin_112_1_00436	Wsp_Bin_69_1_00592	MAG_UBA3174_02091	Wsp_J_hybrid_01277	Wwin_tangerina_02859	RHA_01214	Wsp_SW_HL_1_16_02808	Wwin_psychrotolerans_01942	Wwin_aurantia_01397	Wsp_Bin_77_1_02090	Wwin_jejuensis_00218	Wsp_I_hybrid_03246	Wundariae_00122	Wwin_eximia_02159	Wsp_Bin_42_1_01659	Wwin_epiphytica_01650	Wwin_thalassocola_02055	J14-2_01471	Wsp_ZB_3_185_02162	PG-2_01709	Wwin_arenosi_01089	MAG_Tara_SP247_00804	Wwin_pacifica_02550	PC-19_02113	Wsp_G_hybrid_00389	W_sp_ALC-1_01364	Wsp_Bin_91_00781	Wsp_Bin_78_00622
Wsp_ZB_7_38_02002	Wsp_ZB_3_138_02691	Wsp_SW_HL_4_150_01814	Wsp_L_hybrid_00170	Wsp_SW_HL_6_34_02771	Wsp_M_hybrid_03522	Wsp_Bin_72_1_00584	Wwin_sediminis_01697	Walgicola_00682	Wsp_Bin_61_3_00804	Wwin_aurantiaca_01778	Wsp_HaHa_7_67_01766	Wsp_HaHa_3_25_00576	Wsp_R2A112_3_187_03023	Wsp_F_hybrid_03840	TARA_PSE_MAG_00013_01238	Wsp_Bin_112_1_00435	Wsp_Bin_69_1_00591	MAG_UBA3174_02092	Wsp_J_hybrid_01276	Wwin_tangerina_02858	RHA_01215	Wsp_SW_HL_1_16_02807	Wwin_psychrotolerans_01940	Wwin_aurantia_01396	Wsp_Bin_77_1_02091	Wwin_jejuensis_00219	Wsp_I_hybrid_03245	Wundariae_00121	Wwin_eximia_02161	Wsp_Bin_42_1_01660	Wwin_epiphytica_01649	Wwin_thalassocola_02056	J14-2_01472	Wsp_ZB_3_185_02161	PG-2_01708	Wwin_arenosi_01090	MAG_Tara_SP247_00802	Wwin_pacifica_02551	PC-19_02112	Wsp_G_hybrid_00391	W_sp_ALC-1_01363	Wsp_Bin_91_00780	Wsp_Bin_78_00621
Wsp_ZB_7_38_02001	Wsp_ZB_3_138_02690	Wsp_SW_HL_4_150_01815	Wsp_L_hybrid_00169	Wsp_SW_HL_6_34_02770	Wsp_M_hybrid_03521	Wsp_Bin_72_1_00585	Wwin_sediminis_01696	Walgicola_00681	Wsp_Bin_61_3_00805	Wwin_aurantiaca_01779	Wsp_HaHa_7_67_01765	Wsp_HaHa_3_25_00577	Wsp_R2A112_3_187_03024	Wsp_F_hybrid_03839	TARA_PSE_MAG_00013_01237	Wsp_Bin_112_1_00434	Wsp_Bin_69_1_00590	MAG_UBA3174_02093	Wsp_J_hybrid_01275	Wwin_tangerina_02857	RHA_01216	Wsp_SW_HL_1_16_02806	Wwin_psychrotolerans_01939	Wwin_aurantia_01395	Wsp_Bin_77_1_02092	Wwin_jejuensis_00220	Wsp_I_hybrid_03244	Wundariae_00120	Wwin_eximia_02162	Wsp_Bin_42_1_01661	Wwin_epiphytica_01648	Wwin_thalassocola_02057	J14-2_01473	Wsp_ZB_3_185_02160	PG-2_01707	Wwin_arenosi_01091	MAG_Tara_SP247_00801	Wwin_pacifica_02552	PC-19_02111	Wsp_G_hybrid_00392	W_sp_ALC-1_01362	Wsp_Bin_91_00779	Wsp_Bin_78_00620
Wsp_ZB_7_38_02000	Wsp_ZB_3_138_02689	Wsp_SW_HL_4_150_01816	Wsp_L_hybrid_00168	Wsp_SW_HL_6_34_02769	Wsp_M_hybrid_03520	Wsp_Bin_72_1_00586	Wwin_sediminis_01695	Walgicola_00680	Wsp_Bin_61_3_00806	Wwin_aurantiaca_01780	Wsp_HaHa_7_67_01764	Wsp_HaHa_3_25_00578	Wsp_R2A112_3_187_03025	Wsp_F_hybrid_03838	TARA_PSE_MAG_00013_01236	Wsp_Bin_112_1_00433	Wsp_Bin_69_1_00589	MAG_UBA3174_02094	Wsp_J_hybrid_01274	Wwin_tangerina_02856	RHA_01217	Wsp_SW_HL_1_16_02805	Wwin_psychrotolerans_01938	Wwin_aurantia_01394	Wsp_Bin_77_1_02093	Wwin_jejuensis_00221	Wsp_I_hybrid_03243	Wundariae_00119	Wwin_eximia_02163	Wsp_Bin_42_1_01662	Wwin_epiphytica_01647	Wwin_thalassocola_02058	J14-2_01474	Wsp_ZB_3_185_02159	PG-2_01706	Wwin_arenosi_01092	MAG_Tara_SP247_00800	Wwin_pacifica_02553	PC-19_02110	Wsp_G_hybrid_00393	W_sp_ALC-1_01361	Wsp_Bin_91_00778	Wsp_Bin_78_00619
Wsp_ZB_7_38_01998	Wsp_ZB_3_138_02687	Wsp_SW_HL_4_150_01818	Wsp_L_hybrid_00166	Wsp_SW_HL_6_34_02767	Wsp_M_hybrid_03518	Wsp_Bin_72_1_00588	Wwin_sediminis_01693	Walgicola_00678	Wsp_Bin_61_3_00808	Wwin_aurantiaca_01782	Wsp_HaHa_7_67_01762	Wsp_HaHa_3_25_00580	Wsp_R2A112_3_187_03027	Wsp_F_hybrid_03836	TARA_PSE_MAG_00013_01234	Wsp_Bin_112_1_00431	Wsp_Bin_69_1_00587	MAG_UBA3174_02096	Wsp_J_hybrid_01272	Wwin_tangerina_02854	RHA_01219	Wsp_SW_HL_1_16_02803	Wwin_psychrotolerans_01936	Wwin_aurantia_01392	Wsp_Bin_77_1_02095	Wwin_jejuensis_00223	Wsp_I_hybrid_03241	Wundariae_00117	Wwin_eximia_02165	Wsp_Bin_42_1_01664	Wwin_epiphytica_01645	Wwin_thalassocola_02060	J14-2_01476	Wsp_ZB_3_185_02157	PG-2_01704	Wwin_arenosi_01094	MAG_Tara_SP247_00798	Wwin_pacifica_02555	PC-19_02108	Wsp_G_hybrid_00395	W_sp_ALC-1_01359	Wsp_Bin_91_00776	Wsp_Bin_78_00617
Wsp_ZB_7_38_01993	Wsp_ZB_3_138_02682	Wsp_SW_HL_4_150_01824	Wsp_L_hybrid_00159	Wsp_SW_HL_6_34_02762	Wsp_M_hybrid_03511	Wsp_Bin_72_1_01168	Wwin_sediminis_01688	Walgicola_00673	Wsp_Bin_61_3_00813	Wwin_aurantiaca_01787	Wsp_HaHa_7_67_01755	Wsp_HaHa_3_25_00585	Wsp_R2A112_3_187_03032	Wsp_F_hybrid_03831	TARA_PSE_MAG_00013_01229	Wsp_Bin_112_1_00426	Wsp_Bin_69_1_01270	MAG_UBA3174_02111	Wsp_J_hybrid_01265	Wwin_tangerina_02848	RHA_01224	Wsp_SW_HL_1_16_02797	Wwin_psychrotolerans_01930	Wwin_aurantia_01377	Wsp_Bin_77_1_02100	Wwin_jejuensis_00229	Wsp_I_hybrid_03234	Wundariae_00112	Wwin_eximia_02171	Wsp_Bin_42_1_01669	Wwin_epiphytica_01640	Wwin_thalassocola_02065	J14-2_01481	Wsp_ZB_3_185_02152	PG-2_01698	Wwin_arenosi_01099	MAG_Tara_SP247_00793	Wwin_pacifica_02560	PC-19_02102	Wsp_G_hybrid_00400	W_sp_ALC-1_01354	Wsp_Bin_91_01526	Wsp_Bin_78_02105
Wsp_ZB_7_38_01992	Wsp_ZB_3_138_02681	Wsp_SW_HL_4_150_01825	Wsp_L_hybrid_00158	Wsp_SW_HL_6_34_02761	Wsp_M_hybrid_03510	Wsp_Bin_72_1_01167	Wwin_sediminis_01687	Walgicola_00672	Wsp_Bin_61_3_00814	Wwin_aurantiaca_01788	Wsp_HaHa_7_67_01754	Wsp_HaHa_3_25_00586	Wsp_R2A112_3_187_03033	Wsp_F_hybrid_03830	TARA_PSE_MAG_00013_01228	Wsp_Bin_112_1_00425	Wsp_Bin_69_1_01271	MAG_UBA3174_02112	Wsp_J_hybrid_01264	Wwin_tangerina_02847	RHA_01225	Wsp_SW_HL_1_16_02796	Wwin_psychrotolerans_01929	Wwin_aurantia_01376	Wsp_Bin_77_1_02101	Wwin_jejuensis_00230	Wsp_I_hybrid_03233	Wundariae_00111	Wwin_eximia_02172	Wsp_Bin_42_1_01670	Wwin_epiphytica_01639	Wwin_thalassocola_02066	J14-2_01482	Wsp_ZB_3_185_02151	PG-2_01697	Wwin_arenosi_01100	MAG_Tara_SP247_00792	Wwin_pacifica_02561	PC-19_02101	Wsp_G_hybrid_00401	W_sp_ALC-1_01353	Wsp_Bin_91_01527	Wsp_Bin_78_02104
Wsp_ZB_7_38_01991	Wsp_ZB_3_138_02680	Wsp_SW_HL_4_150_01826	Wsp_L_hybrid_00157	Wsp_SW_HL_6_34_02760	Wsp_M_hybrid_03509	Wsp_Bin_72_1_01166	Wwin_sediminis_01686	Walgicola_00671	Wsp_Bin_61_3_00815	Wwin_aurantiaca_01789	Wsp_HaHa_7_67_01753	Wsp_HaHa_3_25_00587	Wsp_R2A112_3_187_03034	Wsp_F_hybrid_03829	TARA_PSE_MAG_00013_01227	Wsp_Bin_112_1_00424	Wsp_Bin_69_1_01272	MAG_UBA3174_02113	Wsp_J_hybrid_01263	Wwin_tangerina_02846	RHA_01226	Wsp_SW_HL_1_16_02795	Wwin_psychrotolerans_01928	Wwin_aurantia_01375	Wsp_Bin_77_1_02102	Wwin_jejuensis_00231	Wsp_I_hybrid_03232	Wundariae_00110	Wwin_eximia_02173	Wsp_Bin_42_1_01671	Wwin_epiphytica_01638	Wwin_thalassocola_02067	J14-2_01483	Wsp_ZB_3_185_02150	PG-2_01696	Wwin_arenosi_01101	MAG_Tara_SP247_00791	Wwin_pacifica_02562	PC-19_02100	Wsp_G_hybrid_00402	W_sp_ALC-1_01352	Wsp_Bin_91_01528	Wsp_Bin_78_02103
Wsp_ZB_7_38_01990	Wsp_ZB_3_138_02679	Wsp_SW_HL_4_150_01827	Wsp_L_hybrid_00156	Wsp_SW_HL_6_34_02759	Wsp_M_hybrid_03508	Wsp_Bin_72_1_01165	Wwin_sediminis_01685	Walgicola_00670	Wsp_Bin_61_3_00816	Wwin_aurantiaca_01790	Wsp_HaHa_7_67_01752	Wsp_HaHa_3_25_00588	Wsp_R2A112_3_187_03035	Wsp_F_hybrid_03828	TARA_PSE_MAG_00013_01226	Wsp_Bin_112_1_00423	Wsp_Bin_69_1_01411	MAG_UBA3174_02114	Wsp_J_hybrid_01262	Wwin_tangerina_02845	RHA_01227	Wsp_SW_HL_1_16_02794	Wwin_psychrotolerans_01927	Wwin_aurantia_01374	Wsp_Bin_77_1_02103	Wwin_jejuensis_00232	Wsp_I_hybrid_03231	Wundariae_00109	Wwin_eximia_02174	Wsp_Bin_42_1_01672	Wwin_epiphytica_01637	Wwin_thalassocola_02068	J14-2_01484	Wsp_ZB_3_185_02149	PG-2_01695	Wwin_arenosi_01102	MAG_Tara_SP247_00790	Wwin_pacifica_02563	PC-19_02099	Wsp_G_hybrid_00403	W_sp_ALC-1_01351	Wsp_Bin_91_01529	Wsp_Bin_78_02102
Wsp_ZB_7_38_01989	Wsp_ZB_3_138_02678	Wsp_SW_HL_4_150_01828	Wsp_L_hybrid_00155	Wsp_SW_HL_6_34_02758	Wsp_M_hybrid_03507	Wsp_Bin_72_1_01164	Wwin_sediminis_01684	Walgicola_00669	Wsp_Bin_61_3_00817	Wwin_aurantiaca_01791	Wsp_HaHa_7_67_01751	Wsp_HaHa_3_25_00589	Wsp_R2A112_3_187_03036	Wsp_F_hybrid_03827	TARA_PSE_MAG_00013_01225	Wsp_Bin_112_1_00422	Wsp_Bin_69_1_01410	MAG_UBA3174_02115	Wsp_J_hybrid_01261	Wwin_tangerina_02844	RHA_01228	Wsp_SW_HL_1_16_02793	Wwin_psychrotolerans_01926	Wwin_aurantia_01373	Wsp_Bin_77_1_02104	Wwin_jejuensis_00233	Wsp_I_hybrid_03230	Wundariae_00108	Wwin_eximia_02175	Wsp_Bin_42_1_01673	Wwin_epiphytica_01636	Wwin_thalassocola_02069	J14-2_01485	Wsp_ZB_3_185_02148	PG-2_01694	Wwin_arenosi_01103	MAG_Tara_SP247_00789	Wwin_pacifica_02564	PC-19_02098	Wsp_G_hybrid_00404	W_sp_ALC-1_01350	Wsp_Bin_91_01530	Wsp_Bin_78_02101
Wsp_ZB_7_38_01988	Wsp_ZB_3_138_02677	Wsp_SW_HL_4_150_01829	Wsp_L_hybrid_00154	Wsp_SW_HL_6_34_02757	Wsp_M_hybrid_03506	Wsp_Bin_72_1_01163	Wwin_sediminis_01683	Walgicola_00668	Wsp_Bin_61_3_00818	Wwin_aurantiaca_01792	Wsp_HaHa_7_67_01750	Wsp_HaHa_3_25_00590	Wsp_R2A112_3_187_03037	Wsp_F_hybrid_03826	TARA_PSE_MAG_00013_01224	Wsp_Bin_112_1_00421	Wsp_Bin_69_1_01409	MAG_UBA3174_02116	Wsp_J_hybrid_01260	Wwin_tangerina_02843	RHA_01229	Wsp_SW_HL_1_16_02792	Wwin_psychrotolerans_01925	Wwin_aurantia_01372	Wsp_Bin_77_1_02105	Wwin_jejuensis_00234	Wsp_I_hybrid_03229	Wundariae_00107	Wwin_eximia_02176	Wsp_Bin_42_1_01674	Wwin_epiphytica_01635	Wwin_thalassocola_02070	J14-2_01486	Wsp_ZB_3_185_02147	PG-2_01693	Wwin_arenosi_01104	MAG_Tara_SP247_00788	Wwin_pacifica_02565	PC-19_02097	Wsp_G_hybrid_00405	W_sp_ALC-1_01349	Wsp_Bin_91_01531	Wsp_Bin_78_02100
Wsp_ZB_7_38_01943	Wsp_ZB_3_138_02629	Wsp_SW_HL_4_150_01838	Wsp_L_hybrid_00125	Wsp_SW_HL_6_34_02709	Wsp_M_hybrid_03553	Wsp_Bin_72_1_01153	Wwin_sediminis_01635	Walgicola_00657	Wsp_Bin_61_3_00828	Wwin_aurantiaca_01801	Wsp_HaHa_7_67_01718	Wsp_HaHa_3_25_00638	Wsp_R2A112_3_187_03084	Wsp_F_hybrid_03780	TARA_PSE_MAG_00013_01213	Wsp_Bin_112_1_00411	Wsp_Bin_69_1_01399	MAG_UBA3174_02130	Wsp_J_hybrid_01231	Wwin_tangerina_02832	RHA_01279	Wsp_SW_HL_1_16_02740	Wwin_psychrotolerans_01872	Wwin_aurantia_01360	Wsp_Bin_77_1_02115	Wwin_jejuensis_00245	Wsp_I_hybrid_03197	Wundariae_00059	Wwin_eximia_02224	Wsp_Bin_42_1_01684	Wwin_epiphytica_01591	Wwin_thalassocola_02122	J14-2_01497	Wsp_ZB_3_185_02099	PG-2_01683	Wwin_arenosi_01152	MAG_Tara_SP247_00776	Wwin_pacifica_02609	PC-19_02086	Wsp_G_hybrid_00451	W_sp_ALC-1_01291	Wsp_Bin_91_01541	Wsp_Bin_78_00587
Wsp_ZB_7_38_01944	Wsp_ZB_3_138_02630	Wsp_SW_HL_4_150_01840	Wsp_L_hybrid_00124	Wsp_SW_HL_6_34_02711	Wsp_M_hybrid_03554	Wsp_Bin_72_1_01151	Wwin_sediminis_01637	Walgicola_00656	Wsp_Bin_61_3_00830	Wwin_aurantiaca_01803	Wsp_HaHa_7_67_01717	Wsp_HaHa_3_25_00636	Wsp_R2A112_3_187_03083	Wsp_F_hybrid_03782	TARA_PSE_MAG_00013_01210	Wsp_Bin_112_1_00409	Wsp_Bin_69_1_01397	MAG_UBA3174_02132	Wsp_J_hybrid_01230	Wwin_tangerina_02830	RHA_01277	Wsp_SW_HL_1_16_02741	Wwin_psychrotolerans_01873	Wwin_aurantia_01358	Wsp_Bin_77_1_02117	Wwin_jejuensis_00247	Wsp_I_hybrid_03196	Wundariae_00061	Wwin_eximia_02222	Wsp_Bin_42_1_01686	Wwin_epiphytica_01592	Wwin_thalassocola_02120	J14-2_01498	Wsp_ZB_3_185_02101	PG-2_01681	Wwin_arenosi_01151	MAG_Tara_SP247_00775	Wwin_pacifica_02608	PC-19_02083	Wsp_G_hybrid_00449	W_sp_ALC-1_01288	Wsp_Bin_91_01543	Wsp_Bin_78_00589
Wsp_ZB_7_38_01972	Wsp_ZB_3_138_02662	Wsp_SW_HL_4_150_01869	Wsp_L_hybrid_00136	Wsp_SW_HL_6_34_02740	Wsp_M_hybrid_03543	Wsp_Bin_72_1_01126	Wwin_sediminis_01668	Walgicola_00627	Wsp_Bin_61_3_00855	Wwin_aurantiaca_01831	Wsp_HaHa_7_67_01733	Wsp_HaHa_3_25_00609	Wsp_R2A112_3_187_03052	Wsp_F_hybrid_03809	TARA_PSE_MAG_00013_02840	Wsp_Bin_112_1_00384	Wsp_Bin_69_1_01372	MAG_UBA3174_02158	Wsp_J_hybrid_01242	Wwin_tangerina_02801	RHA_01246	Wsp_SW_HL_1_16_02778	Wwin_psychrotolerans_01910	Wwin_aurantia_01326	Wsp_Bin_77_1_02142	Wwin_jejuensis_00276	Wsp_I_hybrid_03212	Wundariae_00088	Wwin_eximia_02193	Wsp_Bin_42_1_01711	Wwin_epiphytica_01619	Wwin_thalassocola_02088	J14-2_01531	Wsp_ZB_3_185_02130	PG-2_01645	Wwin_arenosi_01119	MAG_Tara_SP247_00737	Wwin_pacifica_02580	PC-19_02058	Wsp_G_hybrid_00422	W_sp_ALC-1_01260	Wsp_Bin_91_01568	Wsp_Bin_78_02020
Wsp_ZB_7_38_01973	Wsp_ZB_3_138_02663	Wsp_SW_HL_4_150_01870	Wsp_L_hybrid_00137	Wsp_SW_HL_6_34_02741	Wsp_M_hybrid_03542	Wsp_Bin_72_1_01125	Wwin_sediminis_01669	Walgicola_00626	Wsp_Bin_61_3_00856	Wwin_aurantiaca_01832	Wsp_HaHa_7_67_01734	Wsp_HaHa_3_25_00608	Wsp_R2A112_3_187_03051	Wsp_F_hybrid_03810	TARA_PSE_MAG_00013_02841	Wsp_Bin_112_1_00383	Wsp_Bin_69_1_01371	MAG_UBA3174_02159	Wsp_J_hybrid_01243	Wwin_tangerina_02800	RHA_01245	Wsp_SW_HL_1_16_02779	Wwin_psychrotolerans_01911	Wwin_aurantia_01325	Wsp_Bin_77_1_02143	Wwin_jejuensis_00277	Wsp_I_hybrid_03213	Wundariae_00089	Wwin_eximia_02192	Wsp_Bin_42_1_01712	Wwin_epiphytica_01620	Wwin_thalassocola_02087	J14-2_01532	Wsp_ZB_3_185_02131	PG-2_01644	Wwin_arenosi_01118	MAG_Tara_SP247_00736	Wwin_pacifica_02579	PC-19_02057	Wsp_G_hybrid_00421	W_sp_ALC-1_01259	Wsp_Bin_91_01569	Wsp_Bin_78_02021
Wsp_ZB_7_38_01974	Wsp_ZB_3_138_02664	Wsp_SW_HL_4_150_01871	Wsp_L_hybrid_00138	Wsp_SW_HL_6_34_02742	Wsp_M_hybrid_03541	Wsp_Bin_72_1_01124	Wwin_sediminis_01670	Walgicola_00625	Wsp_Bin_61_3_00857	Wwin_aurantiaca_01833	Wsp_HaHa_7_67_01735	Wsp_HaHa_3_25_00607	Wsp_R2A112_3_187_03050	Wsp_F_hybrid_03811	TARA_PSE_MAG_00013_02842	Wsp_Bin_112_1_00382	Wsp_Bin_69_1_01370	MAG_UBA3174_02160	Wsp_J_hybrid_01244	Wwin_tangerina_02799	RHA_01244	Wsp_SW_HL_1_16_02780	Wwin_psychrotolerans_01912	Wwin_aurantia_01324	Wsp_Bin_77_1_02144	Wwin_jejuensis_00278	Wsp_I_hybrid_03214	Wundariae_00090	Wwin_eximia_02191	Wsp_Bin_42_1_01713	Wwin_epiphytica_01621	Wwin_thalassocola_02086	J14-2_01533	Wsp_ZB_3_185_02132	PG-2_01643	Wwin_arenosi_01117	MAG_Tara_SP247_00735	Wwin_pacifica_02578	PC-19_02056	Wsp_G_hybrid_00420	W_sp_ALC-1_01258	Wsp_Bin_91_01570	Wsp_Bin_78_02022
Wsp_ZB_7_38_01976	Wsp_ZB_3_138_02666	Wsp_SW_HL_4_150_01873	Wsp_L_hybrid_00140	Wsp_SW_HL_6_34_02744	Wsp_M_hybrid_03539	Wsp_Bin_72_1_01123	Wwin_sediminis_01672	Walgicola_00623	Wsp_Bin_61_3_00858	Wwin_aurantiaca_01835	Wsp_HaHa_7_67_01737	Wsp_HaHa_3_25_00605	Wsp_R2A112_3_187_03048	Wsp_F_hybrid_03813	TARA_PSE_MAG_00013_02844	Wsp_Bin_112_1_00381	Wsp_Bin_69_1_01369	MAG_UBA3174_02162	Wsp_J_hybrid_01246	Wwin_tangerina_02797	RHA_01242	Wsp_SW_HL_1_16_02782	Wwin_psychrotolerans_01914	Wwin_aurantia_01322	Wsp_Bin_77_1_02145	Wwin_jejuensis_00279	Wsp_I_hybrid_03216	Wundariae_00092	Wwin_eximia_02189	Wsp_Bin_42_1_01714	Wwin_epiphytica_01623	Wwin_thalassocola_02084	J14-2_01535	Wsp_ZB_3_185_02133	PG-2_01641	Wwin_arenosi_01115	MAG_Tara_SP247_00733	Wwin_pacifica_02576	PC-19_02055	Wsp_G_hybrid_00418	W_sp_ALC-1_01256	Wsp_Bin_91_01571	Wsp_Bin_78_02023
Wsp_ZB_7_38_01979	Wsp_ZB_3_138_02669	Wsp_SW_HL_4_150_01878	Wsp_L_hybrid_00145	Wsp_SW_HL_6_34_02751	Wsp_M_hybrid_03535	Wsp_Bin_72_1_01121	Wwin_sediminis_01676	Walgicola_00621	Wsp_Bin_61_3_00860	Wwin_aurantiaca_01838	Wsp_HaHa_7_67_01741	Wsp_HaHa_3_25_00597	Wsp_R2A112_3_187_03045	Wsp_F_hybrid_03819	TARA_PSE_MAG_00013_02847	Wsp_Bin_112_1_00379	Wsp_Bin_69_1_01367	MAG_UBA3174_02165	Wsp_J_hybrid_01251	Wwin_tangerina_02794	RHA_01236	Wsp_SW_HL_1_16_02785	Wwin_psychrotolerans_01917	Wwin_aurantia_01316	Wsp_Bin_77_1_02147	Wwin_jejuensis_00282	Wsp_I_hybrid_03220	Wundariae_00100	Wwin_eximia_02183	Wsp_Bin_42_1_01716	Wwin_epiphytica_01628	Wwin_thalassocola_02079	J14-2_01538	Wsp_ZB_3_185_02140	PG-2_01635	Wwin_arenosi_01111	MAG_Tara_SP247_00730	Wwin_pacifica_02573	PC-19_02051	Wsp_G_hybrid_00412	W_sp_ALC-1_01253	Wsp_Bin_91_01573	Wsp_Bin_78_02025
Wsp_ZB_7_38_02496	Wsp_ZB_3_138_01992	Wsp_SW_HL_4_150_02244	Wsp_L_hybrid_03411	Wsp_SW_HL_6_34_00160	Wsp_M_hybrid_00371	Wsp_Bin_72_1_01107	Wwin_sediminis_00976	Walgicola_00618	Wsp_Bin_61_3_00907	Wwin_aurantiaca_02430	Wsp_HaHa_7_67_01071	Wsp_HaHa_3_25_01315	Wsp_R2A112_3_187_00229	Wsp_F_hybrid_03093	TARA_PSE_MAG_00013_02850	Wsp_Bin_112_1_00365	Wsp_Bin_69_1_01353	MAG_UBA3174_01522	Wsp_J_hybrid_00523	Wwin_tangerina_02209	RHA_01928	Wsp_SW_HL_1_16_00082	Wwin_psychrotolerans_03591	Wwin_aurantia_00837	Wsp_Bin_77_1_00441	Wwin_jejuensis_00296	Wsp_I_hybrid_02549	Wundariae_02313	Wwin_eximia_03149	Wsp_Bin_42_1_00299	Wwin_epiphytica_01063	Wwin_thalassocola_02843	J14-2_01542	Wsp_ZB_3_185_00587	PG-2_00983	Wwin_arenosi_01708	MAG_Tara_SP247_00726	Wwin_pacifica_03283	PC-19_02034	Wsp_G_hybrid_01136	W_sp_ALC-1_00684	Wsp_Bin_91_01586	Wsp_Bin_78_02039
Wsp_ZB_7_38_02495	Wsp_ZB_3_138_01993	Wsp_SW_HL_4_150_02245	Wsp_L_hybrid_03412	Wsp_SW_HL_6_34_00159	Wsp_M_hybrid_00370	Wsp_Bin_72_1_01106	Wwin_sediminis_00977	Walgicola_00617	Wsp_Bin_61_3_00906	Wwin_aurantiaca_02429	Wsp_HaHa_7_67_01072	Wsp_HaHa_3_25_01320	Wsp_R2A112_3_187_00228	Wsp_F_hybrid_03094	TARA_PSE_MAG_00013_02851	Wsp_Bin_112_1_00364	Wsp_Bin_69_1_01352	MAG_UBA3174_01523	Wsp_J_hybrid_00524	Wwin_tangerina_02210	RHA_01927	Wsp_SW_HL_1_16_00083	Wwin_psychrotolerans_03593	Wwin_aurantia_00838	Wsp_Bin_77_1_00440	Wwin_jejuensis_00297	Wsp_I_hybrid_02550	Wundariae_02307	Wwin_eximia_03150	Wsp_Bin_42_1_00300	Wwin_epiphytica_01064	Wwin_thalassocola_02842	J14-2_01543	Wsp_ZB_3_185_00586	PG-2_00984	Wwin_arenosi_01707	MAG_Tara_SP247_00725	Wwin_pacifica_03282	PC-19_02033	Wsp_G_hybrid_01135	W_sp_ALC-1_00685	Wsp_Bin_91_01587	Wsp_Bin_78_02040
Wsp_ZB_7_38_02494	Wsp_ZB_3_138_01994	Wsp_SW_HL_4_150_02246	Wsp_L_hybrid_03413	Wsp_SW_HL_6_34_00158	Wsp_M_hybrid_00369	Wsp_Bin_72_1_01105	Wwin_sediminis_00978	Walgicola_00616	Wsp_Bin_61_3_00905	Wwin_aurantiaca_02428	Wsp_HaHa_7_67_01073	Wsp_HaHa_3_25_01321	Wsp_R2A112_3_187_00227	Wsp_F_hybrid_03095	TARA_PSE_MAG_00013_02852	Wsp_Bin_112_1_00363	Wsp_Bin_69_1_01351	MAG_UBA3174_01524	Wsp_J_hybrid_00525	Wwin_tangerina_02211	RHA_01926	Wsp_SW_HL_1_16_00084	Wwin_psychrotolerans_03596	Wwin_aurantia_00839	Wsp_Bin_77_1_00439	Wwin_jejuensis_00298	Wsp_I_hybrid_02551	Wundariae_02306	Wwin_eximia_03151	Wsp_Bin_42_1_00301	Wwin_epiphytica_01065	Wwin_thalassocola_02841	J14-2_01544	Wsp_ZB_3_185_00585	PG-2_00985	Wwin_arenosi_01706	MAG_Tara_SP247_00724	Wwin_pacifica_03281	PC-19_02032	Wsp_G_hybrid_01134	W_sp_ALC-1_00686	Wsp_Bin_91_01588	Wsp_Bin_78_02041
Wsp_ZB_7_38_02493	Wsp_ZB_3_138_01996	Wsp_SW_HL_4_150_02247	Wsp_L_hybrid_03415	Wsp_SW_HL_6_34_00157	Wsp_M_hybrid_00367	Wsp_Bin_72_1_01103	Wwin_sediminis_00979	Walgicola_00615	Wsp_Bin_61_3_00903	Wwin_aurantiaca_02427	Wsp_HaHa_7_67_01074	Wsp_HaHa_3_25_01322	Wsp_R2A112_3_187_00225	Wsp_F_hybrid_03096	TARA_PSE_MAG_00013_02853	Wsp_Bin_112_1_00361	Wsp_Bin_69_1_01349	MAG_UBA3174_01525	Wsp_J_hybrid_00526	Wwin_tangerina_02212	RHA_01925	Wsp_SW_HL_1_16_00085	Wwin_psychrotolerans_03598	Wwin_aurantia_00840	Wsp_Bin_77_1_00437	Wwin_jejuensis_00299	Wsp_I_hybrid_02552	Wundariae_02305	Wwin_eximia_03152	Wsp_Bin_42_1_00303	Wwin_epiphytica_01066	Wwin_thalassocola_02839	J14-2_01545	Wsp_ZB_3_185_00584	PG-2_00986	Wwin_arenosi_01705	MAG_Tara_SP247_00723	Wwin_pacifica_03279	PC-19_02030	Wsp_G_hybrid_01133	W_sp_ALC-1_00688	Wsp_Bin_91_01590	Wsp_Bin_78_02043
Wsp_ZB_7_38_02492	Wsp_ZB_3_138_01997	Wsp_SW_HL_4_150_02248	Wsp_L_hybrid_03416	Wsp_SW_HL_6_34_00156	Wsp_M_hybrid_00366	Wsp_Bin_72_1_01102	Wwin_sediminis_00980	Walgicola_00614	Wsp_Bin_61_3_00902	Wwin_aurantiaca_02426	Wsp_HaHa_7_67_01075	Wsp_HaHa_3_25_01323	Wsp_R2A112_3_187_00224	Wsp_F_hybrid_03097	TARA_PSE_MAG_00013_02854	Wsp_Bin_112_1_00360	Wsp_Bin_69_1_01348	MAG_UBA3174_01526	Wsp_J_hybrid_00527	Wwin_tangerina_02213	RHA_01924	Wsp_SW_HL_1_16_00086	Wwin_psychrotolerans_03599	Wwin_aurantia_00841	Wsp_Bin_77_1_00436	Wwin_jejuensis_00300	Wsp_I_hybrid_02553	Wundariae_02304	Wwin_eximia_03153	Wsp_Bin_42_1_00304	Wwin_epiphytica_01067	Wwin_thalassocola_02838	J14-2_01546	Wsp_ZB_3_185_00583	PG-2_00987	Wwin_arenosi_01704	MAG_Tara_SP247_00722	Wwin_pacifica_03278	PC-19_02029	Wsp_G_hybrid_01132	W_sp_ALC-1_00689	Wsp_Bin_91_01591	Wsp_Bin_78_02044
Wsp_ZB_7_38_02491	Wsp_ZB_3_138_01998	Wsp_SW_HL_4_150_02249	Wsp_L_hybrid_03417	Wsp_SW_HL_6_34_00155	Wsp_M_hybrid_00365	Wsp_Bin_72_1_01101	Wwin_sediminis_00981	Walgicola_00613	Wsp_Bin_61_3_00901	Wwin_aurantiaca_02425	Wsp_HaHa_7_67_01076	Wsp_HaHa_3_25_01324	Wsp_R2A112_3_187_00223	Wsp_F_hybrid_03098	TARA_PSE_MAG_00013_02855	Wsp_Bin_112_1_00359	Wsp_Bin_69_1_01347	MAG_UBA3174_01527	Wsp_J_hybrid_00528	Wwin_tangerina_02214	RHA_01923	Wsp_SW_HL_1_16_00087	Wwin_psychrotolerans_03600	Wwin_aurantia_00842	Wsp_Bin_77_1_00435	Wwin_jejuensis_00301	Wsp_I_hybrid_02554	Wundariae_02303	Wwin_eximia_03154	Wsp_Bin_42_1_00305	Wwin_epiphytica_01068	Wwin_thalassocola_02837	J14-2_01547	Wsp_ZB_3_185_00582	PG-2_00988	Wwin_arenosi_01703	MAG_Tara_SP247_00721	Wwin_pacifica_03277	PC-19_02028	Wsp_G_hybrid_01131	W_sp_ALC-1_00690	Wsp_Bin_91_01592	Wsp_Bin_78_02045
Wsp_ZB_7_38_02490	Wsp_ZB_3_138_01999	Wsp_SW_HL_4_150_02250	Wsp_L_hybrid_03418	Wsp_SW_HL_6_34_00154	Wsp_M_hybrid_00364	Wsp_Bin_72_1_01100	Wwin_sediminis_00982	Walgicola_00612	Wsp_Bin_61_3_00900	Wwin_aurantiaca_02424	Wsp_HaHa_7_67_01077	Wsp_HaHa_3_25_01325	Wsp_R2A112_3_187_00222	Wsp_F_hybrid_03099	TARA_PSE_MAG_00013_02856	Wsp_Bin_112_1_00358	Wsp_Bin_69_1_01346	MAG_UBA3174_01528	Wsp_J_hybrid_00529	Wwin_tangerina_02215	RHA_01922	Wsp_SW_HL_1_16_00088	Wwin_psychrotolerans_03601	Wwin_aurantia_00843	Wsp_Bin_77_1_00434	Wwin_jejuensis_00302	Wsp_I_hybrid_02555	Wundariae_02302	Wwin_eximia_03155	Wsp_Bin_42_1_00306	Wwin_epiphytica_01069	Wwin_thalassocola_02836	J14-2_01548	Wsp_ZB_3_185_00581	PG-2_00989	Wwin_arenosi_01702	MAG_Tara_SP247_00720	Wwin_pacifica_03276	PC-19_02027	Wsp_G_hybrid_01130	W_sp_ALC-1_00691	Wsp_Bin_91_01593	Wsp_Bin_78_02046
Wsp_ZB_7_38_02489	Wsp_ZB_3_138_02000	Wsp_SW_HL_4_150_02251	Wsp_L_hybrid_03419	Wsp_SW_HL_6_34_00153	Wsp_M_hybrid_00363	Wsp_Bin_72_1_01099	Wwin_sediminis_00983	Walgicola_00611	Wsp_Bin_61_3_00899	Wwin_aurantiaca_02423	Wsp_HaHa_7_67_01078	Wsp_HaHa_3_25_01326	Wsp_R2A112_3_187_00221	Wsp_F_hybrid_03100	TARA_PSE_MAG_00013_02857	Wsp_Bin_112_1_00357	Wsp_Bin_69_1_01345	MAG_UBA3174_01529	Wsp_J_hybrid_00530	Wwin_tangerina_02216	RHA_01921	Wsp_SW_HL_1_16_00089	Wwin_psychrotolerans_03602	Wwin_aurantia_00844	Wsp_Bin_77_1_00433	Wwin_jejuensis_00303	Wsp_I_hybrid_02556	Wundariae_02301	Wwin_eximia_03156	Wsp_Bin_42_1_00307	Wwin_epiphytica_01070	Wwin_thalassocola_02835	J14-2_01549	Wsp_ZB_3_185_00580	PG-2_00990	Wwin_arenosi_01701	MAG_Tara_SP247_00719	Wwin_pacifica_03275	PC-19_02026	Wsp_G_hybrid_01129	W_sp_ALC-1_00692	Wsp_Bin_91_01594	Wsp_Bin_78_02047
Wsp_ZB_7_38_02488	Wsp_ZB_3_138_02001	Wsp_SW_HL_4_150_02252	Wsp_L_hybrid_03420	Wsp_SW_HL_6_34_00152	Wsp_M_hybrid_00362	Wsp_Bin_72_1_01098	Wwin_sediminis_00984	Walgicola_00610	Wsp_Bin_61_3_00898	Wwin_aurantiaca_02422	Wsp_HaHa_7_67_01079	Wsp_HaHa_3_25_01327	Wsp_R2A112_3_187_00220	Wsp_F_hybrid_03101	TARA_PSE_MAG_00013_02858	Wsp_Bin_112_1_00356	Wsp_Bin_69_1_01344	MAG_UBA3174_01530	Wsp_J_hybrid_00531	Wwin_tangerina_02217	RHA_01920	Wsp_SW_HL_1_16_00090	Wwin_psychrotolerans_03603	Wwin_aurantia_00845	Wsp_Bin_77_1_00432	Wwin_jejuensis_00304	Wsp_I_hybrid_02557	Wundariae_02300	Wwin_eximia_03157	Wsp_Bin_42_1_00308	Wwin_epiphytica_01071	Wwin_thalassocola_02834	J14-2_01550	Wsp_ZB_3_185_00579	PG-2_00991	Wwin_arenosi_01700	MAG_Tara_SP247_00718	Wwin_pacifica_03274	PC-19_02025	Wsp_G_hybrid_01128	W_sp_ALC-1_00693	Wsp_Bin_91_01595	Wsp_Bin_78_02048
Wsp_ZB_7_38_02486	Wsp_ZB_3_138_02003	Wsp_SW_HL_4_150_02254	Wsp_L_hybrid_03422	Wsp_SW_HL_6_34_00150	Wsp_M_hybrid_00360	Wsp_Bin_72_1_01096	Wwin_sediminis_00986	Walgicola_00608	Wsp_Bin_61_3_00896	Wwin_aurantiaca_02420	Wsp_HaHa_7_67_01081	Wsp_HaHa_3_25_01329	Wsp_R2A112_3_187_00218	Wsp_F_hybrid_03103	TARA_PSE_MAG_00013_02860	Wsp_Bin_112_1_00354	Wsp_Bin_69_1_01342	MAG_UBA3174_01532	Wsp_J_hybrid_00533	Wwin_tangerina_02219	RHA_01918	Wsp_SW_HL_1_16_00092	Wwin_psychrotolerans_03605	Wwin_aurantia_00847	Wsp_Bin_77_1_00430	Wwin_jejuensis_00306	Wsp_I_hybrid_02559	Wundariae_02298	Wwin_eximia_03159	Wsp_Bin_42_1_00310	Wwin_epiphytica_01073	Wwin_thalassocola_02832	J14-2_01553	Wsp_ZB_3_185_00577	PG-2_00993	Wwin_arenosi_01698	MAG_Tara_SP247_00716	Wwin_pacifica_03272	PC-19_02023	Wsp_G_hybrid_01126	W_sp_ALC-1_00695	Wsp_Bin_91_01597	Wsp_Bin_78_02050
Wsp_ZB_7_38_02485	Wsp_ZB_3_138_02004	Wsp_SW_HL_4_150_02255	Wsp_L_hybrid_03423	Wsp_SW_HL_6_34_00149	Wsp_M_hybrid_00359	Wsp_Bin_72_1_01095	Wwin_sediminis_00987	Walgicola_00607	Wsp_Bin_61_3_00895	Wwin_aurantiaca_02419	Wsp_HaHa_7_67_01082	Wsp_HaHa_3_25_01330	Wsp_R2A112_3_187_00217	Wsp_F_hybrid_03104	TARA_PSE_MAG_00013_02861	Wsp_Bin_112_1_00353	Wsp_Bin_69_1_01341	MAG_UBA3174_01533	Wsp_J_hybrid_00534	Wwin_tangerina_02220	RHA_01917	Wsp_SW_HL_1_16_00093	Wwin_psychrotolerans_03606	Wwin_aurantia_00848	Wsp_Bin_77_1_00429	Wwin_jejuensis_00307	Wsp_I_hybrid_02560	Wundariae_02297	Wwin_eximia_03160	Wsp_Bin_42_1_00311	Wwin_epiphytica_01074	Wwin_thalassocola_02831	J14-2_01554	Wsp_ZB_3_185_00576	PG-2_00994	Wwin_arenosi_01697	MAG_Tara_SP247_00715	Wwin_pacifica_03271	PC-19_02022	Wsp_G_hybrid_01125	W_sp_ALC-1_00696	Wsp_Bin_91_01598	Wsp_Bin_78_02051
Wsp_ZB_7_38_02479	Wsp_ZB_3_138_02011	Wsp_SW_HL_4_150_02256	Wsp_L_hybrid_03424	Wsp_SW_HL_6_34_00142	Wsp_M_hybrid_00358	Wsp_Bin_72_1_01094	Wwin_sediminis_00990	Walgicola_00606	Wsp_Bin_61_3_00894	Wwin_aurantiaca_02418	Wsp_HaHa_7_67_01083	Wsp_HaHa_3_25_01337	Wsp_R2A112_3_187_00210	Wsp_F_hybrid_03111	TARA_PSE_MAG_00013_02862	Wsp_Bin_112_1_00352	Wsp_Bin_69_1_01340	MAG_UBA3174_01534	Wsp_J_hybrid_00535	Wwin_tangerina_02221	RHA_01914	Wsp_SW_HL_1_16_00099	Wwin_psychrotolerans_03613	Wwin_aurantia_00849	Wsp_Bin_77_1_00428	Wwin_jejuensis_00314	Wsp_I_hybrid_02561	Wundariae_02290	Wwin_eximia_03161	Wsp_Bin_42_1_00312	Wwin_epiphytica_01080	Wwin_thalassocola_02824	J14-2_01555	Wsp_ZB_3_185_00570	PG-2_00995	Wwin_arenosi_01695	MAG_Tara_SP247_00714	Wwin_pacifica_03264	PC-19_02021	Wsp_G_hybrid_01118	W_sp_ALC-1_00697	Wsp_Bin_91_01599	Wsp_Bin_78_02052
Wsp_ZB_7_38_02476	Wsp_ZB_3_138_02014	Wsp_SW_HL_4_150_02259	Wsp_L_hybrid_03427	Wsp_SW_HL_6_34_00139	Wsp_M_hybrid_00355	Wsp_Bin_72_1_01093	Wwin_sediminis_00993	Walgicola_00604	Wsp_Bin_61_3_00893	Wwin_aurantiaca_02415	Wsp_HaHa_7_67_01086	Wsp_HaHa_3_25_01340	Wsp_R2A112_3_187_00207	Wsp_F_hybrid_03114	TARA_PSE_MAG_00013_02865	Wsp_Bin_112_1_00351	Wsp_Bin_69_1_01339	MAG_UBA3174_01537	Wsp_J_hybrid_00538	Wwin_tangerina_02223	RHA_01911	Wsp_SW_HL_1_16_00101	Wwin_psychrotolerans_03616	Wwin_aurantia_00852	Wsp_Bin_77_1_00427	Wwin_jejuensis_00315	Wsp_I_hybrid_02564	Wundariae_02287	Wwin_eximia_03168	Wsp_Bin_42_1_00313	Wwin_epiphytica_01085	Wwin_thalassocola_02821	J14-2_01558	Wsp_ZB_3_185_00568	PG-2_00998	Wwin_arenosi_01693	MAG_Tara_SP247_00709	Wwin_pacifica_03261	PC-19_02020	Wsp_G_hybrid_01115	W_sp_ALC-1_00699	Wsp_Bin_91_01600	Wsp_Bin_78_02053
Wsp_ZB_7_38_02475	Wsp_ZB_3_138_02015	Wsp_SW_HL_4_150_02260	Wsp_L_hybrid_03428	Wsp_SW_HL_6_34_00138	Wsp_M_hybrid_00354	Wsp_Bin_72_1_01092	Wwin_sediminis_00994	Walgicola_00603	Wsp_Bin_61_3_00892	Wwin_aurantiaca_02414	Wsp_HaHa_7_67_01087	Wsp_HaHa_3_25_01341	Wsp_R2A112_3_187_00206	Wsp_F_hybrid_03115	TARA_PSE_MAG_00013_02866	Wsp_Bin_112_1_00350	Wsp_Bin_69_1_01338	MAG_UBA3174_01538	Wsp_J_hybrid_00539	Wwin_tangerina_02224	RHA_01910	Wsp_SW_HL_1_16_00102	Wwin_psychrotolerans_03618	Wwin_aurantia_00853	Wsp_Bin_77_1_00426	Wwin_jejuensis_00316	Wsp_I_hybrid_02565	Wundariae_02286	Wwin_eximia_03169	Wsp_Bin_42_1_00314	Wwin_epiphytica_01086	Wwin_thalassocola_02820	J14-2_01559	Wsp_ZB_3_185_00567	PG-2_00999	Wwin_arenosi_01692	MAG_Tara_SP247_00708	Wwin_pacifica_03260	PC-19_02019	Wsp_G_hybrid_01114	W_sp_ALC-1_00700	Wsp_Bin_91_01601	Wsp_Bin_78_02054
Wsp_ZB_7_38_02474	Wsp_ZB_3_138_02016	Wsp_SW_HL_4_150_02261	Wsp_L_hybrid_03429	Wsp_SW_HL_6_34_00137	Wsp_M_hybrid_00353	Wsp_Bin_72_1_01091	Wwin_sediminis_00995	Walgicola_00602	Wsp_Bin_61_3_00891	Wwin_aurantiaca_02413	Wsp_HaHa_7_67_01088	Wsp_HaHa_3_25_01342	Wsp_R2A112_3_187_00205	Wsp_F_hybrid_03116	TARA_PSE_MAG_00013_02867	Wsp_Bin_112_1_00349	Wsp_Bin_69_1_01337	MAG_UBA3174_01539	Wsp_J_hybrid_00540	Wwin_tangerina_02225	RHA_01909	Wsp_SW_HL_1_16_00103	Wwin_psychrotolerans_03619	Wwin_aurantia_00854	Wsp_Bin_77_1_00425	Wwin_jejuensis_00317	Wsp_I_hybrid_02566	Wundariae_02285	Wwin_eximia_03170	Wsp_Bin_42_1_00315	Wwin_epiphytica_01087	Wwin_thalassocola_02819	J14-2_01560	Wsp_ZB_3_185_00566	PG-2_01000	Wwin_arenosi_01691	MAG_Tara_SP247_00707	Wwin_pacifica_03259	PC-19_02018	Wsp_G_hybrid_01113	W_sp_ALC-1_00701	Wsp_Bin_91_01602	Wsp_Bin_78_02055
Wsp_ZB_7_38_02458	Wsp_ZB_3_138_02026	Wsp_SW_HL_4_150_02262	Wsp_L_hybrid_03430	Wsp_SW_HL_6_34_00122	Wsp_M_hybrid_00336	Wsp_Bin_72_1_01088	Wwin_sediminis_01006	Walgicola_00600	Wsp_Bin_61_3_00888	Wwin_aurantiaca_02412	Wsp_HaHa_7_67_01089	Wsp_HaHa_3_25_01361	Wsp_R2A112_3_187_00194	Wsp_F_hybrid_03139	TARA_PSE_MAG_00013_02868	Wsp_Bin_112_1_00346	Wsp_Bin_69_1_01334	MAG_UBA3174_01551	Wsp_J_hybrid_00541	Wwin_tangerina_02226	RHA_01886	Wsp_SW_HL_1_16_00119	Wwin_psychrotolerans_03632	Wwin_aurantia_00855	Wsp_Bin_77_1_00422	Wwin_jejuensis_00320	Wsp_I_hybrid_02567	Wundariae_02267	Wwin_eximia_03186	Wsp_Bin_42_1_00318	Wwin_epiphytica_01101	Wwin_thalassocola_02796	J14-2_01561	Wsp_ZB_3_185_00549	PG-2_01001	Wwin_arenosi_01688	MAG_Tara_SP247_00706	Wwin_pacifica_03248	PC-19_02015	Wsp_G_hybrid_01090	W_sp_ALC-1_00702	Wsp_Bin_91_01606	Wsp_Bin_78_02058
Wsp_ZB_7_38_02457	Wsp_ZB_3_138_02027	Wsp_SW_HL_4_150_02263	Wsp_L_hybrid_03431	Wsp_SW_HL_6_34_00121	Wsp_M_hybrid_00335	Wsp_Bin_72_1_01087	Wwin_sediminis_01007	Walgicola_00599	Wsp_Bin_61_3_00887	Wwin_aurantiaca_02411	Wsp_HaHa_7_67_01090	Wsp_HaHa_3_25_01362	Wsp_R2A112_3_187_00193	Wsp_F_hybrid_03140	TARA_PSE_MAG_00013_02869	Wsp_Bin_112_1_00345	Wsp_Bin_69_1_01333	MAG_UBA3174_01552	Wsp_J_hybrid_00542	Wwin_tangerina_02227	RHA_01885	Wsp_SW_HL_1_16_00120	Wwin_psychrotolerans_03633	Wwin_aurantia_00856	Wsp_Bin_77_1_00421	Wwin_jejuensis_00321	Wsp_I_hybrid_02568	Wundariae_02266	Wwin_eximia_03187	Wsp_Bin_42_1_00319	Wwin_epiphytica_01102	Wwin_thalassocola_02795	J14-2_01562	Wsp_ZB_3_185_00548	PG-2_01002	Wwin_arenosi_01687	MAG_Tara_SP247_00705	Wwin_pacifica_03247	PC-19_02014	Wsp_G_hybrid_01089	W_sp_ALC-1_00703	Wsp_Bin_91_01607	Wsp_Bin_78_02059
Wsp_ZB_7_38_02456	Wsp_ZB_3_138_02028	Wsp_SW_HL_4_150_02264	Wsp_L_hybrid_03432	Wsp_SW_HL_6_34_00120	Wsp_M_hybrid_00334	Wsp_Bin_72_1_01086	Wwin_sediminis_01008	Walgicola_00598	Wsp_Bin_61_3_00886	Wwin_aurantiaca_02410	Wsp_HaHa_7_67_01091	Wsp_HaHa_3_25_01363	Wsp_R2A112_3_187_00192	Wsp_F_hybrid_03141	TARA_PSE_MAG_00013_02870	Wsp_Bin_112_1_00344	Wsp_Bin_69_1_01332	MAG_UBA3174_01553	Wsp_J_hybrid_00543	Wwin_tangerina_02228	RHA_01884	Wsp_SW_HL_1_16_00121	Wwin_psychrotolerans_03634	Wwin_aurantia_00857	Wsp_Bin_77_1_00420	Wwin_jejuensis_00322	Wsp_I_hybrid_02569	Wundariae_02265	Wwin_eximia_03188	Wsp_Bin_42_1_00320	Wwin_epiphytica_01103	Wwin_thalassocola_02794	J14-2_01563	Wsp_ZB_3_185_00547	PG-2_01003	Wwin_arenosi_01686	MAG_Tara_SP247_00704	Wwin_pacifica_03246	PC-19_02013	Wsp_G_hybrid_01088	W_sp_ALC-1_00704	Wsp_Bin_91_01608	Wsp_Bin_78_02060
Wsp_ZB_7_38_02445	Wsp_ZB_3_138_02040	Wsp_SW_HL_4_150_02276	Wsp_L_hybrid_03443	Wsp_SW_HL_6_34_00110	Wsp_M_hybrid_00276	Wsp_Bin_72_1_01075	Wwin_sediminis_01018	Walgicola_00587	Wsp_Bin_61_3_00875	Wwin_aurantiaca_02400	Wsp_HaHa_7_67_01101	Wsp_HaHa_3_25_01374	Wsp_R2A112_3_187_00179	Wsp_F_hybrid_03153	TARA_PSE_MAG_00013_02881	Wsp_Bin_112_1_00333	Wsp_Bin_69_1_01321	MAG_UBA3174_01564	Wsp_J_hybrid_00554	Wwin_tangerina_02240	RHA_01874	Wsp_SW_HL_1_16_00133	Wwin_psychrotolerans_03651,Wwin_psychrotolerans_03650	Wwin_aurantia_00867	Wsp_Bin_77_1_00409	Wwin_jejuensis_00333	Wsp_I_hybrid_02579	Wundariae_02254	Wwin_eximia_03201	Wsp_Bin_42_1_00331	Wwin_epiphytica_01115	Wwin_thalassocola_02783	J14-2_01573	Wsp_ZB_3_185_00536	PG-2_01015	Wwin_arenosi_01676	MAG_Tara_SP247_00693	Wwin_pacifica_03232	PC-19_02002	Wsp_G_hybrid_01076	W_sp_ALC-1_00715	Wsp_Bin_91_01619	Wsp_Bin_78_02071
Wsp_ZB_7_38_02443	Wsp_ZB_3_138_02042	Wsp_SW_HL_4_150_02278	Wsp_L_hybrid_03445	Wsp_SW_HL_6_34_00108	Wsp_M_hybrid_00274	Wsp_Bin_72_1_01072,Wsp_Bin_72_1_01073	Wwin_sediminis_01020	Walgicola_00585	Wsp_Bin_61_3_00873	Wwin_aurantiaca_02398	Wsp_HaHa_7_67_01103	Wsp_HaHa_3_25_01375	Wsp_R2A112_3_187_00177	Wsp_F_hybrid_03155	TARA_PSE_MAG_00013_02883	Wsp_Bin_112_1_00331	Wsp_Bin_69_1_01318,Wsp_Bin_69_1_01319	MAG_UBA3174_01566	Wsp_J_hybrid_00556	Wwin_tangerina_02242	RHA_01872	Wsp_SW_HL_1_16_00135	Wwin_psychrotolerans_03653	Wwin_aurantia_00869	Wsp_Bin_77_1_00407	Wwin_jejuensis_00335	Wsp_I_hybrid_02581	Wundariae_02253	Wwin_eximia_03203	Wsp_Bin_42_1_00333	Wwin_epiphytica_01117	Wwin_thalassocola_02781	J14-2_01575	Wsp_ZB_3_185_00535	PG-2_01017	Wwin_arenosi_01674	MAG_Tara_SP247_00691	Wwin_pacifica_03230	PC-19_02000	Wsp_G_hybrid_01074	W_sp_ALC-1_00717	Wsp_Bin_91_01621	Wsp_Bin_78_02073
Wsp_ZB_7_38_02441	Wsp_ZB_3_138_02043	Wsp_SW_HL_4_150_02279	Wsp_L_hybrid_03447	Wsp_SW_HL_6_34_00107	Wsp_M_hybrid_00273	Wsp_Bin_72_1_01070	Wwin_sediminis_01021	Walgicola_00584	Wsp_Bin_61_3_00871	Wwin_aurantiaca_02396	Wsp_HaHa_7_67_01105	Wsp_HaHa_3_25_01376	Wsp_R2A112_3_187_00176	Wsp_F_hybrid_03156	TARA_PSE_MAG_00013_02885	Wsp_Bin_112_1_02090	Wsp_Bin_69_1_01316	MAG_UBA3174_01568	Wsp_J_hybrid_00558	Wwin_tangerina_02243	RHA_01871	Wsp_SW_HL_1_16_00136	Wwin_psychrotolerans_03654	Wwin_aurantia_00871	Wsp_Bin_77_1_00391	Wwin_jejuensis_00337	Wsp_I_hybrid_02583	Wundariae_02252	Wwin_eximia_03205	Wsp_Bin_42_1_01078	Wwin_epiphytica_01119	Wwin_thalassocola_02780	J14-2_01576	Wsp_ZB_3_185_00534	PG-2_01019	Wwin_arenosi_01673	MAG_Tara_SP247_00690	Wwin_pacifica_03229	PC-19_01998	Wsp_G_hybrid_01073	W_sp_ALC-1_00719	Wsp_Bin_91_01393	Wsp_Bin_78_00025
Wsp_ZB_7_38_02439	Wsp_ZB_3_138_02046	Wsp_SW_HL_4_150_02284	Wsp_L_hybrid_03450	Wsp_SW_HL_6_34_00104	Wsp_M_hybrid_00269	Wsp_Bin_72_1_01066	Wwin_sediminis_01024	Walgicola_00581	Wsp_Bin_61_3_00867	Wwin_aurantiaca_02394	Wsp_HaHa_7_67_01109	Wsp_HaHa_3_25_01380	Wsp_R2A112_3_187_00173	Wsp_F_hybrid_03159	TARA_PSE_MAG_00013_02888	Wsp_Bin_112_1_02086	Wsp_Bin_69_1_01312	MAG_UBA3174_01571	Wsp_J_hybrid_00561	Wwin_tangerina_02246	RHA_01868	Wsp_SW_HL_1_16_00140	Wwin_psychrotolerans_03657	Wwin_aurantia_00873	Wsp_Bin_77_1_00395	Wwin_jejuensis_00341	Wsp_I_hybrid_02587	Wundariae_02249	Wwin_eximia_03208	Wsp_Bin_42_1_01074	Wwin_epiphytica_01122	Wwin_thalassocola_02777	J14-2_01579	Wsp_ZB_3_185_00530	PG-2_01021	Wwin_arenosi_01669	MAG_Tara_SP247_00687	Wwin_pacifica_03226	PC-19_01994	Wsp_G_hybrid_01070	W_sp_ALC-1_00722	Wsp_Bin_91_01397	Wsp_Bin_78_00029
Wsp_ZB_7_38_02430	Wsp_ZB_3_138_02064	Wsp_SW_HL_4_150_02293	Wsp_L_hybrid_03462	Wsp_SW_HL_6_34_00095	Wsp_M_hybrid_00260	Wsp_Bin_72_1_01423	Wwin_sediminis_01031	Walgicola_00578	Wsp_Bin_61_3_02164	Wwin_aurantiaca_02390	Wsp_HaHa_7_67_01120	Wsp_HaHa_3_25_01387	Wsp_R2A112_3_187_00166	Wsp_F_hybrid_03175	TARA_PSE_MAG_00013_02892	Wsp_Bin_112_1_02082	Wsp_Bin_69_1_00071	MAG_UBA3174_01579	Wsp_J_hybrid_00573	Wwin_tangerina_02260	RHA_01861	Wsp_SW_HL_1_16_00154	Wwin_psychrotolerans_03665	Wwin_aurantia_00878	Wsp_Bin_77_1_00399	Wwin_jejuensis_00346	Wsp_I_hybrid_02597	Wundariae_02242	Wwin_eximia_03216	Wsp_Bin_42_1_01070	Wwin_epiphytica_01130	Wwin_thalassocola_02770	J14-2_01582	Wsp_ZB_3_185_00523	PG-2_01035	Wwin_arenosi_01663	MAG_Tara_SP247_00683	Wwin_pacifica_03218	PC-19_01987	Wsp_G_hybrid_01054	W_sp_ALC-1_00738	Wsp_Bin_91_01401	Wsp_Bin_78_02075
Wsp_ZB_7_38_02429	Wsp_ZB_3_138_02065	Wsp_SW_HL_4_150_02294	Wsp_L_hybrid_03464	Wsp_SW_HL_6_34_00094	Wsp_M_hybrid_00259	Wsp_Bin_72_1_01422	Wwin_sediminis_01032	Walgicola_00577	Wsp_Bin_61_3_02165	Wwin_aurantiaca_02389	Wsp_HaHa_7_67_01121	Wsp_HaHa_3_25_01388	Wsp_R2A112_3_187_00165	Wsp_F_hybrid_03176	TARA_PSE_MAG_00013_02893	Wsp_Bin_112_1_02081	Wsp_Bin_69_1_00070	MAG_UBA3174_01580	Wsp_J_hybrid_00575	Wwin_tangerina_02261	RHA_01860	Wsp_SW_HL_1_16_00155	Wwin_psychrotolerans_03666	Wwin_aurantia_00879	Wsp_Bin_77_1_00400	Wwin_jejuensis_00347	Wsp_I_hybrid_02599	Wundariae_02241	Wwin_eximia_03217	Wsp_Bin_42_1_01069	Wwin_epiphytica_01131	Wwin_thalassocola_02769	J14-2_01583	Wsp_ZB_3_185_00522	PG-2_01036	Wwin_arenosi_01662	MAG_Tara_SP247_00682	Wwin_pacifica_03217	PC-19_01986	Wsp_G_hybrid_01053	W_sp_ALC-1_00739	Wsp_Bin_91_01402	Wsp_Bin_78_02076
Wsp_ZB_7_38_02428	Wsp_ZB_3_138_02066	Wsp_SW_HL_4_150_02295	Wsp_L_hybrid_03465	Wsp_SW_HL_6_34_00093	Wsp_M_hybrid_00258	Wsp_Bin_72_1_01421	Wwin_sediminis_01033	Walgicola_00576	Wsp_Bin_61_3_02166	Wwin_aurantiaca_02388	Wsp_HaHa_7_67_01122	Wsp_HaHa_3_25_01389	Wsp_R2A112_3_187_00164	Wsp_F_hybrid_03177	TARA_PSE_MAG_00013_02894	Wsp_Bin_112_1_02080	Wsp_Bin_69_1_00069	MAG_UBA3174_01581	Wsp_J_hybrid_00576	Wwin_tangerina_02262	RHA_01859	Wsp_SW_HL_1_16_00156	Wwin_psychrotolerans_03667	Wwin_aurantia_00880	Wsp_Bin_77_1_00401	Wwin_jejuensis_00348	Wsp_I_hybrid_02600	Wundariae_02240	Wwin_eximia_03218	Wsp_Bin_42_1_01068	Wwin_epiphytica_01132	Wwin_thalassocola_02768	J14-2_01584	Wsp_ZB_3_185_00521	PG-2_01037	Wwin_arenosi_01661	MAG_Tara_SP247_00681	Wwin_pacifica_03216	PC-19_01985	Wsp_G_hybrid_01052	W_sp_ALC-1_00740	Wsp_Bin_91_01403	Wsp_Bin_78_02077
Wsp_ZB_7_38_02427	Wsp_ZB_3_138_02067	Wsp_SW_HL_4_150_02296	Wsp_L_hybrid_03473	Wsp_SW_HL_6_34_00085	Wsp_M_hybrid_00250	Wsp_Bin_72_1_01420	Wwin_sediminis_01034	Walgicola_00575	Wsp_Bin_61_3_02167	Wwin_aurantiaca_02387	Wsp_HaHa_7_67_01130	Wsp_HaHa_3_25_01390	Wsp_R2A112_3_187_00163	Wsp_F_hybrid_03178	TARA_PSE_MAG_00013_02895	Wsp_Bin_112_1_02079	Wsp_Bin_69_1_00068	MAG_UBA3174_01582	Wsp_J_hybrid_00584	Wwin_tangerina_02263	RHA_01858	Wsp_SW_HL_1_16_00157	Wwin_psychrotolerans_03668	Wwin_aurantia_00881	Wsp_Bin_77_1_00402	Wwin_jejuensis_00349	Wsp_I_hybrid_02608	Wundariae_02239	Wwin_eximia_03219	Wsp_Bin_42_1_01067	Wwin_epiphytica_01133	Wwin_thalassocola_02767	J14-2_01585	Wsp_ZB_3_185_00520	PG-2_01038	Wwin_arenosi_01660	MAG_Tara_SP247_00680	Wwin_pacifica_03215	PC-19_01984	Wsp_G_hybrid_01051	W_sp_ALC-1_00741	Wsp_Bin_91_01404	Wsp_Bin_78_02078
Wsp_ZB_7_38_02426	Wsp_ZB_3_138_02068	Wsp_SW_HL_4_150_02297	Wsp_L_hybrid_03474	Wsp_SW_HL_6_34_00084	Wsp_M_hybrid_00249	Wsp_Bin_72_1_01419	Wwin_sediminis_01035	Walgicola_00574	Wsp_Bin_61_3_02168	Wwin_aurantiaca_02386	Wsp_HaHa_7_67_01131	Wsp_HaHa_3_25_01391	Wsp_R2A112_3_187_00162	Wsp_F_hybrid_03179	TARA_PSE_MAG_00013_02896	Wsp_Bin_112_1_02078	Wsp_Bin_69_1_00067	MAG_UBA3174_01583	Wsp_J_hybrid_00585	Wwin_tangerina_02264	RHA_01857	Wsp_SW_HL_1_16_00158	Wwin_psychrotolerans_03669	Wwin_aurantia_00882	Wsp_Bin_77_1_00403	Wwin_jejuensis_00350	Wsp_I_hybrid_02609	Wundariae_02238	Wwin_eximia_03220	Wsp_Bin_42_1_01066	Wwin_epiphytica_01134	Wwin_thalassocola_02766	J14-2_01586	Wsp_ZB_3_185_00519	PG-2_01039	Wwin_arenosi_01659	MAG_Tara_SP247_00679	Wwin_pacifica_03214	PC-19_01983	Wsp_G_hybrid_01050	W_sp_ALC-1_00742	Wsp_Bin_91_01405	Wsp_Bin_78_02079
Wsp_ZB_7_38_02425	Wsp_ZB_3_138_02069	Wsp_SW_HL_4_150_02298	Wsp_L_hybrid_03475	Wsp_SW_HL_6_34_00083	Wsp_M_hybrid_00248	Wsp_Bin_72_1_01418	Wwin_sediminis_01036	Walgicola_00573	Wsp_Bin_61_3_02169	Wwin_aurantiaca_02385	Wsp_HaHa_7_67_01132	Wsp_HaHa_3_25_01392	Wsp_R2A112_3_187_00161	Wsp_F_hybrid_03180	TARA_PSE_MAG_00013_02897	Wsp_Bin_112_1_02077	Wsp_Bin_69_1_00066	MAG_UBA3174_01584	Wsp_J_hybrid_00586	Wwin_tangerina_02265	RHA_01856	Wsp_SW_HL_1_16_00159	Wwin_psychrotolerans_03670	Wwin_aurantia_00883	Wsp_Bin_77_1_00404	Wwin_jejuensis_00351	Wsp_I_hybrid_02610	Wundariae_02237	Wwin_eximia_03221	Wsp_Bin_42_1_01065	Wwin_epiphytica_01135	Wwin_thalassocola_02765	J14-2_01587	Wsp_ZB_3_185_00518	PG-2_01040	Wwin_arenosi_01658	MAG_Tara_SP247_00678	Wwin_pacifica_03213	PC-19_01982	Wsp_G_hybrid_01049	W_sp_ALC-1_00743	Wsp_Bin_91_01406	Wsp_Bin_78_02080
Wsp_ZB_7_38_02424	Wsp_ZB_3_138_02070	Wsp_SW_HL_4_150_02299	Wsp_L_hybrid_03476	Wsp_SW_HL_6_34_00082	Wsp_M_hybrid_00247	Wsp_Bin_72_1_01417	Wwin_sediminis_01037	Walgicola_00572	Wsp_Bin_61_3_02170	Wwin_aurantiaca_02384	Wsp_HaHa_7_67_01133	Wsp_HaHa_3_25_01393	Wsp_R2A112_3_187_00160	Wsp_F_hybrid_03181	TARA_PSE_MAG_00013_02898	Wsp_Bin_112_1_02076	Wsp_Bin_69_1_00065	MAG_UBA3174_01585	Wsp_J_hybrid_00587	Wwin_tangerina_02266	RHA_01855	Wsp_SW_HL_1_16_00160	Wwin_psychrotolerans_03671	Wwin_aurantia_00884	Wsp_Bin_77_1_00405	Wwin_jejuensis_00352	Wsp_I_hybrid_02611	Wundariae_02236	Wwin_eximia_03222	Wsp_Bin_42_1_01064	Wwin_epiphytica_01136	Wwin_thalassocola_02764	J14-2_01588	Wsp_ZB_3_185_00517	PG-2_01041	Wwin_arenosi_01657	MAG_Tara_SP247_00677	Wwin_pacifica_03212	PC-19_01981	Wsp_G_hybrid_01048	W_sp_ALC-1_00744	Wsp_Bin_91_01407	Wsp_Bin_78_02081
Wsp_ZB_7_38_01908	Wsp_ZB_3_138_02601	Wsp_SW_HL_4_150_02349	Wsp_L_hybrid_03500	Wsp_SW_HL_6_34_02627	Wsp_M_hybrid_00068	Wsp_Bin_72_1_01414	Wwin_sediminis_01604	Walgicola_00566	Wsp_Bin_61_3_00937	Wwin_aurantiaca_02375	Wsp_HaHa_7_67_01157	Wsp_HaHa_3_25_00665	Wsp_R2A112_3_187_03122	Wsp_F_hybrid_03755	TARA_PSE_MAG_00013_02905	Wsp_Bin_112_1_01895	Wsp_Bin_69_1_00061	MAG_UBA3174_02594	Wsp_J_hybrid_00611	Wwin_tangerina_02274	RHA_01310	Wsp_SW_HL_1_16_02717	Wwin_psychrotolerans_01837	Wwin_aurantia_00896	Wsp_Bin_77_1_00145	Wwin_jejuensis_00360	Wsp_I_hybrid_02635	Wundariae_00032	Wwin_eximia_03234	Wsp_Bin_42_1_01298	Wwin_epiphytica_01151	Wwin_thalassocola_02145	J14-2_01624	Wsp_ZB_3_185_02065	PG-2_01079	Wwin_arenosi_01183	MAG_Tara_SP247_00663	Wwin_pacifica_02648	PC-19_01973	Wsp_G_hybrid_00476	W_sp_ALC-1_00764	Wsp_Bin_91_01237	Wsp_Bin_78_00183
Wsp_ZB_7_38_01907	Wsp_ZB_3_138_02600	Wsp_SW_HL_4_150_02350	Wsp_L_hybrid_03501	Wsp_SW_HL_6_34_02626	Wsp_M_hybrid_00067	Wsp_Bin_72_1_01413	Wwin_sediminis_01603	Walgicola_00565	Wsp_Bin_61_3_00936	Wwin_aurantiaca_02374	Wsp_HaHa_7_67_01158	Wsp_HaHa_3_25_00666	Wsp_R2A112_3_187_03123	Wsp_F_hybrid_03754	TARA_PSE_MAG_00013_02906	Wsp_Bin_112_1_01894	Wsp_Bin_69_1_00059	MAG_UBA3174_02595	Wsp_J_hybrid_00612	Wwin_tangerina_02275	RHA_01311	Wsp_SW_HL_1_16_02716	Wwin_psychrotolerans_01836	Wwin_aurantia_00897	Wsp_Bin_77_1_00146	Wwin_jejuensis_00361	Wsp_I_hybrid_02636	Wundariae_00031	Wwin_eximia_03235	Wsp_Bin_42_1_01299	Wwin_epiphytica_01152	Wwin_thalassocola_02146	J14-2_01625	Wsp_ZB_3_185_02064	PG-2_01080	Wwin_arenosi_01184	MAG_Tara_SP247_00662	Wwin_pacifica_02649	PC-19_01972	Wsp_G_hybrid_00477	W_sp_ALC-1_00765	Wsp_Bin_91_01236	Wsp_Bin_78_00184
Wsp_ZB_7_38_01906	Wsp_ZB_3_138_02599	Wsp_SW_HL_4_150_02351	Wsp_L_hybrid_03502	Wsp_SW_HL_6_34_02625	Wsp_M_hybrid_00066	Wsp_Bin_72_1_01412	Wwin_sediminis_01602	Walgicola_00564	Wsp_Bin_61_3_00935	Wwin_aurantiaca_02373	Wsp_HaHa_7_67_01159	Wsp_HaHa_3_25_00667	Wsp_R2A112_3_187_03124	Wsp_F_hybrid_03753	TARA_PSE_MAG_00013_02907	Wsp_Bin_112_1_01893	Wsp_Bin_69_1_00058	MAG_UBA3174_02596	Wsp_J_hybrid_00613	Wwin_tangerina_02276	RHA_01312	Wsp_SW_HL_1_16_02715	Wwin_psychrotolerans_01835	Wwin_aurantia_00898	Wsp_Bin_77_1_00147	Wwin_jejuensis_00362	Wsp_I_hybrid_02637	Wundariae_00030	Wwin_eximia_03236	Wsp_Bin_42_1_01300	Wwin_epiphytica_01153	Wwin_thalassocola_02147	J14-2_01626	Wsp_ZB_3_185_02063	PG-2_01081	Wwin_arenosi_01185	MAG_Tara_SP247_00661	Wwin_pacifica_02650	PC-19_01971	Wsp_G_hybrid_00478	W_sp_ALC-1_00766	Wsp_Bin_91_01235	Wsp_Bin_78_00185
Wsp_ZB_7_38_01905	Wsp_ZB_3_138_02598	Wsp_SW_HL_4_150_02352	Wsp_L_hybrid_03504	Wsp_SW_HL_6_34_02624	Wsp_M_hybrid_00065	Wsp_Bin_72_1_01411	Wwin_sediminis_01600	Walgicola_00563	Wsp_Bin_61_3_00934	Wwin_aurantiaca_02372	Wsp_HaHa_7_67_01160	Wsp_HaHa_3_25_00696	Wsp_R2A112_3_187_03125	Wsp_F_hybrid_03751	TARA_PSE_MAG_00013_02908	Wsp_Bin_112_1_01892	Wsp_Bin_69_1_00057	MAG_UBA3174_02598	Wsp_J_hybrid_00615	Wwin_tangerina_02277	RHA_01314	Wsp_SW_HL_1_16_02714	Wwin_psychrotolerans_01834	Wwin_aurantia_00899	Wsp_Bin_77_1_00148	Wwin_jejuensis_00363	Wsp_I_hybrid_02638	Wundariae_00001	Wwin_eximia_03237	Wsp_Bin_42_1_01301	Wwin_epiphytica_01154	Wwin_thalassocola_02149	J14-2_01627	Wsp_ZB_3_185_02035	PG-2_01082	Wwin_arenosi_01186	MAG_Tara_SP247_00660	Wwin_pacifica_02651	PC-19_01970	Wsp_G_hybrid_00479	W_sp_ALC-1_00767	Wsp_Bin_91_01234	Wsp_Bin_78_00186
Wsp_ZB_7_38_01904	Wsp_ZB_3_138_02597	Wsp_SW_HL_4_150_02353	Wsp_L_hybrid_03505	Wsp_SW_HL_6_34_02623	Wsp_M_hybrid_00064	Wsp_Bin_72_1_01410	Wwin_sediminis_01599	Walgicola_00562	Wsp_Bin_61_3_00933	Wwin_aurantiaca_02371	Wsp_HaHa_7_67_01161	Wsp_HaHa_3_25_00695	Wsp_R2A112_3_187_03126	Wsp_F_hybrid_03749	TARA_PSE_MAG_00013_02909	Wsp_Bin_112_1_01891	Wsp_Bin_69_1_00056	MAG_UBA3174_02599	Wsp_J_hybrid_00616	Wwin_tangerina_02278	RHA_01315	Wsp_SW_HL_1_16_02713	Wwin_psychrotolerans_01833	Wwin_aurantia_00900	Wsp_Bin_77_1_00149	Wwin_jejuensis_00365	Wsp_I_hybrid_02639	Wundariae_00002	Wwin_eximia_03238	Wsp_Bin_42_1_01302	Wwin_epiphytica_01155	Wwin_thalassocola_02150	J14-2_01628	Wsp_ZB_3_185_02036	PG-2_01083	Wwin_arenosi_01187	MAG_Tara_SP247_00658	Wwin_pacifica_02652	PC-19_01969	Wsp_G_hybrid_00481	W_sp_ALC-1_00769	Wsp_Bin_91_01233	Wsp_Bin_78_00187
Wsp_ZB_7_38_01903	Wsp_ZB_3_138_02596	Wsp_SW_HL_4_150_02355	Wsp_L_hybrid_03506	Wsp_SW_HL_6_34_02622	Wsp_M_hybrid_00063	Wsp_Bin_72_1_01409	Wwin_sediminis_01598	Walgicola_00561	Wsp_Bin_61_3_00932	Wwin_aurantiaca_02370	Wsp_HaHa_7_67_01162	Wsp_HaHa_3_25_00694	Wsp_R2A112_3_187_03127	Wsp_F_hybrid_03748	TARA_PSE_MAG_00013_02911	Wsp_Bin_112_1_01890	Wsp_Bin_69_1_00055	MAG_UBA3174_02601	Wsp_J_hybrid_00617	Wwin_tangerina_02279	RHA_01316	Wsp_SW_HL_1_16_02712	Wwin_psychrotolerans_01832	Wwin_aurantia_00901	Wsp_Bin_77_1_00150	Wwin_jejuensis_00366	Wsp_I_hybrid_02640	Wundariae_00003	Wwin_eximia_03239	Wsp_Bin_42_1_01303	Wwin_epiphytica_01156	Wwin_thalassocola_02151	J14-2_01629	Wsp_ZB_3_185_02037	PG-2_01084	Wwin_arenosi_01188	MAG_Tara_SP247_00656	Wwin_pacifica_02653	PC-19_01968	Wsp_G_hybrid_00482	W_sp_ALC-1_00770	Wsp_Bin_91_01232	Wsp_Bin_78_00188
Wsp_ZB_7_38_01902	Wsp_ZB_3_138_02595	Wsp_SW_HL_4_150_02356	Wsp_L_hybrid_03507	Wsp_SW_HL_6_34_02621	Wsp_M_hybrid_00062	Wsp_Bin_72_1_01408	Wwin_sediminis_01597	Walgicola_00560	Wsp_Bin_61_3_00931	Wwin_aurantiaca_02369	Wsp_HaHa_7_67_01163	Wsp_HaHa_3_25_00693	Wsp_R2A112_3_187_03128	Wsp_F_hybrid_03747	TARA_PSE_MAG_00013_02912	Wsp_Bin_112_1_01889	Wsp_Bin_69_1_00054	MAG_UBA3174_02602	Wsp_J_hybrid_00618	Wwin_tangerina_02280	RHA_01317	Wsp_SW_HL_1_16_02711	Wwin_psychrotolerans_01831	Wwin_aurantia_00902	Wsp_Bin_77_1_00151	Wwin_jejuensis_00367	Wsp_I_hybrid_02641	Wundariae_00004	Wwin_eximia_03240	Wsp_Bin_42_1_01304	Wwin_epiphytica_01157	Wwin_thalassocola_02152	J14-2_01630	Wsp_ZB_3_185_02038	PG-2_01085	Wwin_arenosi_01189	MAG_Tara_SP247_00655	Wwin_pacifica_02654	PC-19_01967	Wsp_G_hybrid_00483	W_sp_ALC-1_00771	Wsp_Bin_91_01231	Wsp_Bin_78_00189
Wsp_ZB_7_38_01901	Wsp_ZB_3_138_02594	Wsp_SW_HL_4_150_02358	Wsp_L_hybrid_03510	Wsp_SW_HL_6_34_02620	Wsp_M_hybrid_00059	Wsp_Bin_72_1_01406	Wwin_sediminis_01596	Walgicola_00558	Wsp_Bin_61_3_00929	Wwin_aurantiaca_02367	Wsp_HaHa_7_67_01166	Wsp_HaHa_3_25_00692	Wsp_R2A112_3_187_03129	Wsp_F_hybrid_03746	TARA_PSE_MAG_00013_02916	Wsp_Bin_112_1_01887	Wsp_Bin_69_1_00052	MAG_UBA3174_02604	Wsp_J_hybrid_00621	Wwin_tangerina_02283	RHA_01318	Wsp_SW_HL_1_16_02710	Wwin_psychrotolerans_01830	Wwin_aurantia_00903	Wsp_Bin_77_1_00153	Wwin_jejuensis_00369	Wsp_I_hybrid_02644	Wundariae_00005	Wwin_eximia_03243	Wsp_Bin_42_1_01306	Wwin_epiphytica_01158	Wwin_thalassocola_02153	J14-2_01631	Wsp_ZB_3_185_02039	PG-2_01088	Wwin_arenosi_01190	MAG_Tara_SP247_00653	Wwin_pacifica_02655	PC-19_01965	Wsp_G_hybrid_00484	W_sp_ALC-1_00773	Wsp_Bin_91_01229	Wsp_Bin_78_00191
Wsp_ZB_7_38_01898	Wsp_ZB_3_138_02592	Wsp_SW_HL_4_150_02360	Wsp_L_hybrid_03515	Wsp_SW_HL_6_34_02618	Wsp_M_hybrid_00053	Wsp_Bin_72_1_01404	Wwin_sediminis_01594	Walgicola_00556	Wsp_Bin_61_3_00927	Wwin_aurantiaca_02363	Wsp_HaHa_7_67_01171	Wsp_HaHa_3_25_00689	Wsp_R2A112_3_187_03131	Wsp_F_hybrid_03744	TARA_PSE_MAG_00013_02918	Wsp_Bin_112_1_01885	Wsp_Bin_69_1_00050	MAG_UBA3174_02607	Wsp_J_hybrid_00626	Wwin_tangerina_02287	RHA_01320	Wsp_SW_HL_1_16_02708	Wwin_psychrotolerans_01828	Wwin_aurantia_00907	Wsp_Bin_77_1_00155	Wwin_jejuensis_00374	Wsp_I_hybrid_02649	Wundariae_00008	Wwin_eximia_03246	Wsp_Bin_42_1_01308	Wwin_epiphytica_01160	Wwin_thalassocola_02155	J14-2_01633	Wsp_ZB_3_185_02042	PG-2_01093	Wwin_arenosi_01192	MAG_Tara_SP247_00649	Wwin_pacifica_02657	PC-19_01961	Wsp_G_hybrid_00486	W_sp_ALC-1_00778	Wsp_Bin_91_01227	Wsp_Bin_78_00193
Wsp_ZB_7_38_01895	Wsp_ZB_3_138_02589	Wsp_SW_HL_4_150_02363	Wsp_L_hybrid_03518	Wsp_SW_HL_6_34_02615	Wsp_M_hybrid_00051	Wsp_Bin_72_1_01401	Wwin_sediminis_01591	Walgicola_00552	Wsp_Bin_61_3_00924	Wwin_aurantiaca_02360	Wsp_HaHa_7_67_01173	Wsp_HaHa_3_25_00687	Wsp_R2A112_3_187_03135	Wsp_F_hybrid_03740	TARA_PSE_MAG_00013_02921	Wsp_Bin_112_1_01882	Wsp_Bin_69_1_00047	MAG_UBA3174_02611	Wsp_J_hybrid_00629	Wwin_tangerina_02291	RHA_01323	Wsp_SW_HL_1_16_02705	Wwin_psychrotolerans_01824	Wwin_aurantia_00910	Wsp_Bin_77_1_00158	Wwin_jejuensis_00377	Wsp_I_hybrid_02651	Wundariae_00010	Wwin_eximia_03251	Wsp_Bin_42_1_01311	Wwin_epiphytica_01162	Wwin_thalassocola_02158	J14-2_01637	Wsp_ZB_3_185_02044	PG-2_01099	Wwin_arenosi_01194	MAG_Tara_SP247_00646	Wwin_pacifica_02661	PC-19_01958	Wsp_G_hybrid_00490	W_sp_ALC-1_00782	Wsp_Bin_91_01224	Wsp_Bin_78_00196
Wsp_ZB_7_38_01894	Wsp_ZB_3_138_02588	Wsp_SW_HL_4_150_02364	Wsp_L_hybrid_03519	Wsp_SW_HL_6_34_02614	Wsp_M_hybrid_00050	Wsp_Bin_72_1_01400	Wwin_sediminis_01590	Walgicola_00551	Wsp_Bin_61_3_00923	Wwin_aurantiaca_02359	Wsp_HaHa_7_67_01174	Wsp_HaHa_3_25_00686	Wsp_R2A112_3_187_03136	Wsp_F_hybrid_03739	TARA_PSE_MAG_00013_02922	Wsp_Bin_112_1_01881	Wsp_Bin_69_1_00046	MAG_UBA3174_02612	Wsp_J_hybrid_00630	Wwin_tangerina_02292	RHA_01324	Wsp_SW_HL_1_16_02704	Wwin_psychrotolerans_01822	Wwin_aurantia_00911	Wsp_Bin_77_1_00159	Wwin_jejuensis_00378	Wsp_I_hybrid_02652	Wundariae_00011	Wwin_eximia_03252	Wsp_Bin_42_1_01312	Wwin_epiphytica_01163	Wwin_thalassocola_02159	J14-2_01638	Wsp_ZB_3_185_02045	PG-2_01100	Wwin_arenosi_01195	MAG_Tara_SP247_00645	Wwin_pacifica_02662	PC-19_01957	Wsp_G_hybrid_00491	W_sp_ALC-1_00783	Wsp_Bin_91_01223	Wsp_Bin_78_00197
Wsp_ZB_7_38_01893	Wsp_ZB_3_138_02587	Wsp_SW_HL_4_150_02365	Wsp_L_hybrid_03520	Wsp_SW_HL_6_34_02613	Wsp_M_hybrid_00049	Wsp_Bin_72_1_01399	Wwin_sediminis_01589	Walgicola_00550	Wsp_Bin_61_3_00922	Wwin_aurantiaca_02358	Wsp_HaHa_7_67_01175	Wsp_HaHa_3_25_00685	Wsp_R2A112_3_187_03137	Wsp_F_hybrid_03738	TARA_PSE_MAG_00013_02923	Wsp_Bin_112_1_01880	Wsp_Bin_69_1_00045	MAG_UBA3174_02613	Wsp_J_hybrid_00631	Wwin_tangerina_02293	RHA_01325	Wsp_SW_HL_1_16_02703	Wwin_psychrotolerans_01821	Wwin_aurantia_00912	Wsp_Bin_77_1_00160	Wwin_jejuensis_00379	Wsp_I_hybrid_02653	Wundariae_00012	Wwin_eximia_03253	Wsp_Bin_42_1_01313	Wwin_epiphytica_01164	Wwin_thalassocola_02160	J14-2_01639	Wsp_ZB_3_185_02046	PG-2_01101	Wwin_arenosi_01196	MAG_Tara_SP247_00644	Wwin_pacifica_02663	PC-19_01956	Wsp_G_hybrid_00492	W_sp_ALC-1_00784	Wsp_Bin_91_01222	Wsp_Bin_78_00198
Wsp_ZB_7_38_01892	Wsp_ZB_3_138_02586	Wsp_SW_HL_4_150_02366	Wsp_L_hybrid_03521	Wsp_SW_HL_6_34_02612	Wsp_M_hybrid_00048	Wsp_Bin_72_1_01398	Wwin_sediminis_01588	Walgicola_00549	Wsp_Bin_61_3_00921	Wwin_aurantiaca_02357	Wsp_HaHa_7_67_01176	Wsp_HaHa_3_25_00684	Wsp_R2A112_3_187_03138	Wsp_F_hybrid_03737	TARA_PSE_MAG_00013_02924	Wsp_Bin_112_1_01879	Wsp_Bin_69_1_00044	MAG_UBA3174_02614	Wsp_J_hybrid_00632	Wwin_tangerina_02294	RHA_01326	Wsp_SW_HL_1_16_02702	Wwin_psychrotolerans_01820	Wwin_aurantia_00913	Wsp_Bin_77_1_00161	Wwin_jejuensis_00380	Wsp_I_hybrid_02654	Wundariae_00013	Wwin_eximia_03254	Wsp_Bin_42_1_01314	Wwin_epiphytica_01165	Wwin_thalassocola_02161	J14-2_01640	Wsp_ZB_3_185_02047	PG-2_01102	Wwin_arenosi_01197	MAG_Tara_SP247_00643	Wwin_pacifica_02664	PC-19_01955	Wsp_G_hybrid_00493	W_sp_ALC-1_00785	Wsp_Bin_91_01221	Wsp_Bin_78_00199
Wsp_ZB_7_38_01891	Wsp_ZB_3_138_02585	Wsp_SW_HL_4_150_02367	Wsp_L_hybrid_03522	Wsp_SW_HL_6_34_02611	Wsp_M_hybrid_00047	Wsp_Bin_72_1_01397	Wwin_sediminis_01587	Walgicola_00548	Wsp_Bin_61_3_00920	Wwin_aurantiaca_02356	Wsp_HaHa_7_67_01177	Wsp_HaHa_3_25_00683	Wsp_R2A112_3_187_03139	Wsp_F_hybrid_03736	TARA_PSE_MAG_00013_02925	Wsp_Bin_112_1_01878	Wsp_Bin_69_1_00043	MAG_UBA3174_02615	Wsp_J_hybrid_00633	Wwin_tangerina_02295	RHA_01327	Wsp_SW_HL_1_16_02701	Wwin_psychrotolerans_01819	Wwin_aurantia_00914	Wsp_Bin_77_1_00162	Wwin_jejuensis_00381	Wsp_I_hybrid_02655	Wundariae_00014	Wwin_eximia_03255	Wsp_Bin_42_1_01315	Wwin_epiphytica_01166	Wwin_thalassocola_02162	J14-2_01641	Wsp_ZB_3_185_02048	PG-2_01103	Wwin_arenosi_01198	MAG_Tara_SP247_00642	Wwin_pacifica_02665	PC-19_01954	Wsp_G_hybrid_00494	W_sp_ALC-1_00786	Wsp_Bin_91_01220	Wsp_Bin_78_00200
Wsp_ZB_7_38_01888	Wsp_ZB_3_138_02582	Wsp_SW_HL_4_150_02370	Wsp_L_hybrid_03525	Wsp_SW_HL_6_34_02608	Wsp_M_hybrid_00044	Wsp_Bin_72_1_01394	Wwin_sediminis_01584	Walgicola_00545	Wsp_Bin_61_3_00917	Wwin_aurantiaca_02354	Wsp_HaHa_7_67_01180	Wsp_HaHa_3_25_00680	Wsp_R2A112_3_187_03143	Wsp_F_hybrid_03733	TARA_PSE_MAG_00013_02928	Wsp_Bin_112_1_01875	Wsp_Bin_69_1_00040	MAG_UBA3174_02618	Wsp_J_hybrid_00636	Wwin_tangerina_02304	RHA_01330	Wsp_SW_HL_1_16_02698	Wwin_psychrotolerans_01812	Wwin_aurantia_00916	Wsp_Bin_77_1_00165	Wwin_jejuensis_00384	Wsp_I_hybrid_02658	Wundariae_00017	Wwin_eximia_03258	Wsp_Bin_42_1_01318	Wwin_epiphytica_01169	Wwin_thalassocola_02166	J14-2_01644	Wsp_ZB_3_185_02051	PG-2_01106	Wwin_arenosi_01201	MAG_Tara_SP247_00640	Wwin_pacifica_02669	PC-19_01951	Wsp_G_hybrid_00497	W_sp_ALC-1_00789	Wsp_Bin_91_01903	Wsp_Bin_78_00204
Wsp_ZB_7_38_01887	Wsp_ZB_3_138_02579	Wsp_SW_HL_4_150_02371	Wsp_L_hybrid_03527	Wsp_SW_HL_6_34_02607	Wsp_M_hybrid_00042	Wsp_Bin_72_1_01393	Wwin_sediminis_01583	Walgicola_00544	Wsp_Bin_61_3_00916	Wwin_aurantiaca_00937	Wsp_HaHa_7_67_01182	Wsp_HaHa_3_25_00678	Wsp_R2A112_3_187_03145	Wsp_F_hybrid_03731	TARA_PSE_MAG_00013_02930	Wsp_Bin_112_1_01874	Wsp_Bin_69_1_00039	MAG_UBA3174_02620	Wsp_J_hybrid_00638	Wwin_tangerina_02305	RHA_01331	Wsp_SW_HL_1_16_02695	Wwin_psychrotolerans_01810	Wwin_aurantia_00918	Wsp_Bin_77_1_00166	Wwin_jejuensis_00386	Wsp_I_hybrid_02660	Wundariae_00019	Wwin_eximia_03259	Wsp_Bin_42_1_01319	Wwin_epiphytica_01170	Wwin_thalassocola_02168	J14-2_01645	Wsp_ZB_3_185_02052	PG-2_01108	Wwin_arenosi_01204	MAG_Tara_SP247_00638	Wwin_pacifica_02671	PC-19_01949	Wsp_G_hybrid_00499	W_sp_ALC-1_00791	Wsp_Bin_91_01904	Wsp_Bin_78_00205
Wsp_ZB_7_38_01886	Wsp_ZB_3_138_02576	Wsp_SW_HL_4_150_02372	Wsp_L_hybrid_03528	Wsp_SW_HL_6_34_02603	Wsp_M_hybrid_00041	Wsp_Bin_72_1_01392	Wwin_sediminis_01582	Walgicola_00543	Wsp_Bin_61_3_00915	Wwin_aurantiaca_02352	Wsp_HaHa_7_67_01183	Wsp_HaHa_3_25_00677	Wsp_R2A112_3_187_03146	Wsp_F_hybrid_03730	TARA_PSE_MAG_00013_02931	Wsp_Bin_112_1_01873	Wsp_Bin_69_1_00038	MAG_UBA3174_02621	Wsp_J_hybrid_00639	Wwin_tangerina_02306	RHA_01332	Wsp_SW_HL_1_16_02692	Wwin_psychrotolerans_01809	Wwin_aurantia_00919	Wsp_Bin_77_1_00167	Wwin_jejuensis_00387	Wsp_I_hybrid_02661	Wundariae_00020	Wwin_eximia_03260	Wsp_Bin_42_1_01320	Wwin_epiphytica_01171	Wwin_thalassocola_02169	J14-2_01646	Wsp_ZB_3_185_02053	PG-2_01109	Wwin_arenosi_01205	MAG_Tara_SP247_00637	Wwin_pacifica_02672	PC-19_01948	Wsp_G_hybrid_00500	W_sp_ALC-1_00792	Wsp_Bin_91_01905	Wsp_Bin_78_00206
Wsp_ZB_7_38_01875	Wsp_ZB_3_138_02562	Wsp_SW_HL_4_150_02386	Wsp_L_hybrid_03549	Wsp_SW_HL_6_34_02591	Wsp_M_hybrid_00028	Wsp_Bin_72_1_01385	Wwin_sediminis_01563	Walgicola_00533	Wsp_Bin_61_3_00958	Wwin_aurantiaca_02340	Wsp_HaHa_7_67_01199	Wsp_HaHa_3_25_01550	Wsp_R2A112_3_187_03159	Wsp_F_hybrid_03714	TARA_PSE_MAG_00013_02947	Wsp_Bin_112_1_01911	Wsp_Bin_69_1_00021	MAG_UBA3174_02637	Wsp_J_hybrid_00660	Wwin_tangerina_02315	RHA_01351	Wsp_SW_HL_1_16_02675	Wwin_psychrotolerans_01795	Wwin_aurantia_00927	Wsp_Bin_77_1_00125	Wwin_jejuensis_00397	Wsp_I_hybrid_02677	Wundariae_01327	Wwin_eximia_03278	Wsp_Bin_42_1_01333	Wwin_epiphytica_01179	Wwin_thalassocola_02187	J14-2_01656	Wsp_ZB_3_185_00378	PG-2_01121	Wwin_arenosi_01216	MAG_Tara_SP247_00621	Wwin_pacifica_02685	PC-19_01938	Wsp_G_hybrid_00516	W_sp_ALC-1_00805	Wsp_Bin_91_01208	Wsp_Bin_78_00223
Wsp_ZB_7_38_01874	Wsp_ZB_3_138_02561	Wsp_SW_HL_4_150_02387	Wsp_L_hybrid_03550	Wsp_SW_HL_6_34_02590	Wsp_M_hybrid_00027	Wsp_Bin_72_1_01384	Wwin_sediminis_01562	Walgicola_00532	Wsp_Bin_61_3_00957	Wwin_aurantiaca_02339	Wsp_HaHa_7_67_01200	Wsp_HaHa_3_25_01551	Wsp_R2A112_3_187_03160	Wsp_F_hybrid_03713	TARA_PSE_MAG_00013_02948	Wsp_Bin_112_1_01910	Wsp_Bin_69_1_00020	MAG_UBA3174_02638	Wsp_J_hybrid_00661	Wwin_tangerina_02317	RHA_01352	Wsp_SW_HL_1_16_02674	Wwin_psychrotolerans_01794	Wwin_aurantia_00928	Wsp_Bin_77_1_00126	Wwin_jejuensis_00398	Wsp_I_hybrid_02678	Wundariae_01328	Wwin_eximia_03280	Wsp_Bin_42_1_01334	Wwin_epiphytica_01180	Wwin_thalassocola_02188	J14-2_01657	Wsp_ZB_3_185_00377	PG-2_01122	Wwin_arenosi_01217	MAG_Tara_SP247_00620	Wwin_pacifica_02686	PC-19_01937	Wsp_G_hybrid_00517	W_sp_ALC-1_00806	Wsp_Bin_91_01207	Wsp_Bin_78_00224
Wsp_ZB_7_38_01873	Wsp_ZB_3_138_02560	Wsp_SW_HL_4_150_02388	Wsp_L_hybrid_03551	Wsp_SW_HL_6_34_02589	Wsp_M_hybrid_00026	Wsp_Bin_72_1_01383	Wwin_sediminis_01561	Walgicola_00531	Wsp_Bin_61_3_00956	Wwin_aurantiaca_02337	Wsp_HaHa_7_67_01201	Wsp_HaHa_3_25_01552	Wsp_R2A112_3_187_03161	Wsp_F_hybrid_03712	TARA_PSE_MAG_00013_02949	Wsp_Bin_112_1_01909	Wsp_Bin_69_1_00019	MAG_UBA3174_02639	Wsp_J_hybrid_00662	Wwin_tangerina_02318	RHA_01353	Wsp_SW_HL_1_16_02673	Wwin_psychrotolerans_01793	Wwin_aurantia_00929	Wsp_Bin_77_1_00127	Wwin_jejuensis_00399	Wsp_I_hybrid_02679	Wundariae_01329	Wwin_eximia_03281	Wsp_Bin_42_1_01335	Wwin_epiphytica_01181	Wwin_thalassocola_02189	J14-2_01658	Wsp_ZB_3_185_00376	PG-2_01124	Wwin_arenosi_01218	MAG_Tara_SP247_00619	Wwin_pacifica_02687	PC-19_01936	Wsp_G_hybrid_00518	W_sp_ALC-1_00808	Wsp_Bin_91_01206	Wsp_Bin_78_00225
Wsp_ZB_7_38_01872	Wsp_ZB_3_138_02559	Wsp_SW_HL_4_150_02389	Wsp_L_hybrid_03552	Wsp_SW_HL_6_34_02588	Wsp_M_hybrid_00025	Wsp_Bin_72_1_01382	Wwin_sediminis_01560	Walgicola_00530	Wsp_Bin_61_3_00955	Wwin_aurantiaca_02336	Wsp_HaHa_7_67_01202	Wsp_HaHa_3_25_01553	Wsp_R2A112_3_187_03162	Wsp_F_hybrid_03711	TARA_PSE_MAG_00013_02950	Wsp_Bin_112_1_01908	Wsp_Bin_69_1_00018	MAG_UBA3174_02640	Wsp_J_hybrid_00663	Wwin_tangerina_02319	RHA_01354	Wsp_SW_HL_1_16_02672	Wwin_psychrotolerans_01792	Wwin_aurantia_00930	Wsp_Bin_77_1_00128	Wwin_jejuensis_00400	Wsp_I_hybrid_02680	Wundariae_01330	Wwin_eximia_03282	Wsp_Bin_42_1_01336	Wwin_epiphytica_01182	Wwin_thalassocola_02190	J14-2_01659	Wsp_ZB_3_185_00375	PG-2_01125	Wwin_arenosi_01219	MAG_Tara_SP247_00618	Wwin_pacifica_02688	PC-19_01935	Wsp_G_hybrid_00519	W_sp_ALC-1_00810	Wsp_Bin_91_01205	Wsp_Bin_78_00226
Wsp_ZB_7_38_01871	Wsp_ZB_3_138_02558	Wsp_SW_HL_4_150_02390	Wsp_L_hybrid_03553	Wsp_SW_HL_6_34_02587	Wsp_M_hybrid_00024	Wsp_Bin_72_1_01381	Wwin_sediminis_01559	Walgicola_00529	Wsp_Bin_61_3_00954	Wwin_aurantiaca_02335	Wsp_HaHa_7_67_01203	Wsp_HaHa_3_25_01554	Wsp_R2A112_3_187_03163	Wsp_F_hybrid_03710	TARA_PSE_MAG_00013_02951	Wsp_Bin_112_1_01907	Wsp_Bin_69_1_00017	MAG_UBA3174_02641	Wsp_J_hybrid_00664	Wwin_tangerina_02320	RHA_01355	Wsp_SW_HL_1_16_02671	Wwin_psychrotolerans_01791	Wwin_aurantia_00931	Wsp_Bin_77_1_00129	Wwin_jejuensis_00401	Wsp_I_hybrid_02681	Wundariae_01331	Wwin_eximia_03283	Wsp_Bin_42_1_01337	Wwin_epiphytica_01183	Wwin_thalassocola_02191	J14-2_01660	Wsp_ZB_3_185_00374	PG-2_01126	Wwin_arenosi_01220	MAG_Tara_SP247_00617	Wwin_pacifica_02689	PC-19_01934	Wsp_G_hybrid_00520	W_sp_ALC-1_00811	Wsp_Bin_91_01204	Wsp_Bin_78_00227
Wsp_ZB_7_38_01855	Wsp_ZB_3_138_02541	Wsp_SW_HL_4_150_02405	Wsp_L_hybrid_03573	Wsp_SW_HL_6_34_02571	Wsp_M_hybrid_04053	Wsp_Bin_72_1_01368	Wwin_sediminis_01545	Walgicola_00508	Wsp_Bin_61_3_02144	Wwin_aurantiaca_02325	Wsp_HaHa_7_67_01222	Wsp_HaHa_3_25_01569	Wsp_R2A112_3_187_03183	Wsp_F_hybrid_03676	TARA_PSE_MAG_00013_02969	Wsp_Bin_112_1_02200	Wsp_Bin_69_1_00004	MAG_UBA3174_00708	Wsp_J_hybrid_00684	Wwin_tangerina_02684	RHA_01369	Wsp_SW_HL_1_16_02649	Wwin_psychrotolerans_01768	Wwin_aurantia_00941	Wsp_Bin_77_1_02171	Wwin_jejuensis_00415	Wsp_I_hybrid_02699	Wundariae_01346	Wwin_eximia_03313	Wsp_Bin_42_1_01349	Wwin_epiphytica_01195	Wwin_thalassocola_02219	J14-2_01681	Wsp_ZB_3_185_00360	PG-2_01154	Wwin_arenosi_01232	MAG_Tara_SP247_00599	Wwin_pacifica_02705	PC-19_01921	Wsp_G_hybrid_00555	W_sp_ALC-1_00837	Wsp_Bin_91_01923	Wsp_Bin_78_02123
Wsp_ZB_7_38_01854	Wsp_ZB_3_138_02540	Wsp_SW_HL_4_150_02406	Wsp_L_hybrid_03575	Wsp_SW_HL_6_34_02570	Wsp_M_hybrid_04052	Wsp_Bin_72_1_01367	Wwin_sediminis_01544	Walgicola_00507	Wsp_Bin_61_3_02145	Wwin_aurantiaca_02324	Wsp_HaHa_7_67_01224	Wsp_HaHa_3_25_01570	Wsp_R2A112_3_187_03184	Wsp_F_hybrid_03675	TARA_PSE_MAG_00013_02971	Wsp_Bin_112_1_02199	Wsp_Bin_69_1_00003	MAG_UBA3174_00709	Wsp_J_hybrid_00686	Wwin_tangerina_02683	RHA_01370	Wsp_SW_HL_1_16_02648	Wwin_psychrotolerans_01767	Wwin_aurantia_00942	Wsp_Bin_77_1_02170	Wwin_jejuensis_00416	Wsp_I_hybrid_02701	Wundariae_01347	Wwin_eximia_03314	Wsp_Bin_42_1_01350	Wwin_epiphytica_01196	Wwin_thalassocola_02220	J14-2_01682	Wsp_ZB_3_185_00359	PG-2_01155	Wwin_arenosi_01233	MAG_Tara_SP247_00598	Wwin_pacifica_02706	PC-19_01919	Wsp_G_hybrid_00556	W_sp_ALC-1_00838	Wsp_Bin_91_01924	Wsp_Bin_78_02122
Wsp_ZB_7_38_01850	Wsp_ZB_3_138_02536	Wsp_SW_HL_4_150_02410	Wsp_L_hybrid_03579	Wsp_SW_HL_6_34_02566	Wsp_M_hybrid_04048	Wsp_Bin_72_1_01363	Wwin_sediminis_01540	Walgicola_00503	Wsp_Bin_61_3_00971	Wwin_aurantiaca_02321	Wsp_HaHa_7_67_01228	Wsp_HaHa_3_25_01574	Wsp_R2A112_3_187_03188	Wsp_F_hybrid_03671	TARA_PSE_MAG_00013_02975	Wsp_Bin_112_1_01941	Wsp_Bin_69_1_01077	MAG_UBA3174_00713	Wsp_J_hybrid_00690	Wwin_tangerina_02679	RHA_01374	Wsp_SW_HL_1_16_02644	Wwin_psychrotolerans_01763	Wwin_aurantia_00946	Wsp_Bin_77_1_00001	Wwin_jejuensis_00420	Wsp_I_hybrid_02705	Wundariae_01351	Wwin_eximia_03318	Wsp_Bin_42_1_00001	Wwin_epiphytica_01200	Wwin_thalassocola_02224	J14-2_01686	Wsp_ZB_3_185_00355	PG-2_01159	Wwin_arenosi_01237	MAG_Tara_SP247_00594	Wwin_pacifica_02710	PC-19_01915	Wsp_G_hybrid_00560	W_sp_ALC-1_00842	Wsp_Bin_91_01928	Wsp_Bin_78_00241
Wsp_ZB_7_38_01848	Wsp_ZB_3_138_02534	Wsp_SW_HL_4_150_02412	Wsp_L_hybrid_03581	Wsp_SW_HL_6_34_02565	Wsp_M_hybrid_04046	Wsp_Bin_72_1_01361	Wwin_sediminis_01538	Walgicola_00501	Wsp_Bin_61_3_00973	Wwin_aurantiaca_02318	Wsp_HaHa_7_67_01230	Wsp_HaHa_3_25_01576	Wsp_R2A112_3_187_03190	Wsp_F_hybrid_03670	TARA_PSE_MAG_00013_02977	Wsp_Bin_112_1_01939	Wsp_Bin_69_1_01075	MAG_UBA3174_00715	Wsp_J_hybrid_00692	Wwin_tangerina_02677	RHA_01376	Wsp_SW_HL_1_16_02642	Wwin_psychrotolerans_01760	Wwin_aurantia_00948	Wsp_Bin_77_1_00003	Wwin_jejuensis_00422	Wsp_I_hybrid_02707	Wundariae_01353	Wwin_eximia_03320	Wsp_Bin_42_1_00003	Wwin_epiphytica_01202	Wwin_thalassocola_02226	J14-2_01688	Wsp_ZB_3_185_00353	PG-2_01161	Wwin_arenosi_01239	MAG_Tara_SP247_00592	Wwin_pacifica_02712	PC-19_01913	Wsp_G_hybrid_00561	W_sp_ALC-1_00844	Wsp_Bin_91_01930	Wsp_Bin_78_00243
Wsp_ZB_7_38_01847	Wsp_ZB_3_138_02533	Wsp_SW_HL_4_150_02413	Wsp_L_hybrid_03582	Wsp_SW_HL_6_34_02564	Wsp_M_hybrid_04045	Wsp_Bin_72_1_01360	Wwin_sediminis_01537	Walgicola_00500	Wsp_Bin_61_3_00974	Wwin_aurantiaca_02317	Wsp_HaHa_7_67_01231	Wsp_HaHa_3_25_01577	Wsp_R2A112_3_187_03191	Wsp_F_hybrid_03669	TARA_PSE_MAG_00013_02978	Wsp_Bin_112_1_01938	Wsp_Bin_69_1_01074	MAG_UBA3174_00716	Wsp_J_hybrid_00693	Wwin_tangerina_02676	RHA_01377	Wsp_SW_HL_1_16_02641	Wwin_psychrotolerans_01758	Wwin_aurantia_00949	Wsp_Bin_77_1_00004	Wwin_jejuensis_00423	Wsp_I_hybrid_02708	Wundariae_01354	Wwin_eximia_03321	Wsp_Bin_42_1_00004	Wwin_epiphytica_01203	Wwin_thalassocola_02227	J14-2_01689	Wsp_ZB_3_185_00352	PG-2_01162	Wwin_arenosi_01240	MAG_Tara_SP247_00591	Wwin_pacifica_02713	PC-19_01912	Wsp_G_hybrid_00562	W_sp_ALC-1_00845	Wsp_Bin_91_01931	Wsp_Bin_78_00244
Wsp_ZB_7_38_01835	Wsp_ZB_3_138_02525	Wsp_SW_HL_4_150_02424	Wsp_L_hybrid_03593	Wsp_SW_HL_6_34_02553	Wsp_M_hybrid_04035	Wsp_Bin_72_1_01352	Wwin_sediminis_01529	Walgicola_00490	Wsp_Bin_61_3_00983	Wwin_aurantiaca_02306	Wsp_HaHa_7_67_01242	Wsp_HaHa_3_25_01588	Wsp_R2A112_3_187_03198	Wsp_F_hybrid_03661	TARA_PSE_MAG_00013_02993	Wsp_Bin_112_1_01929	Wsp_Bin_69_1_01065	MAG_UBA3174_00728	Wsp_J_hybrid_00704	Wwin_tangerina_02665	RHA_01385	Wsp_SW_HL_1_16_02631	Wwin_psychrotolerans_01747	Wwin_aurantia_00958	Wsp_Bin_77_1_00013	Wwin_jejuensis_00435	Wsp_I_hybrid_02719	Wundariae_01365	Wwin_eximia_03331	Wsp_Bin_42_1_00013	Wwin_epiphytica_01210	Wwin_thalassocola_02235	J14-2_01698	Wsp_ZB_3_185_00341	PG-2_01176	Wwin_arenosi_01249	MAG_Tara_SP247_00579	Wwin_pacifica_02720	PC-19_01899	Wsp_G_hybrid_00570	W_sp_ALC-1_00865	Wsp_Bin_91_00050	Wsp_Bin_78_00253
Wsp_ZB_7_38_01831	Wsp_ZB_3_138_02521	Wsp_SW_HL_4_150_02429	Wsp_L_hybrid_03597	Wsp_SW_HL_6_34_02550	Wsp_M_hybrid_04030	Wsp_Bin_72_1_01346	Wwin_sediminis_01526	Walgicola_00479	Wsp_Bin_61_3_00989	Wwin_aurantiaca_02248	Wsp_HaHa_7_67_01248	Wsp_HaHa_3_25_01591	Wsp_R2A112_3_187_03202	Wsp_F_hybrid_03657	TARA_PSE_MAG_00013_03000	Wsp_Bin_112_1_01923	Wsp_Bin_69_1_01058,Wsp_Bin_69_1_01059	MAG_UBA3174_00731	Wsp_J_hybrid_00708	Wwin_tangerina_02659	RHA_01388	Wsp_SW_HL_1_16_02627	Wwin_psychrotolerans_01743	Wwin_aurantia_00966	Wsp_Bin_77_1_00019	Wwin_jejuensis_00446	Wsp_I_hybrid_02725	Wundariae_01368	Wwin_eximia_03335	Wsp_Bin_42_1_00019	Wwin_epiphytica_01212	Wwin_thalassocola_02239	J14-2_01706	Wsp_ZB_3_185_00338	PG-2_01179	Wwin_arenosi_01252	MAG_Tara_SP247_00567	Wwin_pacifica_02724	PC-19_01892	Wsp_G_hybrid_00574	W_sp_ALC-1_00869	Wsp_Bin_91_00056	Wsp_Bin_78_00259
Wsp_ZB_7_38_01830	Wsp_ZB_3_138_02520	Wsp_SW_HL_4_150_02430	Wsp_L_hybrid_03598	Wsp_SW_HL_6_34_02549	Wsp_M_hybrid_04029	Wsp_Bin_72_1_01345	Wwin_sediminis_01525	Walgicola_00478	Wsp_Bin_61_3_00990	Wwin_aurantiaca_02247	Wsp_HaHa_7_67_01249	Wsp_HaHa_3_25_01592	Wsp_R2A112_3_187_03203	Wsp_F_hybrid_03656	TARA_PSE_MAG_00013_03001	Wsp_Bin_112_1_02203	Wsp_Bin_69_1_01057	MAG_UBA3174_00732	Wsp_J_hybrid_00709	Wwin_tangerina_02658	RHA_01389	Wsp_SW_HL_1_16_02626	Wwin_psychrotolerans_01742	Wwin_aurantia_00967	Wsp_Bin_77_1_00020	Wwin_jejuensis_00447	Wsp_I_hybrid_02726	Wundariae_01369	Wwin_eximia_03336	Wsp_Bin_42_1_00020	Wwin_epiphytica_01213	Wwin_thalassocola_02240	J14-2_01707	Wsp_ZB_3_185_00337	PG-2_01180	Wwin_arenosi_01253	MAG_Tara_SP247_00566	Wwin_pacifica_02725	PC-19_01891	Wsp_G_hybrid_00575	W_sp_ALC-1_00870	Wsp_Bin_91_00057	Wsp_Bin_78_00260
Wsp_ZB_7_38_01827	Wsp_ZB_3_138_02518	Wsp_SW_HL_4_150_02432	Wsp_L_hybrid_03601	Wsp_SW_HL_6_34_02546	Wsp_M_hybrid_04026	Wsp_Bin_72_1_01344	Wwin_sediminis_01522	Walgicola_00475	Wsp_Bin_61_3_00992	Wwin_aurantiaca_02244	Wsp_HaHa_7_67_01252	Wsp_HaHa_3_25_01595	Wsp_R2A112_3_187_03206	Wsp_F_hybrid_03654	TARA_PSE_MAG_00013_03004	Wsp_Bin_112_1_02205	Wsp_Bin_69_1_01055	MAG_UBA3174_00735	Wsp_J_hybrid_00712	Wwin_tangerina_02655	RHA_01392	Wsp_SW_HL_1_16_02623	Wwin_psychrotolerans_01740	Wwin_aurantia_00970	Wsp_Bin_77_1_00022	Wwin_jejuensis_00449	Wsp_I_hybrid_02729	Wundariae_01371	Wwin_eximia_03338	Wsp_Bin_42_1_00022	Wwin_epiphytica_01215	Wwin_thalassocola_02242	J14-2_01710	Wsp_ZB_3_185_00335	PG-2_01183	Wwin_arenosi_01255	MAG_Tara_SP247_00564	Wwin_pacifica_02728	PC-19_01889	Wsp_G_hybrid_00578	W_sp_ALC-1_00873	Wsp_Bin_91_00059	Wsp_Bin_78_00262
Wsp_ZB_7_38_01825	Wsp_ZB_3_138_02516	Wsp_SW_HL_4_150_02437	Wsp_L_hybrid_03603	Wsp_SW_HL_6_34_02544	Wsp_M_hybrid_04024	Wsp_Bin_72_1_01338	Wwin_sediminis_01520	Walgicola_00469	Wsp_Bin_61_3_00998	Wwin_aurantiaca_02239	Wsp_HaHa_7_67_01254	Wsp_HaHa_3_25_01597	Wsp_R2A112_3_187_03208	Wsp_F_hybrid_03652	TARA_PSE_MAG_00013_03010	Wsp_Bin_112_1_00856	Wsp_Bin_69_1_01049	MAG_UBA3174_00741	Wsp_J_hybrid_00714	Wwin_tangerina_02649	RHA_01394	Wsp_SW_HL_1_16_02621	Wwin_psychrotolerans_01738	Wwin_aurantia_00975	Wsp_Bin_77_1_00028	Wwin_jejuensis_00455	Wsp_I_hybrid_02731	Wundariae_01373	Wwin_eximia_03340	Wsp_Bin_42_1_00028	Wwin_epiphytica_01217	Wwin_thalassocola_02248	J14-2_01716	Wsp_ZB_3_185_00333	PG-2_01187	Wwin_arenosi_01257	MAG_Tara_SP247_00558	Wwin_pacifica_02730	PC-19_01883	Wsp_G_hybrid_00580	W_sp_ALC-1_00880	Wsp_Bin_91_00065	Wsp_Bin_78_00268
Wsp_ZB_7_38_01824	Wsp_ZB_3_138_02515	Wsp_SW_HL_4_150_02438	Wsp_L_hybrid_03604	Wsp_SW_HL_6_34_02542	Wsp_M_hybrid_04022	Wsp_Bin_72_1_01337	Wwin_sediminis_01519	Walgicola_00468	Wsp_Bin_61_3_00999	Wwin_aurantiaca_02238	Wsp_HaHa_7_67_01255	Wsp_HaHa_3_25_01598	Wsp_R2A112_3_187_03209	Wsp_F_hybrid_03651	TARA_PSE_MAG_00013_03011	Wsp_Bin_112_1_00857	Wsp_Bin_69_1_01048	MAG_UBA3174_00742	Wsp_J_hybrid_00715	Wwin_tangerina_02648	RHA_01395	Wsp_SW_HL_1_16_02620	Wwin_psychrotolerans_01737	Wwin_aurantia_00976	Wsp_Bin_77_1_00029	Wwin_jejuensis_00456	Wsp_I_hybrid_02732	Wundariae_01374	Wwin_eximia_03341	Wsp_Bin_42_1_00029	Wwin_epiphytica_01218	Wwin_thalassocola_02249	J14-2_01717	Wsp_ZB_3_185_00332	PG-2_01188	Wwin_arenosi_01258	MAG_Tara_SP247_00557	Wwin_pacifica_02731	PC-19_01882	Wsp_G_hybrid_00581	W_sp_ALC-1_00881	Wsp_Bin_91_00066	Wsp_Bin_78_00269
Wsp_ZB_7_38_01823	Wsp_ZB_3_138_02513	Wsp_SW_HL_4_150_02439	Wsp_L_hybrid_03606	Wsp_SW_HL_6_34_02541	Wsp_M_hybrid_04021	Wsp_Bin_72_1_01335	Wwin_sediminis_01518	Walgicola_00467	Wsp_Bin_61_3_01001	Wwin_aurantiaca_02237	Wsp_HaHa_7_67_01257	Wsp_HaHa_3_25_01599	Wsp_R2A112_3_187_03211	Wsp_F_hybrid_03649	TARA_PSE_MAG_00013_03012	Wsp_Bin_112_1_00859	Wsp_Bin_69_1_01046	MAG_UBA3174_00743	Wsp_J_hybrid_00717	Wwin_tangerina_02647	RHA_01396	Wsp_SW_HL_1_16_02619	Wwin_psychrotolerans_01735	Wwin_aurantia_00977	Wsp_Bin_77_1_00031	Wwin_jejuensis_00458	Wsp_I_hybrid_02734	Wundariae_01375	Wwin_eximia_03342	Wsp_Bin_42_1_00031	Wwin_epiphytica_01219	Wwin_thalassocola_02251	J14-2_01718	Wsp_ZB_3_185_00331	PG-2_01189	Wwin_arenosi_01259	MAG_Tara_SP247_00556	Wwin_pacifica_02733	PC-19_01880	Wsp_G_hybrid_00583	W_sp_ALC-1_00882	Wsp_Bin_91_00068	Wsp_Bin_78_00271
Wsp_ZB_7_38_01822	Wsp_ZB_3_138_02512	Wsp_SW_HL_4_150_02440	Wsp_L_hybrid_03607	Wsp_SW_HL_6_34_02540	Wsp_M_hybrid_04020	Wsp_Bin_72_1_01334	Wwin_sediminis_01517	Walgicola_00466	Wsp_Bin_61_3_01002	Wwin_aurantiaca_02236	Wsp_HaHa_7_67_01258	Wsp_HaHa_3_25_01600	Wsp_R2A112_3_187_03212	Wsp_F_hybrid_03648	TARA_PSE_MAG_00013_03013	Wsp_Bin_112_1_00860	Wsp_Bin_69_1_01045	MAG_UBA3174_00744	Wsp_J_hybrid_00718	Wwin_tangerina_02646	RHA_01397	Wsp_SW_HL_1_16_02618	Wwin_psychrotolerans_01734	Wwin_aurantia_00978	Wsp_Bin_77_1_00032	Wwin_jejuensis_00459	Wsp_I_hybrid_02735	Wundariae_01376	Wwin_eximia_03343	Wsp_Bin_42_1_00032	Wwin_epiphytica_01220	Wwin_thalassocola_02252	J14-2_01719	Wsp_ZB_3_185_00330	PG-2_01190	Wwin_arenosi_01260	MAG_Tara_SP247_00555	Wwin_pacifica_02734	PC-19_01879	Wsp_G_hybrid_00584	W_sp_ALC-1_00883	Wsp_Bin_91_00069	Wsp_Bin_78_00272
Wsp_ZB_7_38_01819	Wsp_ZB_3_138_02509	Wsp_SW_HL_4_150_02444	Wsp_L_hybrid_03614	Wsp_SW_HL_6_34_02537	Wsp_M_hybrid_04013	Wsp_Bin_72_1_01330	Wwin_sediminis_01514	Walgicola_00461	Wsp_Bin_61_3_01006	Wwin_aurantiaca_02232	Wsp_HaHa_7_67_01265	Wsp_HaHa_3_25_01603	Wsp_R2A112_3_187_03216	Wsp_F_hybrid_03642	TARA_PSE_MAG_00013_03016	Wsp_Bin_112_1_00864	Wsp_Bin_69_1_01041	MAG_UBA3174_00750	Wsp_J_hybrid_00725	Wwin_tangerina_02643	RHA_01404	Wsp_SW_HL_1_16_02615	Wwin_psychrotolerans_01731	Wwin_aurantia_00981	Wsp_Bin_77_1_00036	Wwin_jejuensis_00462	Wsp_I_hybrid_02742	Wundariae_01379	Wwin_eximia_03350	Wsp_Bin_42_1_00036	Wwin_epiphytica_01224	Wwin_thalassocola_02259	J14-2_01723	Wsp_ZB_3_185_00327	PG-2_01193	Wwin_arenosi_01263	MAG_Tara_SP247_00552,MAG_Tara_SP247_02732	Wwin_pacifica_02737	PC-19_01875	Wsp_G_hybrid_00590	W_sp_ALC-1_00886	Wsp_Bin_91_00073	Wsp_Bin_78_00276
Wsp_ZB_7_38_01806	Wsp_ZB_3_138_02496	Wsp_SW_HL_4_150_02455	Wsp_L_hybrid_03627	Wsp_SW_HL_6_34_02527	Wsp_M_hybrid_04002	Wsp_Bin_72_1_01318	Wwin_sediminis_01502	Walgicola_00448	Wsp_Bin_61_3_01018	Wwin_aurantiaca_02223	Wsp_HaHa_7_67_01278	Wsp_HaHa_3_25_00699	Wsp_R2A112_3_187_03229	Wsp_F_hybrid_03630	TARA_PSE_MAG_00013_03031	Wsp_Bin_112_1_00876	Wsp_Bin_69_1_01934	MAG_UBA3174_00760	Wsp_J_hybrid_00738	Wwin_tangerina_02632	RHA_01416	Wsp_SW_HL_1_16_02604	Wwin_psychrotolerans_01716	Wwin_aurantia_00993	Wsp_Bin_77_1_00048	Wwin_jejuensis_00471	Wsp_I_hybrid_02755	Wundariae_01393	Wwin_eximia_02613	Wsp_Bin_42_1_00048	Wwin_epiphytica_01235	Wwin_thalassocola_02271	J14-2_01738	Wsp_ZB_3_185_01728	PG-2_01205	Wwin_arenosi_01276	MAG_Tara_SP247_00533	Wwin_pacifica_02750	PC-19_01865	Wsp_G_hybrid_00602	W_sp_ALC-1_00896	Wsp_Bin_91_00085	Wsp_Bin_78_00288
Wsp_ZB_7_38_01805	Wsp_ZB_3_138_02495	Wsp_SW_HL_4_150_02456	Wsp_L_hybrid_03628	Wsp_SW_HL_6_34_02526	Wsp_M_hybrid_04001	Wsp_Bin_72_1_01317	Wwin_sediminis_01501	Walgicola_00447	Wsp_Bin_61_3_01019	Wwin_aurantiaca_02221	Wsp_HaHa_7_67_01279	Wsp_HaHa_3_25_00700	Wsp_R2A112_3_187_03230	Wsp_F_hybrid_03629	TARA_PSE_MAG_00013_03032	Wsp_Bin_112_1_00877	Wsp_Bin_69_1_01933	MAG_UBA3174_00761	Wsp_J_hybrid_00739	Wwin_tangerina_02631	RHA_01417	Wsp_SW_HL_1_16_02603	Wwin_psychrotolerans_01715	Wwin_aurantia_00995	Wsp_Bin_77_1_00049	Wwin_jejuensis_00472	Wsp_I_hybrid_02756	Wundariae_01394	Wwin_eximia_02611	Wsp_Bin_42_1_00049	Wwin_epiphytica_01236	Wwin_thalassocola_02272	J14-2_01739	Wsp_ZB_3_185_01729	PG-2_01206	Wwin_arenosi_01277	MAG_Tara_SP247_00532	Wwin_pacifica_02751	PC-19_01864	Wsp_G_hybrid_00603	W_sp_ALC-1_00897	Wsp_Bin_91_00086	Wsp_Bin_78_00289
Wsp_ZB_7_38_01804	Wsp_ZB_3_138_02494	Wsp_SW_HL_4_150_02458	Wsp_L_hybrid_03630	Wsp_SW_HL_6_34_02525	Wsp_M_hybrid_04000	Wsp_Bin_72_1_01313	Wwin_sediminis_01500	Walgicola_00446	Wsp_Bin_61_3_01023	Wwin_aurantiaca_02217	Wsp_HaHa_7_67_01281	Wsp_HaHa_3_25_00701	Wsp_R2A112_3_187_03231	Wsp_F_hybrid_03628	TARA_PSE_MAG_00013_03037	Wsp_Bin_112_1_00881	Wsp_Bin_69_1_01929	MAG_UBA3174_00762	Wsp_J_hybrid_00741	Wwin_tangerina_02629	RHA_01418	Wsp_SW_HL_1_16_02600	Wwin_psychrotolerans_01714	Wwin_aurantia_00996	Wsp_Bin_77_1_00053	Wwin_jejuensis_00475	Wsp_I_hybrid_02758	Wundariae_01395	Wwin_eximia_02609	Wsp_Bin_42_1_00053	Wwin_epiphytica_01237	Wwin_thalassocola_02273	J14-2_01741	Wsp_ZB_3_185_01730	PG-2_01208	Wwin_arenosi_01278	MAG_Tara_SP247_00531	Wwin_pacifica_02752	PC-19_01861	Wsp_G_hybrid_00604	W_sp_ALC-1_00900	Wsp_Bin_91_00090	Wsp_Bin_78_00293
Wsp_ZB_7_38_01803	Wsp_ZB_3_138_02493	Wsp_SW_HL_4_150_02459	Wsp_L_hybrid_03631	Wsp_SW_HL_6_34_02524	Wsp_M_hybrid_03999	Wsp_Bin_72_1_01312	Wwin_sediminis_01499	Walgicola_00445	Wsp_Bin_61_3_01024	Wwin_aurantiaca_02216	Wsp_HaHa_7_67_01282	Wsp_HaHa_3_25_00702	Wsp_R2A112_3_187_03232	Wsp_F_hybrid_03627	TARA_PSE_MAG_00013_03038	Wsp_Bin_112_1_00882	Wsp_Bin_69_1_01928	MAG_UBA3174_00763	Wsp_J_hybrid_00742	Wwin_tangerina_02628	RHA_01419	Wsp_SW_HL_1_16_02599	Wwin_psychrotolerans_01713	Wwin_aurantia_00997	Wsp_Bin_77_1_00054	Wwin_jejuensis_00476	Wsp_I_hybrid_02759	Wundariae_01396	Wwin_eximia_02608	Wsp_Bin_42_1_00054	Wwin_epiphytica_01238	Wwin_thalassocola_02274	J14-2_01742	Wsp_ZB_3_185_01731	PG-2_01209	Wwin_arenosi_01279	MAG_Tara_SP247_00530	Wwin_pacifica_02753	PC-19_01860	Wsp_G_hybrid_00605	W_sp_ALC-1_00901	Wsp_Bin_91_00091	Wsp_Bin_78_00294
Wsp_ZB_7_38_01802	Wsp_ZB_3_138_02492	Wsp_SW_HL_4_150_02460	Wsp_L_hybrid_03632	Wsp_SW_HL_6_34_02523	Wsp_M_hybrid_03998	Wsp_Bin_72_1_01311	Wwin_sediminis_01498	Walgicola_00444	Wsp_Bin_61_3_01025	Wwin_aurantiaca_02215	Wsp_HaHa_7_67_01283	Wsp_HaHa_3_25_00703	Wsp_R2A112_3_187_03233	Wsp_F_hybrid_03626	TARA_PSE_MAG_00013_03039	Wsp_Bin_112_1_00883	Wsp_Bin_69_1_01927	MAG_UBA3174_00764	Wsp_J_hybrid_00743	Wwin_tangerina_02627	RHA_01420	Wsp_SW_HL_1_16_02598	Wwin_psychrotolerans_01712	Wwin_aurantia_00998	Wsp_Bin_77_1_00055	Wwin_jejuensis_00477	Wsp_I_hybrid_02760	Wundariae_01397	Wwin_eximia_02607	Wsp_Bin_42_1_00055	Wwin_epiphytica_01239	Wwin_thalassocola_02275	J14-2_01743	Wsp_ZB_3_185_01732	PG-2_01210	Wwin_arenosi_01280	MAG_Tara_SP247_00529	Wwin_pacifica_02754	PC-19_01859	Wsp_G_hybrid_00606	W_sp_ALC-1_00902	Wsp_Bin_91_00092	Wsp_Bin_78_00295
Wsp_ZB_7_38_01801	Wsp_ZB_3_138_02491	Wsp_SW_HL_4_150_02461	Wsp_L_hybrid_03633	Wsp_SW_HL_6_34_02522	Wsp_M_hybrid_03997	Wsp_Bin_72_1_01310	Wwin_sediminis_01497	Walgicola_00443	Wsp_Bin_61_3_01026	Wwin_aurantiaca_02214	Wsp_HaHa_7_67_01284	Wsp_HaHa_3_25_00704	Wsp_R2A112_3_187_03234	Wsp_F_hybrid_03625	TARA_PSE_MAG_00013_03040	Wsp_Bin_112_1_00884	Wsp_Bin_69_1_01926	MAG_UBA3174_00765	Wsp_J_hybrid_00744	Wwin_tangerina_02626	RHA_01421	Wsp_SW_HL_1_16_02597	Wwin_psychrotolerans_01711	Wwin_aurantia_00999	Wsp_Bin_77_1_00056	Wwin_jejuensis_00478	Wsp_I_hybrid_02761	Wundariae_01398	Wwin_eximia_02606	Wsp_Bin_42_1_00056	Wwin_epiphytica_01240	Wwin_thalassocola_02276	J14-2_01744	Wsp_ZB_3_185_01733	PG-2_01211	Wwin_arenosi_01281	MAG_Tara_SP247_00528	Wwin_pacifica_02755	PC-19_01858	Wsp_G_hybrid_00607	W_sp_ALC-1_00903	Wsp_Bin_91_00093	Wsp_Bin_78_00296
Wsp_ZB_7_38_01800	Wsp_ZB_3_138_02490	Wsp_SW_HL_4_150_02462	Wsp_L_hybrid_03634	Wsp_SW_HL_6_34_02521	Wsp_M_hybrid_03996	Wsp_Bin_72_1_01309	Wwin_sediminis_01496	Walgicola_00442	Wsp_Bin_61_3_01027	Wwin_aurantiaca_02213	Wsp_HaHa_7_67_01285	Wsp_HaHa_3_25_00705	Wsp_R2A112_3_187_03235	Wsp_F_hybrid_03624	TARA_PSE_MAG_00013_03041	Wsp_Bin_112_1_00885	Wsp_Bin_69_1_01925	MAG_UBA3174_00766	Wsp_J_hybrid_00745	Wwin_tangerina_02625	RHA_01422	Wsp_SW_HL_1_16_02596	Wwin_psychrotolerans_01710	Wwin_aurantia_01000	Wsp_Bin_77_1_00057	Wwin_jejuensis_00479	Wsp_I_hybrid_02762	Wundariae_01399	Wwin_eximia_02605	Wsp_Bin_42_1_00057	Wwin_epiphytica_01241	Wwin_thalassocola_02277	J14-2_01745	Wsp_ZB_3_185_01734	PG-2_01212	Wwin_arenosi_01282	MAG_Tara_SP247_00527	Wwin_pacifica_02756	PC-19_01857	Wsp_G_hybrid_00608	W_sp_ALC-1_00904	Wsp_Bin_91_00094	Wsp_Bin_78_00297
Wsp_ZB_7_38_01799	Wsp_ZB_3_138_02489	Wsp_SW_HL_4_150_02463	Wsp_L_hybrid_03635	Wsp_SW_HL_6_34_02520	Wsp_M_hybrid_03995	Wsp_Bin_72_1_01308	Wwin_sediminis_01495	Walgicola_00441	Wsp_Bin_61_3_01028	Wwin_aurantiaca_02212	Wsp_HaHa_7_67_01286	Wsp_HaHa_3_25_00706	Wsp_R2A112_3_187_03236	Wsp_F_hybrid_03623	TARA_PSE_MAG_00013_03042	Wsp_Bin_112_1_00886	Wsp_Bin_69_1_01924	MAG_UBA3174_00207	Wsp_J_hybrid_00746	Wwin_tangerina_02624	RHA_01423	Wsp_SW_HL_1_16_02595	Wwin_psychrotolerans_01709	Wwin_aurantia_01001	Wsp_Bin_77_1_00058	Wwin_jejuensis_00480	Wsp_I_hybrid_02763	Wundariae_01400	Wwin_eximia_02604	Wsp_Bin_42_1_00058	Wwin_epiphytica_01242	Wwin_thalassocola_02278	J14-2_01746	Wsp_ZB_3_185_01735	PG-2_01213	Wwin_arenosi_01283	MAG_Tara_SP247_00526	Wwin_pacifica_02757	PC-19_01856	Wsp_G_hybrid_00609	W_sp_ALC-1_00905	Wsp_Bin_91_00095	Wsp_Bin_78_00298
Wsp_ZB_7_38_01798	Wsp_ZB_3_138_02488	Wsp_SW_HL_4_150_02464	Wsp_L_hybrid_03636	Wsp_SW_HL_6_34_02519	Wsp_M_hybrid_03994	Wsp_Bin_72_1_01307	Wwin_sediminis_01494	Walgicola_00440	Wsp_Bin_61_3_01029	Wwin_aurantiaca_02211	Wsp_HaHa_7_67_01287	Wsp_HaHa_3_25_00707	Wsp_R2A112_3_187_03237	Wsp_F_hybrid_03622	TARA_PSE_MAG_00013_03043	Wsp_Bin_112_1_00887	Wsp_Bin_69_1_01923	MAG_UBA3174_00206	Wsp_J_hybrid_00747	Wwin_tangerina_02623	RHA_01424	Wsp_SW_HL_1_16_02594	Wwin_psychrotolerans_01708	Wwin_aurantia_01002	Wsp_Bin_77_1_00059	Wwin_jejuensis_00481	Wsp_I_hybrid_02764	Wundariae_01401	Wwin_eximia_02603	Wsp_Bin_42_1_00059	Wwin_epiphytica_01243	Wwin_thalassocola_02279	J14-2_01747	Wsp_ZB_3_185_01736	PG-2_01214	Wwin_arenosi_01284	MAG_Tara_SP247_00525	Wwin_pacifica_02758	PC-19_01855	Wsp_G_hybrid_00610	W_sp_ALC-1_00906	Wsp_Bin_91_00096	Wsp_Bin_78_00299
Wsp_ZB_7_38_01795	Wsp_ZB_3_138_02487	Wsp_SW_HL_4_150_02465	Wsp_L_hybrid_03640	Wsp_SW_HL_6_34_02518	Wsp_M_hybrid_03990	Wsp_Bin_72_1_01305	Wwin_sediminis_01491	Walgicola_00439	Wsp_Bin_61_3_01031	Wwin_aurantiaca_02209	Wsp_HaHa_7_67_01291	Wsp_HaHa_3_25_00710	Wsp_R2A112_3_187_03238	Wsp_F_hybrid_03619	TARA_PSE_MAG_00013_03044	Wsp_Bin_112_1_00889	Wsp_Bin_69_1_01921	MAG_UBA3174_00205	Wsp_J_hybrid_00751	Wwin_tangerina_02622	RHA_01427	Wsp_SW_HL_1_16_02591	Wwin_psychrotolerans_01705	Wwin_aurantia_01004	Wsp_Bin_77_1_00061	Wwin_jejuensis_00482	Wsp_I_hybrid_02768	Wundariae_01404	Wwin_eximia_02602	Wsp_Bin_42_1_00061	Wwin_epiphytica_01244	Wwin_thalassocola_02280	J14-2_01748	Wsp_ZB_3_185_01739	PG-2_01215	Wwin_arenosi_01287	MAG_Tara_SP247_00524	Wwin_pacifica_02759	PC-19_01853	Wsp_G_hybrid_00611	W_sp_ALC-1_00907	Wsp_Bin_91_00098	Wsp_Bin_78_00301
Wsp_ZB_7_38_01794	Wsp_ZB_3_138_02486	Wsp_SW_HL_4_150_02466	Wsp_L_hybrid_03641	Wsp_SW_HL_6_34_02517	Wsp_M_hybrid_03989	Wsp_Bin_72_1_01304	Wwin_sediminis_01490	Walgicola_00438	Wsp_Bin_61_3_01032	Wwin_aurantiaca_02208	Wsp_HaHa_7_67_01292	Wsp_HaHa_3_25_00711	Wsp_R2A112_3_187_03239	Wsp_F_hybrid_03618	TARA_PSE_MAG_00013_03045	Wsp_Bin_112_1_00890	Wsp_Bin_69_1_01920	MAG_UBA3174_00204	Wsp_J_hybrid_00752	Wwin_tangerina_02621	RHA_01428	Wsp_SW_HL_1_16_02590	Wwin_psychrotolerans_01704	Wwin_aurantia_01005	Wsp_Bin_77_1_00062	Wwin_jejuensis_00483	Wsp_I_hybrid_02769	Wundariae_01405	Wwin_eximia_02601	Wsp_Bin_42_1_00062	Wwin_epiphytica_01245	Wwin_thalassocola_02281	J14-2_01749	Wsp_ZB_3_185_01740	PG-2_01216	Wwin_arenosi_01288	MAG_Tara_SP247_00523	Wwin_pacifica_02760	PC-19_01852	Wsp_G_hybrid_00612	W_sp_ALC-1_00908	Wsp_Bin_91_00099	Wsp_Bin_78_00302
Wsp_ZB_7_38_01762	Wsp_ZB_3_138_02430	Wsp_SW_HL_4_150_02467	Wsp_L_hybrid_03642	Wsp_SW_HL_6_34_02516	Wsp_M_hybrid_03988	Wsp_Bin_72_1_01303	Wwin_sediminis_01455	Walgicola_00437	Wsp_Bin_61_3_01033	Wwin_aurantiaca_02207	Wsp_HaHa_7_67_01293	Wsp_HaHa_3_25_00750	Wsp_R2A112_3_187_03279	Wsp_F_hybrid_03573	TARA_PSE_MAG_00013_03046	Wsp_Bin_112_1_00891	Wsp_Bin_69_1_01919	MAG_UBA3174_00203	Wsp_J_hybrid_00753	Wwin_tangerina_02620	RHA_01462	Wsp_SW_HL_1_16_02552	Wwin_psychrotolerans_01662	Wwin_aurantia_01007	Wsp_Bin_77_1_00063	Wwin_jejuensis_00484	Wsp_I_hybrid_02770	Wundariae_01443	Wwin_eximia_02600	Wsp_Bin_42_1_00063	Wwin_epiphytica_01246	Wwin_thalassocola_02325	J14-2_01750	Wsp_ZB_3_185_01780	PG-2_01217	Wwin_arenosi_01319	MAG_Tara_SP247_00522	Wwin_pacifica_02799	PC-19_01850	Wsp_G_hybrid_00657	W_sp_ALC-1_00909	Wsp_Bin_91_00100	Wsp_Bin_78_00303
Wsp_ZB_7_38_01763	Wsp_ZB_3_138_02431	Wsp_SW_HL_4_150_02468	Wsp_L_hybrid_03643	Wsp_SW_HL_6_34_02515	Wsp_M_hybrid_03987	Wsp_Bin_72_1_01302	Wwin_sediminis_01456	Walgicola_00436	Wsp_Bin_61_3_01034	Wwin_aurantiaca_02206	Wsp_HaHa_7_67_01294	Wsp_HaHa_3_25_00749	Wsp_R2A112_3_187_03278	Wsp_F_hybrid_03574	TARA_PSE_MAG_00013_03047	Wsp_Bin_112_1_00892	Wsp_Bin_69_1_01918	MAG_UBA3174_00202	Wsp_J_hybrid_00754	Wwin_tangerina_02619	RHA_01461	Wsp_SW_HL_1_16_02553	Wwin_psychrotolerans_01664	Wwin_aurantia_01008	Wsp_Bin_77_1_00064	Wwin_jejuensis_00485	Wsp_I_hybrid_02771	Wundariae_01442	Wwin_eximia_02599	Wsp_Bin_42_1_00064	Wwin_epiphytica_01247	Wwin_thalassocola_02324	J14-2_01751	Wsp_ZB_3_185_01779	PG-2_01218	Wwin_arenosi_01318	MAG_Tara_SP247_00521	Wwin_pacifica_02798	PC-19_01849	Wsp_G_hybrid_00656	W_sp_ALC-1_00910	Wsp_Bin_91_00101	Wsp_Bin_78_00304
Wsp_ZB_7_38_01764	Wsp_ZB_3_138_02432	Wsp_SW_HL_4_150_02469	Wsp_L_hybrid_03644	Wsp_SW_HL_6_34_02514	Wsp_M_hybrid_03986	Wsp_Bin_72_1_01301	Wwin_sediminis_01457	Walgicola_00435	Wsp_Bin_61_3_01035	Wwin_aurantiaca_02205	Wsp_HaHa_7_67_01295	Wsp_HaHa_3_25_00748	Wsp_R2A112_3_187_03277	Wsp_F_hybrid_03575	TARA_PSE_MAG_00013_03048	Wsp_Bin_112_1_00893	Wsp_Bin_69_1_01917	MAG_UBA3174_00201	Wsp_J_hybrid_00755	Wwin_tangerina_02618	RHA_01460	Wsp_SW_HL_1_16_02554	Wwin_psychrotolerans_01665	Wwin_aurantia_01009	Wsp_Bin_77_1_00065	Wwin_jejuensis_00486	Wsp_I_hybrid_02772	Wundariae_01441	Wwin_eximia_02598	Wsp_Bin_42_1_00065	Wwin_epiphytica_01248	Wwin_thalassocola_02323	J14-2_01752	Wsp_ZB_3_185_01778	PG-2_01219	Wwin_arenosi_01317	MAG_Tara_SP247_00520	Wwin_pacifica_02797	PC-19_01848	Wsp_G_hybrid_00655	W_sp_ALC-1_00911	Wsp_Bin_91_00102	Wsp_Bin_78_00305
Wsp_ZB_7_38_01765	Wsp_ZB_3_138_02433	Wsp_SW_HL_4_150_02470	Wsp_L_hybrid_03645	Wsp_SW_HL_6_34_02513	Wsp_M_hybrid_03985	Wsp_Bin_72_1_01300	Wwin_sediminis_01458	Walgicola_00434	Wsp_Bin_61_3_01036	Wwin_aurantiaca_02204	Wsp_HaHa_7_67_01296	Wsp_HaHa_3_25_00747	Wsp_R2A112_3_187_03276	Wsp_F_hybrid_03576	TARA_PSE_MAG_00013_03049	Wsp_Bin_112_1_00894	Wsp_Bin_69_1_01916	MAG_UBA3174_00200	Wsp_J_hybrid_00756	Wwin_tangerina_02617	RHA_01459	Wsp_SW_HL_1_16_02555	Wwin_psychrotolerans_01666	Wwin_aurantia_01010	Wsp_Bin_77_1_00066	Wwin_jejuensis_00487	Wsp_I_hybrid_02773	Wundariae_01440	Wwin_eximia_02597	Wsp_Bin_42_1_00066	Wwin_epiphytica_01249	Wwin_thalassocola_02322	J14-2_01753	Wsp_ZB_3_185_01777	PG-2_01220	Wwin_arenosi_01316	MAG_Tara_SP247_00519	Wwin_pacifica_02796	PC-19_01847	Wsp_G_hybrid_00654	W_sp_ALC-1_00912	Wsp_Bin_91_00103	Wsp_Bin_78_00306
Wsp_ZB_7_38_01766	Wsp_ZB_3_138_02434	Wsp_SW_HL_4_150_02471	Wsp_L_hybrid_03646	Wsp_SW_HL_6_34_02512	Wsp_M_hybrid_03984	Wsp_Bin_72_1_01299	Wwin_sediminis_01459	Walgicola_00433	Wsp_Bin_61_3_01037	Wwin_aurantiaca_02203	Wsp_HaHa_7_67_01297	Wsp_HaHa_3_25_00746	Wsp_R2A112_3_187_03275	Wsp_F_hybrid_03577	TARA_PSE_MAG_00013_03050	Wsp_Bin_112_1_00895	Wsp_Bin_69_1_01915	MAG_UBA3174_00199	Wsp_J_hybrid_00757	Wwin_tangerina_02616	RHA_01458	Wsp_SW_HL_1_16_02556	Wwin_psychrotolerans_01667	Wwin_aurantia_01011	Wsp_Bin_77_1_00067	Wwin_jejuensis_00489	Wsp_I_hybrid_02774	Wundariae_01439	Wwin_eximia_02596	Wsp_Bin_42_1_00067	Wwin_epiphytica_01250	Wwin_thalassocola_02321	J14-2_01754	Wsp_ZB_3_185_01776	PG-2_01221	Wwin_arenosi_01315	MAG_Tara_SP247_00518	Wwin_pacifica_02795	PC-19_01846	Wsp_G_hybrid_00653	W_sp_ALC-1_00913	Wsp_Bin_91_00104	Wsp_Bin_78_00307
[truncated: 12,717 more rows]

## Sheet: Sup. Table 4
Supplementary Table 4
Orthology groups (OGs): pan-core genome statistics
A) General pan-core genome statistics
File: OGS_winos_completness_>95%
Generating reports.
[truncated: 16 more rows]

## Sheet: Sup. Annotation Data S1
Supplementary Annotation Data S1
[truncated: 23 more rows]

[truncated: 6 more sheets: Sup. Annotation Data S2, Sup. Annotation Data S3, Sup. Annotation Data S4, Sup. Annotation Data S5, Sup. Table 5, Sup.Table 6]
